# Supplementary material for: Statistical learning and the uncertainty of melody and bass line in music
Source: PLoS One. 2019 Dec 19;14(12):e0226734. doi: 10.1371/journal.pone.0226734 (PMC6922457; doi:10.1371/journal.pone.0226734)
Supplement: S1 Table — (XLSX) [file pone.0226734.s001.xlsx]

## Sheet: Beethoven_0th
	Melody_No1	Melody_No2	Melody_No3	Melody_No4	Melody_No5	Melody_No6	Melody_No7	Melody_No8	Melody_No9	Melody_No10	Melody_No11	Melody_No12	Melody_No13	Melody_No14	Melody_No15	Melody_No16	Melody_No17	Melody_No18	Melody_No19	Melody_No20	Melody_No21	Melody_No22	Melody_No23	Melody_No24	Melody_No25	Melody_No26	Melody_No27	Melody_No28	Melody_No29	Melody_No30	Melody_No31	Melody_No32	Base_No1	Base_No2	Base_No3	Base_No4	Base_No5	Base_No6	Base_No7	Base_No8	Base_No9	Base_No10	Base_No11	Base_No12	Base_No13	Base_No14	Base_No15	Base_No16	Base_No17
0,-1	0.146883	0.119693	0.116385	0.100434	0.131135	0.095543	0.138053	0.133578	0.132407	0.0991736	0.10759	0.0746592	0.084007	0.05184	0.156006	0.114966	0.112822	0.0610911	0.139344	0.0807715	0.095424	0.0531415	0.0941981	0.0956581	0.068992	0.136469	0.1561	0.107523	0.146883	0.0928382	0.0965267	0.136113	0.0478769	0.0484293	0.104849	0.0798255	0.0744207	0.0652174	0.116279	0.0332473	0.0340285	0.0431685	0.131905	0.0446429	0.0385965	0.0273504	0.0530077	0.0650212	0.0607991
0,-10	0.0019926	0.00191728	0.00509183	0.00399652	0.00262271	0.00614754	0.0184576	0.00183824	0.00231481	0.00538987	0.00504643	0.00495663	0.0186292	0.00672	0.0090332	0.00431123	0.00637112	0.00969342	0.00751366	0	0.00452913	0.0184968	0.00166722	0.0050882	0.0068992	0.00165618	0.00639318	0.00399467	0.0019926	0.00189466	0.00242326	0.00301356	0.00997435	0.0138743	0.00707733	0.00821355	0.0026738	0.0128598	0.0128075	0.0145255	0.0345774	0.011316	0.00206505	0.0144231	0.017193	0.0119658	0.0101251	0.0156582	0.0127389
0,-11	0	0.00191728	0.00618294	0.00660295	0.00337205	0.00358607	0.00480405	0.00275735	0	0.00179662	0.00807428	0.00185874	0.00140598	0.01216	0.00390625	0.00123178	0.0106185	0.00135257	0.00273224	0.00241109	0.00359207	0.027892	0.000666889	0.00203528	0.00153315	0.00231865	0.000532765	0.00233023	0	0.00227359	0.0052504	0.00175791	0.0133941	0.00497382	0.00733945	0.014117	0.00356506	0.00551133	0.00606673	0.0213041	0.0120746	0.00586756	0.00180692	0.00995879	0.00175439	0.00581197	0.0241215	0.013535	0.00636943
0,-12	0.00426985	0.0164339	0.0289143	0.0324935	0.0258524	0.0274078	0.0128951	0.0496324	0.012037	0.00323392	0.00968914	0.0164188	0.00492091	0.00992	0.0195312	0.0336687	0.0390231	0.0128494	0.00204918	0.000602773	0.0168671	0.0187904	0.0248416	0.00474898	0.014565	0.0251739	0.0117208	0.0106525	0.00426985	0.0117469	0.0238288	0.0113009	0.0427472	0.0332461	0.0178244	0.0536448	0.0285205	0.0300061	0.03303	0.166236	0.0362239	0.049036	0.0715023	0.0824176	0.0315789	0.0663248	0.0530077	0.0374204	0.0715113
0,-13	0	0	0.00891071	0.00486533	0	0.00973361	0.0022756	0.00367647	0.00138889	0.00179662	0.00867985	0.00185874	0.00105448	0.00064	0.00708008	0.000821187	0.00610565	0.000901713	0	0.000602773	0.000312354	0.002936	0.000500167	0.00203528	0.000766577	0.00165618	0.00106553	0.000665779	0	0.00303145	0.000807754	0.00125565	0.00284981	0.00209424	0.00760157	0.00564682	0.0013369	0.00183711	0.00337041	0.0125888	0.00109769	0.00167645	0.00206505	0.00412088	0.00701754	0.00136752	0.0101251	0.00583864	0.000579039
0,-14	0	0.00219118	0.0150937	0.00312772	0.00112402	0.0115266	0.00101138	0.00214461	0.000925926	0.00179662	0.0111021	0.000309789	0.000702988	0.00096	0.0102539	0.00061589	0.00079639	0	0.00068306	0	0.00124941	0.000880799	0.000833611	0.00135685	0.00268302	0.00596224	0	0	0	0.000757863	0	0.00050226	0.00370476	0.00890052	0.00891219	0.00616016	0.0026738	0.00673607	0.00337041	0.0177534	0.00109769	0.00628667	0.00103252	0.00446429	0.00526316	0.0201709	0.013103	0.0108811	0.00115808
0,-15	0.000569314	0.00328677	0.00418258	0.00278019	0.00412139	0.00614754	0.00202276	0.000612745	0.000462963	0.0014373	0.000201857	0.00371747	0.000702988	0	0.000976562	0.00102648	0.00398195	0.00112714	0	0.00120555	0.00140559	0	0.000833611	0.000339213	0.00191644	0.00364359	0	0.00133156	0.000569314	0.00227359	0.00201939	0.00025113	0.00398974	0.0078534	0.00157274	0.00359343	0.0013369	0	0.00134816	0.00129116	0.00768386	0.000838223	0.000258131	0.00240385	0.000701754	0.00102564	0.00416915	0.00902335	0.00607991
0,-16	0.000569314	0	0.00181851	0.000695048	0.00262271	0	0.00126422	0	0.000462963	0.00107797	0.000201857	0.000929368	0.000702988	0.00352	0.00170898	0	0.00477834	0.00247971	0.00068306	0	0.00124941	0.0017616	0.000500167	0.00237449	0	0.00132494	0	0.00133156	0.000569314	0.000378931	0.000403877	0.00025113	0.000284981	0.0026178	0.00078637	0.00256674	0.000445633	0.00306185	0.00202224	0	0.000548847	0.00251467	0.000774393	0.00412088	0.00210526	0.00034188	0.000893389	0.00345011	0.000289519
0,-17	0.000569314	0.00136949	0.00254592	0.000521286	0.00187336	0.00128074	0.000758534	0.000612745	0.000925926	0.0014373	0.001413	0.00464684	0.00175747	0.00064	0.0012207	0	0.0029201	0.000676285	0.00068306	0	0.000780884	0.000880799	0.00266756	0	0	0.00231865	0.0015983	0.00166445	0.000569314	0.000757863	0.000403877	0.00175791	0.00256483	0.00235602	0.00131062	0.000770021	0	0.00061237	0.00235929	0.000968367	0.00109769	0.00335289	0.00180692	0.0051511	0.00210526	0.00102564	0.00327576	0.00398089	0.00579039
0,-18	0	0.00273898	0.000909256	0.000695048	0.00187336	0.00102459	0.00101138	0.000612745	0	0	0	0	0.000351494	0	0	0.00061589	0	0.000450857	0	0.00120555	0.000780884	0	0	0.000339213	0.000383289	0	0.000532765	0	0	0.000378931	0.000403877	0.00050226	0.000854944	0.00078534	0	0	0	0	0	0.000645578	0	0	0	0.000343407	0	0.000683761	0	0.000530786	0.000579039
0,-19	0	0.000821693	0.00109111	0.000347524	0	0.00153689	0.00101138	0	0.00138889	0.00107797	0.00242229	0.00123916	0.00210896	0	0.000732422	0.000205297	0.00238917	0.001578	0	0	0.000312354	0.0011744	0	0.000339213	0.000766577	0.000993707	0.000532765	0.000998668	0	0.000378931	0.00121163	0.00025113	0.000569963	0.0013089	0.00209699	0.00102669	0.000891266	0.00183711	0.000674082	0.00355068	0.000548847	0.00335289	0.00103252	0.0051511	0.00175439	0.00205128	0.00387135	0.00398089	0.0014476
0,-2	0.180188	0.174747	0.124932	0.120243	0.162608	0.122695	0.151201	0.150429	0.143056	0.153791	0.139887	0.0997522	0.108963	0.07392	0.182373	0.14186	0.0642421	0.0883679	0.160519	0.19349	0.120725	0.0584263	0.122207	0.10787	0.124186	0.145081	0.165157	0.122503	0.180188	0.128458	0.155897	0.156956	0.0558564	0.084555	0.105898	0.0562115	0.0815508	0.0832823	0.118638	0.0387347	0.0669594	0.0653814	0.10222	0.0683379	0.0852632	0.0410256	0.0702799	0.0793524	0.0309786
0,-20	0.000853971	0.00410846	0.000181851	0.00173762	0.00299738	0.000512295	0	0.00153186	0	0.000359324	0.000403714	0.000619579	0.000351494	0.00128	0.000732422	0.000205297	0	0.000450857	0	0	0.000312354	0	0.000500167	0	0.000383289	0.000331236	0.00213106	0.000332889	0.000853971	0	0.000807754	0	0.000284981	0	0	0.000513347	0	0.00061237	0	0	0	0.000419111	0	0	0.00280702	0.00102564	0.000297796	0.00106157	0.00434279
0,-21	0.000284657	0	0.000181851	0.000521286	0	0	0	0	0.000925926	0.000359324	0.000605571	0.000309789	0.00175747	0.00064	0	0.000205297	0.00132732	0	0.00204918	0	0.000156177	0	0.000333444	0.000339213	0.000766577	0.000331236	0.0015983	0.00166445	0.000284657	0.000757863	0	0	0.000284981	0.00026178	0.000524246	0.000256674	0	0	0.00101112	0.000645578	0	0.00125733	0	0.00171703	0.00210526	0	0.000297796	0	0
0,-22	0	0.00109559	0.000181851	0.000173762	0.000374672	0	0	0	0.000462963	0.00395257	0	0	0.000351494	0	0	0.000821187	0	0.00135257	0.00136612	0	0.000156177	0.000587199	0	0.000678426	0	0.00165618	0.00319659	0	0	0.000378931	0	0	0.000569963	0.00026178	0.00078637	0.000256674	0	0	0	0.000968367	0	0.000419111	0.000774393	0.000686813	0.00175439	0	0.00148898	0.000796178	0.000579039
0,-23	0.000284657	0.000273898	0.000181851	0.000521286	0	0	0	0	0	0	0	0	0	0	0.000732422	0	0	0	0	0	0.000624707	0	0.000166722	0	0	0	0	0	0.000284657	0	0	0.00025113	0	0.00052356	0.00078637	0	0	0	0.000674082	0.000322789	0	0.000419111	0	0.000343407	0.000350877	0	0.00148898	0.00132696	0.000289519
0,-24	0	0	0.00218221	0.00156386	0.00412139	0.000768443	0.0022756	0.00275735	0.000925926	0.000718649	0.000807428	0.00247831	0	0.0016	0.00195312	0.000410593	0.00159278	0.00202885	0.00204918	0	0.00109324	0.0026424	0.000500167	0	0.00229973	0.00132494	0.00106553	0.00299601	0	0.00151573	0.000403877	0.00100452	0.000284981	0.0026178	0.00104849	0.00231006	0.00222816	0.00061237	0.000674082	0.000968367	0.00219539	0.00167645	0.00129066	0.00377747	0.00210526	0.00239316	0.00357356	0.00185775	0.0014476
0,-25	0	0	0.000363702	0	0.000374672	0	0	0	0	0	0	0.000309789	0	0	0.000732422	0	0.000265463	0	0	0	0	0	0	0.00237449	0	0.000331236	0	0.000332889	0	0	0	0.00025113	0	0	0	0.000256674	0	0	0.000674082	0.000322789	0	0	0	0	0	0.000683761	0.000595593	0	0
0,-26	0	0.000273898	0.000363702	0	0	0	0	0	0	0.000359324	0	0.000309789	0	0	0.000976562	0	0.000265463	0	0	0	0.000156177	0	0	0.00135685	0	0	0	0	0	0	0	0	0	0	0	0	0	0.00061237	0	0.000322789	0	0	0	0.00137363	0	0.000683761	0.00148898	0.000265393	0
0,-27	0	0	0	0.000695048	0	0	0.000252845	0	0.00138889	0	0.000201857	0.000619579	0	0	0	0	0	0	0	0	0.000156177	0.0002936	0.000500167	0	0	0.000662471	0.000532765	0	0	0	0.000807754	0	0	0	0.000262123	0	0	0.00061237	0	0	0.000548847	0	0	0	0.00140351	0.00102564	0	0	0
0,-28	0	0	0	0	0.00224803	0	0.000252845	0.00214461	0.000925926	0	0	0	0	0.00096	0	0	0.000530926	0	0	0	0.000312354	0	0.000166722	0	0	0	0	0.000332889	0	0	0	0.00025113	0	0	0	0	0	0	0	0	0	0	0	0.00171703	0	0	0	0	0.000289519
0,-29	0	0	0	0	0	0	0	0.00183824	0	0.000359324	0.000201857	0.000619579	0	0	0	0	0.000530926	0	0	0.000602773	0.000937061	0.000587199	0	0	0.000383289	0	0	0	0	0	0	0	0.000284981	0.00104712	0	0	0	0	0	0	0	0.000838223	0.000516262	0	0	0	0	0	0
0,-3	0.0782807	0.0503972	0.0638298	0.0562989	0.0502061	0.0389344	0.0396966	0.0526961	0.0486111	0.0546173	0.0916431	0.076518	0.0977153	0.04288	0.060791	0.0574831	0.0602602	0.0786745	0.0409836	0.0464135	0.109636	0.0566647	0.085862	0.0841248	0.0697585	0.0655846	0.0351625	0.0486019	0.0782807	0.0875332	0.0731018	0.0537418	0.0367626	0.0450262	0.0327654	0.0562115	0.0414439	0.0456216	0.0353893	0.0161394	0.0356751	0.0393965	0.0291688	0.0381181	0.0368421	0.0270085	0.013103	0.044586	0.0463231
0,-30	0	0	0	0	0	0	0.000252845	0	0	0	0	0	0	0	0	0	0.00106185	0.000450857	0	0	0	0	0	0	0	0	0.000532765	0.000332889	0	0	0	0	0	0	0	0	0	0	0.000337041	0.00129116	0	0	0	0	0	0	0	0	0.000289519
0,-31	0	0	0	0	0	0	0	0	0	0.000718649	0.000403714	0	0.000351494	0.00096	0	0	0.00106185	0	0	0.00120555	0.000312354	0	0.000333444	0.00101764	0	0.000331236	0	0.000998668	0	0	0.000403877	0	0	0	0.000262123	0	0.0026738	0	0.000674082	0.000322789	0	0.000838223	0	0.000343407	0	0	0	0	0.00115808
0,-32	0	0	0	0	0.00112402	0	0	0	0	0.0014373	0.000605571	0	0	0	0	0	0	0	0	0.000602773	0	0	0.000166722	0.000339213	0	0	0	0	0	0	0	0	0	0	0.000262123	0	0	0	0	0	0	0.000838223	0	0	0	0	0	0	0
0,-33	0.000569314	0	0	0	0	0	0	0	0	0	0	0	0	0	0	0	0	0	0	0.00361664	0.000312354	0	0.00133378	0	0	0	0	0	0.000569314	0	0	0	0	0	0	0	0	0	0	0	0	0	0	0	0	0	0	0	0
0,-34	0	0	0	0	0	0	0.000252845	0	0	0	0	0	0.000351494	0	0	0	0	0	0	0.00482218	0.000156177	0	0	0.000339213	0	0.000331236	0	0	0	0	0	0	0	0	0	0	0	0	0	0	0	0	0	0	0	0	0	0	0
0,-35	0	0	0	0	0	0	0	0	0	0	0	0	0	0	0	0	0	0	0	0	0	0	0.000166722	0	0	0	0	0	0	0	0	0	0	0	0.000524246	0	0	0	0	0	0	0	0	0	0.000350877	0	0	0.000530786	0.000579039
0,-36	0	0	0	0	0	0	0.00101138	0	0	0	0	0	0	0.00512	0	0	0.00106185	0	0	0.0126582	0	0.001468	0.000666889	0	0	0	0	0	0	0	0	0	0	0	0	0	0	0	0	0	0	0	0	0.000686813	0	0	0.000297796	0	0.00173712
0,-37	0	0	0	0	0	0	0.000252845	0.000306373	0	0	0	0	0	0.00096	0.000244141	0	0	0	0	0	0	0	0	0	0	0	0	0	0	0	0	0	0	0	0	0	0	0	0.000337041	0	0	0	0	0	0	0	0	0	0
0,-38	0	0.000273898	0	0	0	0	0	0	0	0	0	0	0	0	0	0	0.000265463	0	0	0	0	0	0	0.000339213	0	0	0	0	0	0	0	0	0	0	0	0	0	0	0	0	0	0	0	0	0	0	0	0	0
0,-39	0	0	0	0	0	0.00204918	0.00101138	0	0	0	0	0	0	0	0	0	0	0	0	0.0192887	0	0	0	0	0	0.000331236	0	0	0	0	0	0	0	0	0	0	0	0	0	0	0	0	0	0	0	0	0	0	0
0,-4	0.0321662	0.029307	0.0340062	0.0302346	0.0281004	0.0253586	0.0419722	0.0248162	0.0462963	0.0434783	0.0302786	0.0241636	0.0509666	0.02912	0.0327148	0.0455759	0.0278736	0.0417042	0.0252732	0.0241109	0.0620022	0.0299472	0.0483494	0.041384	0.0655424	0.0380921	0.027171	0.0153129	0.0321662	0.0458507	0.0347334	0.0351582	0.030208	0.0342932	0.0225426	0.0359343	0.0343137	0.0287814	0.0320189	0.0196901	0.0230516	0.0335289	0.0252969	0.0226648	0.0564912	0.0434188	0.01757	0.0424628	0.0390851
0,-40	0	0	0	0	0	0	0.00101138	0.000612745	0	0	0	0	0	0	0	0	0.000265463	0	0	0	0	0	0	0	0	0	0	0	0	0	0	0	0	0	0	0	0	0	0	0	0	0	0	0	0	0	0	0	0
0,-41	0	0	0	0	0	0	0.000252845	0	0	0	0	0	0	0	0	0	0.000530926	0	0	0.00482218	0	0	0	0	0	0	0	0	0	0	0	0	0	0	0	0	0	0	0	0	0	0.00167645	0	0	0	0	0	0	0
0,-42	0	0	0	0	0	0	0	0	0	0	0	0	0	0	0	0	0.000265463	0	0	0.00120555	0.000156177	0	0	0	0	0	0	0	0	0	0	0	0	0	0	0	0	0	0	0	0	0	0	0	0	0	0	0	0
0,-43	0	0	0	0	0	0	0.000252845	0	0	0	0	0	0	0	0	0	0.00106185	0	0	0.00361664	0	0	0	0	0	0	0	0	0	0	0	0	0	0	0.000262123	0	0	0	0	0	0	0	0	0	0	0	0	0	0
0,-44	0	0	0	0	0	0	0.000252845	0	0	0	0	0	0	0	0	0	0	0	0	0	0	0	0	0	0	0	0	0	0	0	0	0	0	0	0	0	0	0	0	0	0	0	0	0	0	0	0	0	0
0,-45	0	0	0	0	0	0	0.000252845	0	0	0	0	0	0	0	0	0	0	0	0	0	0	0	0	0	0	0	0	0	0	0	0	0	0	0	0	0	0	0	0	0	0	0	0	0	0	0	0	0	0
0,-46	0	0	0	0	0	0	0	0	0	0	0	0	0	0	0	0	0	0	0	0	0	0	0	0	0	0	0	0	0	0	0	0	0	0	0	0	0	0	0	0	0	0	0	0	0	0	0	0	0
0,-47	0	0	0	0	0	0	0	0	0	0	0	0	0	0	0	0	0	0	0	0.0102471	0	0	0.000333444	0	0	0	0	0	0	0	0	0	0	0	0.00078637	0	0	0	0	0	0	0	0	0	0	0	0	0	0
0,-48	0	0	0	0	0	0	0	0	0	0	0	0	0	0	0	0	0	0	0	0	0	0	0	0	0	0	0	0	0	0	0	0	0	0	0	0	0	0	0	0	0	0	0	0	0	0	0	0	0
0,-5	0.0321662	0.0194467	0.0245499	0.0217202	0.0262271	0.0297131	0.0310999	0.020527	0.0342593	0.02659	0.0288656	0.0300496	0.0541301	0.048	0.0192871	0.0342845	0.0281391	0.0459874	0.0184426	0.0235081	0.0446666	0.0167352	0.0415138	0.0362958	0.051744	0.0324611	0.0309004	0.026964	0.0321662	0.0212202	0.0379645	0.0298845	0.0287831	0.0515707	0.0277851	0.0338809	0.0806595	0.0220453	0.0353893	0.0200129	0.0186608	0.052808	0.0206505	0.0384615	0.0224561	0.0499145	0.0270995	0.043259	0.0680371
0,-50	0	0	0	0	0	0	0	0	0	0	0	0	0	0	0	0	0	0	0	0.00602773	0	0	0	0	0	0	0	0	0	0	0	0	0	0	0	0	0	0	0	0	0	0	0	0	0	0	0	0	0
0,-51	0	0	0	0	0	0	0	0	0	0	0	0	0	0	0	0	0	0	0	0	0	0	0	0	0	0	0	0	0	0	0	0.00025113	0	0	0	0	0	0	0	0	0	0	0	0	0	0	0	0	0
0,-52	0	0.000273898	0	0	0	0	0	0	0	0	0	0	0	0	0	0	0.000265463	0	0	0.00120555	0	0	0	0	0	0	0	0	0	0	0	0.00050226	0	0	0	0	0	0	0	0	0	0	0	0	0	0	0	0	0
0,-55	0	0	0	0	0	0	0	0	0	0	0	0	0	0	0	0	0	0	0	0	0	0	0	0	0	0	0	0	0	0	0	0.00025113	0	0	0	0	0	0	0	0	0	0	0	0	0	0	0	0	0
0,-6	0.0111016	0.00575185	0.00854701	0.0170287	0.00824279	0.0053791	0.00809102	0.00612745	0.0166667	0.013295	0.0171579	0.0142503	0.0193322	0.01248	0.00219727	0.0127284	0.0151314	0.00856628	0.0157104	0.00421941	0.0121818	0.0258368	0.0121707	0.0437585	0.00958222	0.00430606	0.0101225	0.0133156	0.0111016	0.0102311	0.0100969	0.0153189	0.0102593	0.0303665	0.00969856	0.00410678	0.00846702	0.00122474	0.00606673	0.00516462	0	0.0176027	0.00154879	0.00961538	0.00315789	0.00478632	0.000893389	0.00610403	0.0133179
0,-60	0	0	0	0	0	0	0	0	0	0	0	0	0	0	0	0	0	0	0	0	0	0	0	0	0	0	0	0	0	0	0	0.00025113	0	0	0	0	0	0	0	0	0	0	0	0	0	0	0	0	0
0,-65	0	0	0	0	0	0	0	0	0	0	0	0	0	0	0	0	0	0	0	0.00180832	0	0	0	0	0	0	0	0	0	0	0	0	0	0	0	0	0	0	0	0	0	0	0	0	0	0	0	0	0
0,-7	0.0170794	0.00712134	0.0152755	0.013901	0.00599475	0.0194672	0.0156764	0.0159314	0.0111111	0.0147323	0.0125151	0.0201363	0.0175747	0.03488	0.00708008	0.0125231	0.0169896	0.0241208	0.0122951	0.0066305	0.0135874	0.0722255	0.0118373	0.0251018	0.034496	0.0125869	0.0191795	0.026964	0.0170794	0.0155362	0.0274637	0.0153189	0.062126	0.0575916	0.0524246	0.0264374	0.0525847	0.0538885	0.041119	0.0361524	0.0230516	0.0586756	0.0258131	0.049794	0.0277193	0.0605128	0.0387135	0.0273355	0.0503764
0,-76	0	0	0	0	0	0	0	0	0	0	0	0	0	0	0	0	0	0	0	0.000602773	0	0	0	0	0	0	0	0	0	0	0	0	0	0	0	0	0	0	0	0	0	0	0	0	0	0	0	0	0
0,-8	0.00341588	0.00876472	0.0165485	0.0156386	0.00487074	0.00717213	0.00530973	0.00275735	0.00648148	0.00467122	0.00928543	0.0182776	0.0189807	0.02752	0.00683594	0.00780127	0.00982214	0.0153291	0.0068306	0	0.00374824	0.0114504	0.00783595	0.0118725	0.00843235	0.005631	0.00905701	0.00665779	0.00341588	0.00985222	0.0088853	0.00552486	0.0330579	0.00994764	0.0285714	0.0112936	0.0258467	0.0122474	0.0134816	0.00968367	0.0175631	0.011316	0.00361384	0.0188874	0.00877193	0.0574359	0.0080405	0.00663482	0.0405327
0,-9	0.00768574	0.00575185	0.0125477	0.013901	0.00449607	0.0215164	0.00733249	0.00582108	0.00648148	0.00898311	0.007065	0.0213755	0.0133568	0.02336	0.00195312	0.00328475	0.0169896	0.011046	0.00956284	0.0150693	0.00499766	0.0223136	0.0116706	0.0149254	0.0218475	0.00794965	0.00692595	0.00998668	0.00768574	0.00871542	0.00807754	0.00401808	0.0131091	0.00994764	0.00471822	0.00667351	0.0040107	0.0171464	0.0091001	0.00516462	0.00329308	0.00461023	0.00232318	0.00686813	0.00666667	0.0246154	0.00655152	0.00424628	0.0089751
0,0	0.0962141	0.0898384	0.0416439	0.0710686	0.118022	0.160092	0.0738306	0.0814951	0.100463	0.0995329	0.0361324	0.159851	0.0931459	0.11776	0.0749512	0.091357	0.0982214	0.124211	0.125683	0.168776	0.0599719	0.0710511	0.0843615	0.0641113	0.0260636	0.0728718	0.144379	0.122836	0.0962141	0.0977643	0.0896607	0.107735	0.0852095	0.058377	0.0993447	0.131674	0.118984	0.118187	0.0616785	0.10297	0.207464	0.0465214	0.132421	0.0934066	0.156842	0.097094	0.240917	0.141454	0.0506659
0,1	0.103615	0.164339	0.12184	0.119201	0.100037	0.0952869	0.143616	0.111213	0.148148	0.178944	0.153411	0.0833333	0.0797891	0.05248	0.111572	0.130979	0.116007	0.119252	0.146858	0.0494274	0.101515	0.0866119	0.0656886	0.0973541	0.0636259	0.103014	0.0868407	0.106858	0.103615	0.1205	0.0609855	0.119789	0.061271	0.0701571	0.116383	0.0898357	0.0668449	0.0814452	0.122009	0.0300194	0.0658617	0.0913663	0.154621	0.0583791	0.0754386	0.0297436	0.0696843	0.0583864	0.0651419
0,10	0.00227726	0.00219118	0.00600109	0.0112945	0	0.00461066	0.00429836	0.0067402	0.00648148	0.0107797	0.008478	0.00433705	0.0137083	0.01088	0.00268555	0.00246356	0.00876029	0.00383228	0.00819672	0	0.00562236	0.0135056	0.00133378	0.00848033	0.0068992	0.00298112	0.0101225	0.00399467	0.00227726	0.00341038	0.0088853	0.00652938	0.0031348	0.00497382	0.00445609	0.00744353	0.00311943	0.00275566	0.00775194	0.00484183	0.00274424	0.00628667	0.0033557	0.00412088	0.00912281	0.00888889	0.00148898	0.00849257	0.0115808
0,11	0.00142328	0.00136949	0.00181851	0.00104257	0.000749344	0	0.000505689	0.00183824	0.000462963	0.00215595	0.001413	0.00216853	0.00105448	0	0.000488281	0.00102648	0.000265463	0.000676285	0	0.00120555	0.00156177	0.0011744	0.000666889	0.00440977	0	0.000331236	0	0.000998668	0.00142328	0.00113679	0.00282714	0.00226017	0.00113993	0.00104712	0.00104849	0.00179671	0.000891266	0.00122474	0.00539265	0.00161394	0.00164654	0.00167645	0.000258131	0.00103022	0.00175439	0.00034188	0.00536033	0.00318471	0.0014476
0,12	0.00426985	0.0194467	0.0671031	0.01755	0.0325965	0.079918	0.0219975	0.0294118	0.0138889	0.0312612	0.0474364	0.0145601	0.0056239	0.01824	0.0380859	0.0365428	0.0626493	0.00676285	0.0143443	0.00482218	0.0263939	0.0273048	0.0216739	0.0251018	0.0191644	0.0437231	0.0191795	0.0116511	0.00426985	0.00871542	0.0254443	0.0113009	0.0552864	0.0348168	0.0456094	0.0472279	0.0222816	0.0324556	0.0299966	0.214332	0.0115258	0.0461023	0.0645328	0.095467	0.0347368	0.0817094	0.0973794	0.0711253	0.0790388
0,13	0.000853971	0.00136949	0.000181851	0.00086881	0.00149869	0.00204918	0.00176991	0.0137868	0	0	0	0.000619579	0.00175747	0	0.000244141	0.000821187	0.000530926	0.00202885	0	0.00180832	0.00124941	0.000587199	0.00100033	0.00169607	0	0.00264988	0.0015983	0.00133156	0.000853971	0.00151573	0	0.00125565	0.00113993	0.00052356	0.000524246	0.00102669	0.00178253	0.00061237	0.00202224	0.000645578	0	0	0	0.000686813	0.00561404	0.000683761	0.00119119	0.00106157	0.000579039
0,14	0	0.000273898	0	0.000173762	0	0.00102459	0.00151707	0.00765931	0.000462963	0.0014373	0.00121114	0.00123916	0.00105448	0	0.00219727	0.00061589	0.000265463	0.00270514	0.00068306	0.00120555	0.00234265	0.0002936	0.000833611	0.00101764	0.00114987	0	0.00106553	0.000665779	0	0.00227359	0.000403877	0.00200904	0.00199487	0.0078534	0.00078637	0.00128337	0.0026738	0	0	0.000645578	0.00109769	0.00335289	0	0.00240385	0.00245614	0.017094	0.00506254	0.00132696	0.000289519
0,15	0.00341588	0	0.00109111	0.00104257	0.00299738	0.00204918	0.00176991	0.00122549	0	0.000718649	0.00100929	0	0.000702988	0.00032	0.00195312	0	0.00265463	0.000450857	0	0	0.00109324	0	0.000666889	0.000339213	0.000383289	0.00331236	0.000532765	0.000332889	0.00341588	0.00113679	0.00201939	0.00025113	0	0.00706806	0.000262123	0.000256674	0.00178253	0.000918555	0.000674082	0.000968367	0	0	0.000516262	0.00618132	0	0.00307692	0.00119119	0.00265393	0.00810654
0,16	0.00142328	0.000273898	0.00109111	0.00086881	0.00149869	0.000768443	0.00151707	0.00275735	0	0.00251527	0.000807428	0.0027881	0.00105448	0.00224	0.000244141	0.000205297	0.00159278	0.00247971	0.00068306	0.00241109	0	0	0.000666889	0	0	0.00132494	0	0.00133156	0.00142328	0	0.00121163	0.00050226	0.000569963	0.00104712	0.000262123	0.000256674	0.000445633	0.000306185	0.000674082	0.000968367	0	0.00209556	0.000774393	0.0051511	0.00105263	0.000683761	0.00327576	0.000265393	0.000868558
0,17	0.00170794	0.00109559	0.000545554	0.000521286	0	0.000512295	0.00303413	0.000306373	0	0.0014373	0	0.000929368	0.00175747	0.00032	0.00170898	0	0.00106185	0.000450857	0	0	0.000937061	0	0.000500167	0	0.000766577	0.000662471	0	0.000332889	0.00170794	0.00189466	0	0.00050226	0	0.00287958	0.00157274	0.000513347	0.000891266	0.00122474	0.00539265	0.00193673	0.00493963	0.00125733	0.00103252	0.00137363	0.00105263	0.00034188	0.00178678	0.00185775	0.000289519
0,18	0	0.000821693	0.000545554	0.000347524	0	0	0	0	0	0	0.000201857	0	0.00105448	0	0.000732422	0.000205297	0.000530926	0.000450857	0	0	0.00046853	0	0.000166722	0	0.00153315	0	0	0	0	0	0	0.00025113	0	0.00026178	0	0	0	0	0.000337041	0	0	0.000419111	0	0.000686813	0	0	0	0	0
0,19	0	0.000273898	0.00218221	0.00104257	0.00149869	0.000512295	0.000758534	0.000306373	0.000925926	0.000718649	0.000201857	0.00123916	0.00105448	0.00096	0.00170898	0.00102648	0.00132732	0.00225428	0.00136612	0.00241109	0.00187412	0	0.000333444	0	0.00153315	0.000662471	0.0015983	0	0	0	0	0	0	0.00314136	0.00104849	0.00102669	0.000445633	0.00183711	0.000337041	0.00161394	0	0.00209556	0.00129066	0.00309066	0.000701754	0	0.00178678	0.00212314	0.000868558
0,2	0.0916596	0.101068	0.0821968	0.0719374	0.0741851	0.0776127	0.0672566	0.0900735	0.0759259	0.128997	0.0872023	0.0731103	0.0667838	0.06912	0.0593262	0.080271	0.0406159	0.0818305	0.107923	0.0964436	0.0713728	0.0669407	0.0656886	0.078019	0.112304	0.109308	0.0655301	0.164115	0.0916596	0.140584	0.0916801	0.0916625	0.0473069	0.0960733	0.0885976	0.0533881	0.0508021	0.086038	0.0883047	0.0380891	0.0911087	0.0846605	0.0802788	0.0559753	0.11193	0.0304274	0.0446694	0.0435244	0.0289519
0,20	0.000284657	0.000821693	0.000363702	0.00104257	0	0.000256148	0.000758534	0.000612745	0.000462963	0	0	0	0.000351494	0	0.0012207	0.000205297	0.00132732	0.000676285	0	0.00241109	0.000624707	0	0.000333444	0.000678426	0.000383289	0.000662471	0	0.000998668	0.000284657	0.000378931	0.000807754	0.00075339	0	0.00026178	0.000262123	0.000256674	0	0	0.000337041	0.000322789	0	0	0.000258131	0	0	0.000683761	0	0.000530786	0.00202664
0,21	0.000569314	0	0.000363702	0.000695048	0.00112402	0	0.000505689	0.000612745	0	0.000359324	0	0.000619579	0.00527241	0.00032	0.00146484	0.00061589	0.00132732	0.000676285	0	0	0	0	0.000333444	0	0	0	0	0.000332889	0.000569314	0.000378931	0	0	0.000284981	0.00052356	0	0.000256674	0	0.000306185	0.00134816	0.000322789	0.000548847	0.000419111	0	0.00103022	0.000350877	0	0.00119119	0	0
0,22	0.000569314	0.000547795	0	0.000347524	0	0	0.000252845	0.000306373	0	0.000359324	0.000605571	0.00154895	0.00140598	0	0	0	0	0	0	0	0	0	0	0	0	0	0.0015983	0.000332889	0.000569314	0	0	0.00075339	0.000284981	0.00026178	0.000262123	0.000770021	0.000891266	0	0.00202224	0	0	0	0	0	0	0	0	0.000530786	0.00202664
0,23	0	0	0.000545554	0.000173762	0	0	0.000252845	0	0	0	0	0	0	0	0.000488281	0	0	0	0	0	0	0	0	0	0	0	0	0	0	0	0	0	0	0.00026178	0	0	0	0	0.000337041	0	0	0	0	0	0	0	0.000595593	0	0.000289519
0,24	0.000853971	0.00136949	0.00254592	0.00104257	0.000749344	0	0.000758534	0.00214461	0.000462963	0	0.000201857	0.000929368	0	0.00032	0.000976562	0.000410593	0.000530926	0.00338142	0	0	0.00109324	0	0.00133378	0	0.000383289	0	0.00213106	0.000665779	0.000853971	0.000757863	0.00201939	0.00125565	0.000284981	0.0013089	0.00131062	0.00179671	0.000445633	0.00122474	0.00337041	0.00193673	0.00109769	0.00125733	0.00309757	0.00377747	0.00140351	0.00273504	0.00416915	0.00345011	0.000289519
0,25	0	0.000273898	0	0.000173762	0.000374672	0	0.000252845	0	0.000462963	0	0	0	0	0	0	0.000205297	0	0	0	0	0	0	0	0	0	0	0	0	0	0	0	0	0	0	0	0	0.00311943	0	0.000337041	0	0	0	0.000258131	0	0	0	0.00238237	0.000796178	0.000579039
0,26	0	0	0	0	0.000749344	0	0.000505689	0.000306373	0	0.0014373	0	0	0.000351494	0	0	0.000205297	0	0.000450857	0	0	0.000312354	0	0	0	0	0	0	0	0	0	0	0	0	0	0	0	0	0	0	0	0	0	0	0	0	0	0	0	0
0,27	0	0.00136949	0	0	0	0	0.00101138	0	0	0	0	0	0	0	0.00146484	0.000205297	0.000530926	0.000225428	0	0	0	0	0	0	0	0	0.000532765	0	0	0	0	0	0	0	0	0	0	0.00061237	0	0.000322789	0	0	0	0.000343407	0	0	0	0.000796178	0.000289519
0,28	0	0	0.000545554	0.000695048	0	0.000256148	0	0.000306373	0	0	0	0.00123916	0	0	0	0	0	0	0	0	0	0	0.000166722	0	0	0	0	0	0	0	0	0	0	0	0	0	0	0	0	0.000645578	0.00109769	0.000838223	0.000258131	0.00171703	0	0.00034188	0.000595593	0.000265393	0.000289519
0,29	0	0	0	0.000347524	0.000374672	0	0	0	0	0	0	0	0.000702988	0	0.000244141	0.00102648	0.000265463	0.000225428	0	0	0	0	0	0.000678426	0	0	0.00106553	0	0	0	0	0	0	0	0	0.000256674	0	0.00061237	0	0	0.00219539	0	0	0	0.000350877	0	0.000297796	0	0
0,3	0.0506689	0.0446453	0.044008	0.0837533	0.0562008	0.0466189	0.0404551	0.0471814	0.0523148	0.0197628	0.0462253	0.0604089	0.0586995	0.11104	0.0651855	0.0589201	0.0695514	0.0928765	0.0382514	0.0355636	0.0819928	0.0528479	0.106869	0.0756445	0.0785742	0.0536602	0.0463506	0.051265	0.0506689	0.0473664	0.0702746	0.0690608	0.121687	0.041623	0.0390564	0.0521047	0.0516934	0.0936926	0.0364004	0.0435765	0.105379	0.0716681	0.0247806	0.0408654	0.0519298	0.0252991	0.0265039	0.0610403	0.0500869
0,30	0	0	0	0	0	0	0.000252845	0	0.00277778	0	0	0	0.00105448	0	0	0	0	0	0	0	0	0	0	0	0.000766577	0	0	0	0	0	0	0	0	0.00052356	0	0	0	0	0	0	0.00164654	0	0.000258131	0	0	0	0	0	0
0,31	0	0	0	0.000173762	0	0.00102459	0	0	0	0	0	0.000619579	0	0	0.000488281	0.000205297	0.00106185	0.000225428	0	0	0.00187412	0	0.000166722	0	0	0.000993707	0	0	0	0	0	0	0	0	0.00183486	0.000256674	0	0	0.000674082	0	0	0	0.000258131	0	0	0.00034188	0	0.000265393	0
0,32	0	0	0	0	0	0	0.000252845	0	0	0	0	0	0	0	0	0.000410593	0.000530926	0	0	0	0	0	0	0.000678426	0	0	0	0	0	0.000378931	0	0	0	0	0.000262123	0	0	0	0	0	0	0	0.000258131	0	0	0	0	0	0
0,33	0	0	0	0	0	0.000256148	0	0	0	0	0	0	0	0	0	0	0.000265463	0	0	0	0.000156177	0	0	0	0.000383289	0	0.000532765	0	0	0	0	0	0	0	0.000524246	0.000256674	0.000445633	0	0	0	0	0	0	0.000686813	0	0	0	0	0
0,34	0	0	0	0.000173762	0	0	0	0	0.000462963	0	0	0	0	0	0	0	0	0	0	0.0108499	0.00046853	0	0.000166722	0	0	0	0	0	0	0	0	0	0	0	0	0	0.000891266	0	0	0	0	0.000838223	0	0	0	0	0	0	0
0,35	0	0	0	0	0	0	0	0	0	0	0	0	0	0	0	0	0	0	0	0	0	0	0	0	0	0	0	0	0	0	0	0	0	0	0	0	0	0	0	0	0	0	0	0	0	0	0	0	0
0,36	0	0	0	0	0	0	0.00176991	0	0	0	0	0	0	0.00032	0.000732422	0	0	0.000225428	0	0.0289331	0	0	0.000166722	0	0	0.000662471	0	0	0	0	0	0	0	0	0.00209699	0	0	0	0.000674082	0	0	0	0	0.000686813	0	0	0	0	0.00115808
0,37	0	0	0	0	0	0	0	0	0	0	0	0	0	0	0	0	0	0	0	0	0	0	0.000333444	0	0	0	0	0	0	0	0	0	0	0	0	0	0	0	0	0	0	0	0	0	0	0	0	0	0
0,38	0	0	0	0	0	0	0	0	0	0	0	0	0	0	0	0	0	0	0	0	0	0	0	0	0	0	0	0	0	0	0	0	0	0	0	0	0	0	0	0	0	0	0	0	0	0	0	0	0
0,39	0	0	0	0	0	0	0	0	0	0	0	0	0	0	0	0	0	0	0	0.00723327	0	0	0	0	0	0	0	0	0	0	0	0	0	0	0	0	0	0	0	0	0	0.000419111	0	0	0	0	0	0	0.000289519
0,4	0.0222032	0.0309504	0.0372795	0.0479583	0.0191083	0.0179303	0.0457649	0.0266544	0.0319444	0.00898311	0.0290674	0.0374845	0.0256591	0.0608	0.0249023	0.0486553	0.0408813	0.0543282	0.0273224	0.0192887	0.0502889	0.0452143	0.0623541	0.0298507	0.0655424	0.0135807	0.0282365	0.0326232	0.0222032	0.0341038	0.0331179	0.0291311	0.0797948	0.0358639	0.0283093	0.0536448	0.0343137	0.0796081	0.0347152	0.0316333	0.053787	0.0477787	0.033557	0.0322802	0.0680702	0.0413675	0.0339488	0.0530786	0.036769
0,40	0	0	0	0	0	0	0.000252845	0	0	0	0	0	0	0	0	0	0	0	0	0	0	0	0	0	0	0	0	0	0	0	0	0	0	0	0.000262123	0	0	0	0	0	0	0	0	0	0	0	0	0	0
0,41	0	0	0	0	0	0	0.000505689	0	0	0	0	0	0	0	0	0	0	0	0	0	0	0	0	0	0	0	0	0	0	0	0	0	0	0	0	0	0	0	0	0	0	0	0	0	0	0	0	0	0
0,42	0	0	0	0	0	0.00102459	0.000252845	0	0	0	0	0	0	0	0	0	0	0	0	0	0	0	0	0	0	0	0	0	0	0	0	0	0	0	0	0	0	0	0	0	0	0	0	0	0	0	0	0	0
0,43	0	0	0	0	0	0	0	0	0	0	0	0	0	0	0.000732422	0	0	0.000225428	0	0	0.00046853	0	0	0	0	0	0	0	0	0	0	0	0	0	0.000524246	0	0	0	0	0	0	0	0	0	0	0	0	0	0
0,44	0	0	0	0	0	0	0	0	0	0	0	0	0	0	0	0	0	0	0	0	0	0	0	0	0	0	0	0	0	0	0	0	0	0	0	0	0	0	0	0	0	0	0	0	0	0	0	0	0
0,45	0	0	0	0	0	0	0	0	0	0	0	0	0	0	0	0	0	0	0	0.00361664	0	0	0	0	0	0	0	0	0	0	0	0	0	0	0	0	0	0	0	0	0	0	0	0	0	0	0	0	0
0,46	0	0	0	0	0	0	0	0	0	0	0	0	0	0	0	0	0	0	0	0	0.000624707	0	0	0	0	0	0	0	0	0	0	0	0	0	0	0	0	0	0	0	0	0	0	0	0	0	0	0	0
0,47	0	0	0	0	0	0	0	0	0	0	0	0	0	0	0	0	0	0	0	0.0150693	0	0	0	0	0	0	0	0	0	0	0	0	0	0	0	0	0	0	0	0	0	0	0	0	0	0	0	0	0
0,48	0	0	0.000181851	0	0	0	0.000758534	0	0	0	0	0	0	0	0	0	0	0	0	0.000602773	0	0	0	0	0	0	0	0	0	0	0	0	0	0	0	0	0	0	0.000674082	0	0	0	0	0	0	0	0	0	0.0014476
0,49	0	0	0	0	0	0	0	0	0	0	0	0	0	0	0	0	0	0	0	0	0	0	0	0	0	0	0	0	0	0	0	0	0	0	0	0	0	0	0	0	0	0	0	0	0	0	0	0	0
0,5	0.0338742	0.0325938	0.0374614	0.0397915	0.0325965	0.0274078	0.0321113	0.0416667	0.0425926	0.0168883	0.0314897	0.0597893	0.0333919	0.0816	0.0290527	0.0287415	0.0384922	0.0419297	0.0396175	0.0180832	0.0448227	0.0493247	0.0538513	0.0427408	0.0655424	0.0324611	0.0287693	0.0496005	0.0338742	0.0291777	0.0609855	0.027122	0.0869194	0.054712	0.0479685	0.076232	0.0944742	0.0514391	0.0647118	0.0526146	0.0998902	0.0775356	0.0467217	0.0738324	0.0722807	0.062906	0.0518166	0.0605096	0.0654314
0,50	0	0	0	0	0	0	0	0	0	0	0	0	0	0	0	0	0	0	0	0.00241109	0	0	0	0	0	0	0	0	0	0	0	0	0	0	0	0	0	0	0	0	0	0	0	0	0	0	0	0	0
0,52	0	0	0	0	0	0	0	0	0	0	0	0	0	0	0	0	0	0	0	0.00120555	0	0	0	0	0	0	0	0	0	0	0	0	0	0	0	0	0	0	0	0	0	0	0	0	0	0	0	0	0
0,55	0	0	0	0	0	0	0	0	0	0	0	0	0	0	0	0	0	0	0	0	0	0	0	0	0	0	0	0	0	0	0	0	0	0	0	0	0	0	0	0	0	0	0	0	0	0	0	0	0.0014476
0,57	0	0	0	0	0	0	0	0	0	0	0	0	0	0	0	0	0	0	0	0	0	0	0	0	0	0	0	0	0	0	0	0.00050226	0	0	0	0	0	0	0	0	0	0	0	0	0	0	0	0	0
0,6	0.00569314	0.00657354	0.0103655	0.0217202	0.0179843	0.00691598	0.00935525	0.0088848	0.00972222	0.00574919	0.0133226	0.0120818	0.0144112	0.02048	0.00708008	0.00841716	0.0175206	0.00360685	0.00409836	0.0066305	0.00812119	0.0475631	0.0128376	0.00848033	0.00804906	0.0119245	0.0223761	0.00565912	0.00569314	0.0147783	0.00646204	0.0105475	0.0176689	0.0311518	0.00707733	0.00308008	0.00757576	0.0192897	0.00674082	0.00548741	0.0120746	0.0171836	0.00464636	0.00171703	0.00842105	0.00444444	0.00357356	0.00849257	0.0118703
0,60	0	0	0	0	0	0	0	0	0	0	0	0	0	0	0	0	0	0	0	0	0	0	0	0	0	0	0	0	0	0	0	0	0	0	0	0	0	0	0	0	0	0	0	0	0	0	0	0	0
0,65	0	0	0	0	0	0	0	0	0	0	0	0	0	0	0	0	0	0	0	0.00180832	0	0	0	0	0	0	0	0	0	0	0	0	0	0	0	0	0	0	0	0	0	0	0	0	0	0	0	0	0
0,67	0	0	0	0	0	0	0	0	0	0	0	0	0	0	0	0	0	0	0	0	0	0	0	0	0	0	0	0	0	0	0	0.00025113	0	0	0	0	0	0	0	0	0	0	0	0	0	0	0	0	0
0,7	0.02078	0.0194467	0.0145481	0.0194613	0.0266017	0.0181865	0.0128951	0.0199142	0.00972222	0.015451	0.0119096	0.0148699	0.0193322	0.0272	0.013916	0.00780127	0.0169896	0.0196123	0.0177596	0.0180832	0.0117133	0.0343511	0.0156719	0.0176391	0.0306631	0.0158993	0.018114	0.0106525	0.02078	0.0117469	0.0201939	0.0155701	0.0219436	0.0560209	0.0322412	0.0382444	0.0516934	0.0235762	0.0212336	0.0203357	0.0115258	0.0544845	0.00877646	0.0442995	0.0185965	0.0540171	0.0250149	0.0294586	0.0437174
0,76	0	0	0	0	0	0	0	0	0	0	0	0	0	0	0	0	0	0	0	0.000602773	0	0	0	0	0	0	0	0	0	0	0	0	0	0	0	0	0	0	0	0	0	0	0	0	0	0	0	0	0
0,8	0.0233419	0.0125993	0.00945626	0.0199826	0.019483	0.00563525	0.0159292	0.0122549	0.0180556	0.00970176	0.0161486	0.021995	0.0210896	0.02176	0.0102539	0.0164237	0.0230953	0.0121731	0.011612	0.00964436	0.00952678	0.0361127	0.0145048	0.0193351	0.0068992	0.0158993	0.0202451	0.0126498	0.0233419	0.0155362	0.0214055	0.0120542	0.00740952	0.017801	0.0222805	0.0218172	0.0280749	0.00428659	0.0144928	0.012266	0.00274424	0.0108969	0.00464636	0.0161401	0.00666667	0.0540171	0.00297796	0.0100849	0.0469021
0,9	0.0153715	0.00849082	0.0210947	0.0147698	0.0149869	0.0125512	0.0217446	0.00857843	0.0143519	0.0161696	0.0191764	0.0238538	0.0492091	0.01376	0.0168457	0.00739068	0.0135386	0.0114968	0.0068306	0.0168776	0.01062	0.0419847	0.0140047	0.0373134	0.0214642	0.0145744	0.00799148	0.0129827	0.0153715	0.0197044	0.00969305	0.0130588	0.00598461	0.0170157	0.00655308	0.00539014	0.00579323	0.0039804	0.0104483	0.00387347	0.00164654	0.0117351	0.00567888	0.0140797	0.00491228	0.0311111	0.00565813	0.00610403	0.0115808
[truncated: 15 more columns]

## Sheet: Beethoven_1st
	Melody_No1	Melody_No2	Melody_No3	Melody_No4	Melody_No5	Melody_No6	Melody_No7	Melody_No8	Melody_No9	Melody_No10	Melody_No11	Melody_No12	Melody_No13	Melody_No14	Melody_No15	Melody_No16	Melody_No17	Melody_No18	Melody_No19	Melody_No20	Melody_No21	Melody_No22	Melody_No23	Melody_No24	Melody_No25	Melody_No26	Melody_No27	Melody_No28	Melody_No29	Melody_No30	Melody_No31	Melody_No32	Base_No1	Base_No2	Base_No3	Base_No4	Base_No5	Base_No6	Base_No7	Base_No8	Base_No9	Base_No10	Base_No11	Base_No12	Base_No13	Base_No14	Base_No15	Base_No16	Base_No17
0,-1,-1	0.0523256	0.0869565	0.0671875	0.0605536	0.0485714	0.0991957	0.0384615	0.0733945	0.0244755	0.0872727	0.0375235	0.136929	0.0588235	0.17284	0.031348	0.0196429	0.103529	0.0295203	0.0539216	0.186567	0.00490998	0.0276243	0.0300885	0.0248227	0.0555556	0.0679612	0.136519	0.126935	0.0975293	0.0942623	0.0460251	0.0645756	0.10119	0.0648649	0.0575	0.0643087	0.0958084	0.140845	0.026087	0.0970874	0.016129	0.0679612	0.0469667	0.0769231	0.0454545	0.075	0.0224719	0.0122449	0.0666667
0,-1,-10	0	0.01373	0	0.00346021	0	0	0.00549451	0	0.0104895	0	0.00187617	0.00414938	0.00840336	0	0.0031348	0.00357143	0.00705882	0.00369004	0.00490196	0	0	0.0220994	0.00530973	0	0	0.00970874	0	0	0.00520156	0.0122951	0.0083682	0	0	0	0	0.00321543	0	0.00938967	0.00869565	0	0	0	0.00391389	0.00769231	0.0181818	0	0	0.00816327	0
0,-1,-11	0	0	0	0	0	0	0	0.00229358	0	0	0	0.00414938	0.00420168	0	0	0	0	0	0	0	0.00163666	0	0	0	0	0	0	0	0	0	0.0041841	0	0	0	0	0	0	0	0	0	0	0	0	0	0	0	0	0	0
0,-1,-12	0	0.00915332	0	0	0	0	0	0.0137615	0	0	0	0	0.0168067	0	0	0	0	0.00738007	0	0	0.00654664	0	0	0	0	0.00728155	0.00341297	0.0185759	0.00520156	0.00409836	0	0.00184502	0	0	0.005	0.0096463	0.0299401	0	0.00289855	0	0	0	0	0	0	0.05	0.00561798	0.00408163	0
0,-1,-13	0.00193798	0	0.003125	0	0.00857143	0.00536193	0	0.00688073	0.0034965	0.00727273	0.00750469	0.0124481	0	0.00617284	0.00940439	0.00892857	0.0470588	0.0147601	0	0	0.00327332	0	0.0389381	0	0.0111111	0	0.00341297	0.00928793	0.0143043	0	0	0.00553506	0	0	0.0125	0.0128617	0.0179641	0	0.00289855	0	0	0	0	0.00769231	0	0.0125	0	0.0163265	0
0,-1,-14	0	0	0	0	0	0	0.0018315	0	0	0	0	0	0	0	0	0	0	0	0	0	0	0	0	0	0	0.00242718	0	0	0	0	0	0	0	0	0	0.00643087	0	0.00938967	0.00289855	0	0	0	0	0	0	0	0	0	0
0,-1,-15	0	0	0.003125	0	0.00285714	0	0	0	0	0	0	0	0	0	0	0	0	0	0	0	0	0	0	0	0.0166667	0	0	0	0.00130039	0	0	0	0	0.00540541	0.0075	0	0	0.00938967	0	0	0	0	0	0.0153846	0	0.075	0	0.00408163	0
0,-1,-16	0.00387597	0.00228833	0	0	0	0	0	0.00229358	0	0	0	0.0248963	0	0	0	0	0	0	0	0	0	0	0.00353982	0.0035461	0	0	0	0	0.00130039	0	0.0041841	0	0	0	0	0	0	0	0	0	0.016129	0	0	0	0	0	0	0	0
0,-1,-17	0.00193798	0	0.0046875	0	0.0142857	0	0.003663	0	0.0034965	0.00727273	0	0	0.00420168	0.0246914	0.00470219	0	0.00470588	0.00369004	0	0	0	0	0	0	0	0	0	0.00928793	0	0.00409836	0.0041841	0	0	0	0	0	0	0	0.00289855	0	0	0	0.00587084	0	0	0	0	0	0
0,-1,-18	0	0	0.003125	0	0.00571429	0	0	0	0	0	0	0	0.00420168	0	0	0	0	0	0	0	0	0	0	0	0	0	0	0.00309598	0	0	0	0	0	0	0	0.00643087	0	0	0	0	0	0	0	0	0	0	0	0	0
0,-1,-19	0	0.00228833	0	0.0017301	0	0	0	0.00458716	0	0	0	0	0	0	0	0	0	0	0	0	0	0	0	0	0	0	0	0	0.00260078	0	0	0	0	0	0	0	0	0	0	0	0	0	0	0	0	0	0	0	0
0,-1,-2	0.0426357	0.0297483	0.025	0.083045	0.0314286	0.0134048	0.0805861	0.0825688	0.020979	0.00727273	0.0225141	0.0414938	0.0588235	0.037037	0.0470219	0.0875	0.136471	0.0774908	0.00980392	0.0223881	0.0294599	0.00552486	0.0831858	0.0035461	0	0.0315534	0.0887372	0.151703	0.102731	0.0245902	0.125523	0.0110701	0.0654762	0.0324324	0.035	0.170418	0.0778443	0.0657277	0.0318841	0.038835	0.016129	0.0776699	0.0176125	0.1	0.0363636	0.1	0.0168539	0.0530612	0.180952
0,-1,-20	0	0	0	0	0	0	0	0	0.00699301	0	0	0.00414938	0	0	0	0	0.00235294	0	0	0	0	0	0	0	0	0	0	0	0.00130039	0	0	0	0	0	0	0	0	0	0	0	0	0	0	0.00769231	0	0	0	0	0
0,-1,-21	0.00193798	0	0	0	0	0	0	0.00458716	0	0	0	0	0	0	0	0	0	0	0	0	0	0	0	0	0	0	0	0	0	0	0	0	0	0	0	0	0	0	0	0	0	0	0	0	0	0	0	0	0.00952381
0,-1,-22	0	0	0	0	0	0	0	0	0.00699301	0	0	0	0	0	0	0	0	0	0.00980392	0	0	0	0	0	0	0.00242718	0	0	0	0	0	0	0.00595238	0	0	0	0	0	0	0	0	0	0	0	0	0	0	0	0
0,-1,-23	0	0	0	0	0	0	0	0	0	0.00363636	0	0	0	0	0	0	0	0	0	0	0	0	0	0	0	0	0	0	0	0	0	0	0	0	0	0	0	0	0	0	0	0	0	0	0	0	0	0	0
0,-1,-24	0	0.00228833	0	0	0	0	0	0	0	0	0	0	0	0	0	0	0	0	0	0	0.00654664	0	0	0	0	0	0	0	0	0	0	0	0	0.0108108	0.005	0	0	0	0	0	0	0	0	0	0	0	0	0.0122449	0
0,-1,-25	0	0	0	0	0	0.00536193	0	0	0	0	0	0.00414938	0	0.00617284	0	0	0	0.00369004	0	0	0.00163666	0	0	0	0.0111111	0	0	0	0	0	0	0	0	0	0	0.00321543	0	0	0	0.00970874	0	0	0	0	0	0	0	0	0
0,-1,-28	0	0	0	0	0	0	0	0	0	0	0	0	0	0	0	0	0	0	0	0	0	0	0.00176991	0	0	0	0	0	0	0	0	0	0	0	0	0	0	0	0	0	0	0	0	0	0	0	0	0	0
0,-1,-29	0	0	0	0	0.0171429	0	0.0018315	0.0114679	0.00699301	0	0	0	0	0	0	0	0	0	0	0	0	0	0	0	0	0	0	0.00309598	0.00260078	0	0	0	0	0	0	0	0	0	0	0	0	0	0	0	0	0	0	0	0
0,-1,-3	0.397287	0.462243	0.292187	0.254325	0.345714	0.329759	0.322344	0.33945	0.353147	0.381818	0.290807	0.26971	0.273109	0.382716	0.330721	0.219643	0.167059	0.284133	0.269608	0.328358	0.378069	0.154696	0.382301	0.251773	0.411111	0.218447	0.331058	0.20743	0.297789	0.204918	0.276151	0.261993	0.220238	0.410811	0.2875	0.14791	0.317365	0.380282	0.324638	0.359223	0.516129	0.359223	0.250489	0.3	0.445455	0.05	0.320225	0.322449	0.147619
0,-1,-30	0	0	0	0	0	0	0	0	0	0	0	0	0	0	0	0	0	0	0	0	0	0	0	0	0	0	0	0	0	0	0	0	0	0	0	0	0	0	0	0	0	0	0	0	0	0	0	0	0
0,-1,-31	0	0	0	0	0	0	0	0	0	0	0	0	0	0	0	0	0	0	0	0	0	0	0	0	0	0	0	0	0	0	0	0	0	0	0	0	0	0	0.00289855	0	0	0	0	0	0	0	0	0	0
0,-1,-33	0	0	0	0	0	0	0	0	0	0	0	0	0	0	0	0	0	0	0	0	0	0	0	0	0	0	0	0	0	0	0	0	0	0	0	0	0	0	0	0	0	0	0	0	0	0	0	0	0
0,-1,-34	0.00387597	0	0	0	0	0	0	0	0	0	0	0	0	0	0	0	0	0	0	0	0	0	0	0	0	0	0	0	0	0	0	0	0	0	0	0	0	0	0	0	0	0	0	0	0	0	0	0	0
0,-1,-36	0	0	0	0	0	0	0	0	0	0	0	0	0	0	0	0	0	0	0	0	0	0	0.00176991	0	0	0	0	0	0	0	0	0	0	0	0.0025	0	0	0	0	0	0	0	0	0	0	0	0	0.00816327	0
0,-1,-37	0	0	0	0	0	0	0	0	0	0	0	0	0	0	0	0	0	0	0	0	0	0	0	0	0	0	0	0	0	0	0	0	0	0	0	0	0	0	0	0	0	0	0	0	0	0	0	0	0
0,-1,-38	0	0	0	0	0	0	0	0.00229358	0	0	0	0	0	0	0	0	0	0	0	0	0	0	0	0	0	0	0	0	0	0	0	0	0	0	0	0	0	0	0	0	0	0	0	0	0	0	0	0	0
0,-1,-4	0.0174419	0.00457666	0	0.0138408	0.04	0.0107239	0.014652	0.0229358	0.027972	0.00727273	0.00750469	0.0290456	0.00840336	0	0.0125392	0.025	0.0235294	0	0.00490196	0.0223881	0.0114566	0	0.0477876	0	0.0111111	0.00970874	0	0.0185759	0.0494148	0.045082	0	0.0129151	0.00595238	0	0.005	0.0192926	0.011976	0	0.00289855	0	0	0.0291262	0.0117417	0	0.0181818	0	0.0280899	0.00816327	0.0047619
0,-1,-40	0	0	0	0	0	0	0.0018315	0	0	0	0	0	0	0	0	0	0	0	0	0	0	0	0	0	0	0	0	0	0	0	0	0	0	0	0	0	0	0	0	0	0	0	0	0	0	0	0	0	0
0,-1,-41	0	0	0	0	0	0	0	0.00458716	0	0	0	0	0	0	0	0	0	0	0	0	0	0	0	0	0	0	0	0	0	0	0	0	0	0	0	0	0	0	0	0	0	0	0	0	0	0	0	0	0
0,-1,-48	0	0	0	0	0	0	0	0	0	0	0	0	0	0	0	0	0	0	0	0	0	0	0	0	0	0	0	0	0	0	0	0	0	0	0.0075	0	0	0	0	0	0	0	0	0	0	0	0	0	0
0,-1,-5	0.0135659	0.020595	0.01875	0.0138408	0.0228571	0.0214477	0.047619	0.0183486	0.020979	0.0254545	0.011257	0.0207469	0.00420168	0	0.0297806	0.0267857	0.00941176	0.0147601	0.0392157	0.0522388	0.0229133	0.0220994	0.00884956	0.0460993	0.0333333	0.0242718	0.0102389	0.0216718	0.0130039	0.0532787	0.0711297	0.0387454	0	0.0648649	0.045	0.0353698	0.0419162	0.056338	0.0434783	0.0291262	0.0322581	0.038835	0.035225	0.0461538	0.0454545	0.025	0.00561798	0.0163265	0
0,-1,-53	0	0.00228833	0	0	0	0	0	0	0	0	0	0	0	0	0	0	0	0	0	0	0	0	0	0	0	0	0	0	0	0	0	0	0	0	0	0	0	0	0	0	0	0	0	0	0	0	0	0	0
0,-1,-6	0	0.00228833	0.0046875	0.00346021	0	0.0107239	0.00915751	0.0137615	0.0104895	0	0.00562852	0	0	0.00617284	0.0015674	0.00535714	0.00235294	0.00369004	0	0	0.00163666	0	0.0106195	0.0141844	0	0.00242718	0.0102389	0.00309598	0.00130039	0.00409836	0.0041841	0.0129151	0	0.0108108	0.0025	0.0289389	0	0	0.00289855	0.0485437	0	0	0.0567515	0	0	0	0.00561798	0	0.0857143
0,-1,-7	0	0	0.003125	0.0017301	0	0	0.0018315	0.00229358	0.0034965	0	0	0.00414938	0	0	0	0.00178571	0.00235294	0	0	0	0	0	0.00353982	0.070922	0.0166667	0	0.0238908	0.0123839	0.00130039	0.00819672	0.0083682	0	0	0	0	0.00321543	0	0.00938967	0	0	0	0	0	0	0	0	0	0.0163265	0
0,-1,-8	0.00581395	0.0114416	0.0015625	0.00346021	0.0171429	0.00536193	0.00732601	0	0.00699301	0.0145455	0.011257	0.00414938	0	0	0.0031348	0.00892857	0.0352941	0	0.00490196	0	0.0114566	0	0	0.0141844	0.00555556	0.0121359	0.0170648	0.0123839	0.00650195	0.00409836	0.0041841	0	0	0.0162162	0.0025	0	0.0179641	0	0.00869565	0.0485437	0	0	0	0.0307692	0.0181818	0	0	0.00408163	0.0428571
0,-1,-9	0	0.00457666	0	0.0017301	0.0114286	0	0	0	0	0	0	0	0	0	0.00470219	0	0	0	0	0	0	0	0.00353982	0.0567376	0	0.00728155	0	0	0.00130039	0.00819672	0.0041841	0	0	0	0	0.00321543	0	0	0	0	0	0	0	0	0	0	0	0	0.00952381
0,-1,0	0.313953	0.19222	0.43125	0.346021	0.251429	0.30563	0.331502	0.18578	0.300699	0.32	0.515947	0.302905	0.378151	0.0925926	0.310345	0.451786	0.378824	0.361624	0.446078	0.201493	0.418985	0.640884	0.233628	0.343972	0.25	0.347087	0.232082	0.213622	0.206762	0.307377	0.16318	0.376384	0.446429	0.232432	0.42	0.392283	0.287425	0.211268	0.452174	0.116505	0.177419	0.174757	0.555773	0.3	0.2	0.5125	0.438202	0.359184	0.404762
0,-1,1	0.00387597	0	0.0109375	0.00692042	0.0171429	0.0080429	0.010989	0.0137615	0.013986	0.00363636	0.00187617	0.0124481	0.012605	0.0185185	0.0172414	0.025	0.00235294	0	0	0	0.00981997	0	0.0212389	0	0	0.00728155	0	0	0.0104031	0.0204918	0.0125523	0.0221402	0	0.00540541	0.0025	0.00321543	0.0299401	0	0.00869565	0.00970874	0	0	0	0	0.00909091	0	0.0449438	0.00816327	0.0047619
0,-1,10	0	0	0.00625	0	0	0	0	0	0	0	0	0.00414938	0	0	0	0	0	0	0	0	0.00163666	0	0	0	0	0	0	0	0.00260078	0	0	0	0	0	0	0.00643087	0	0	0.0057971	0	0.016129	0	0	0	0	0	0	0	0.00952381
0,-1,11	0.00387597	0.0160183	0.0078125	0.00346021	0.00285714	0	0.00732601	0.00229358	0	0.00363636	0	0.00829876	0.00420168	0.0123457	0.0015674	0.00178571	0.0141176	0.0405904	0.00980392	0	0	0.0110497	0.00353982	0	0.00555556	0.00242718	0.00341297	0.0185759	0.00910273	0.00819672	0.0041841	0.00369004	0.0297619	0.00540541	0.045	0.0096463	0	0.0187793	0	0.0582524	0	0	0.00195695	0.0153846	0.0272727	0	0	0.00408163	0.0047619
0,-1,12	0.00193798	0.00457666	0	0	0	0	0	0.00688073	0	0	0	0	0.00420168	0	0	0	0	0.00738007	0	0.0223881	0	0	0.00353982	0.0035461	0	0	0	0	0.00130039	0	0	0	0	0	0	0.0096463	0	0.00938967	0	0	0	0	0	0	0	0	0	0.00816327	0
0,-1,13	0	0	0	0	0	0	0	0	0	0	0	0	0	0	0	0	0	0	0	0	0	0	0	0	0	0	0	0	0	0	0	0	0	0	0	0	0	0	0	0	0	0	0	0	0	0	0	0	0
0,-1,14	0	0	0.0015625	0	0.00571429	0.00536193	0	0.00229358	0	0	0.00375235	0	0.00420168	0	0.00783699	0	0	0.00738007	0	0	0.00327332	0	0	0	0	0.00728155	0.00341297	0	0.00650195	0.00409836	0.0209205	0	0	0	0	0.00321543	0	0	0	0	0	0	0.00195695	0	0	0	0	0	0
0,-1,15	0	0	0.00625	0	0	0	0	0	0	0.00727273	0	0	0	0	0	0	0	0	0	0	0	0	0	0	0	0	0	0	0.00520156	0	0	0	0	0	0	0	0	0	0	0	0	0	0	0	0	0	0	0	0
0,-1,16	0.00775194	0	0.0015625	0	0	0	0	0.00229358	0	0	0	0.0124481	0.00840336	0	0	0	0	0	0	0	0	0	0	0	0	0	0	0	0.00260078	0	0	0	0	0	0.0025	0	0	0	0	0	0.0322581	0	0	0	0	0	0.011236	0.0122449	0
0,-1,17	0	0.00457666	0	0	0	0	0	0	0	0	0	0	0	0	0	0	0	0	0	0	0	0	0	0	0.0222222	0	0	0	0	0	0	0	0	0	0	0	0	0	0	0	0	0	0	0	0	0	0	0	0
0,-1,18	0	0	0	0	0	0	0	0	0	0	0	0	0.00420168	0	0.0015674	0	0.00235294	0	0	0	0	0	0	0	0	0	0	0	0	0	0	0	0	0	0	0	0	0.00938967	0	0.00970874	0	0	0	0	0	0	0.00561798	0	0.0047619
0,-1,19	0	0	0	0.0017301	0	0	0	0.00458716	0	0	0	0	0	0	0.00470219	0	0.00235294	0	0	0	0.00163666	0	0	0	0	0.00242718	0	0.00928793	0.00130039	0	0.0083682	0	0	0	0	0.00321543	0	0	0	0	0	0	0	0	0	0	0	0	0
0,-1,2	0.0329457	0.0755149	0.034375	0.16263	0.0828571	0.160858	0.0494505	0.0711009	0.104895	0.0436364	0.0281426	0.00829876	0.113445	0.0802469	0.122257	0.0696429	0.0164706	0.0738007	0.107843	0.0373134	0.0769231	0.0276243	0.0637168	0.0638298	0.116667	0.118932	0.0170648	0.0247678	0.0715215	0.0696721	0.0753138	0.0774908	0.107143	0.0864865	0.0175	0.0257235	0.0538922	0.0234742	0.0231884	0.0194175	0.0806452	0.145631	0.00391389	0.0846154	0.0545455	0	0.0505618	0.077551	0
0,-1,20	0	0	0	0.00346021	0	0	0	0	0	0	0	0	0	0	0	0	0	0	0	0	0	0	0	0	0	0	0	0	0	0	0	0	0	0	0	0	0	0	0	0	0	0	0	0	0	0	0	0	0
0,-1,21	0	0.00457666	0	0	0	0	0.0018315	0.00229358	0	0	0.00562852	0.00829876	0.00420168	0	0	0	0	0	0	0	0	0	0	0	0	0	0.00682594	0.00309598	0	0	0	0	0	0	0.0025	0	0.00598802	0	0	0	0	0	0	0	0	0	0	0	0
0,-1,22	0	0	0	0	0	0	0	0	0	0	0	0	0	0	0	0	0	0	0	0	0	0	0	0	0	0	0	0	0	0	0	0	0	0	0	0	0	0	0	0	0	0	0	0	0	0	0	0	0
0,-1,23	0.00193798	0	0.01875	0.0017301	0	0	0	0.00917431	0	0	0	0	0	0	0	0	0.00470588	0	0	0	0	0	0	0	0	0	0	0	0.00130039	0	0	0	0	0.0108108	0	0	0	0	0	0.0194175	0	0	0	0	0	0	0	0.00408163	0
0,-1,24	0	0	0	0	0	0	0.0018315	0	0	0	0	0	0	0	0	0	0	0	0	0	0	0	0	0	0	0	0	0	0.00130039	0	0	0	0	0	0	0	0	0	0	0	0	0	0	0	0	0	0	0	0.0047619
0,-1,25	0	0	0	0	0	0	0	0	0	0	0	0	0	0	0	0	0	0	0	0	0	0	0	0	0	0	0	0	0	0	0	0	0	0	0	0	0	0	0	0	0	0	0	0	0	0	0	0	0
0,-1,26	0	0	0	0	0	0	0	0	0	0	0	0	0	0	0.0015674	0	0.00470588	0.00369004	0	0	0	0	0	0	0	0	0	0	0	0	0	0	0	0	0	0	0	0	0	0	0	0	0	0.00769231	0	0	0	0	0
0,-1,27	0	0	0.0046875	0	0	0	0	0	0	0	0	0	0	0	0	0	0	0	0	0	0	0	0.00176991	0	0	0	0	0	0	0	0	0	0	0	0	0	0	0	0	0	0	0	0	0	0	0	0	0	0
0,-1,28	0	0	0	0	0	0	0	0	0	0	0	0	0.00840336	0	0	0	0	0	0	0	0	0	0	0.0035461	0	0	0	0	0.00130039	0	0	0	0	0	0	0.00321543	0	0	0	0	0	0	0	0	0	0	0.00561798	0	0
0,-1,29	0	0	0	0	0	0	0.0018315	0	0.020979	0	0	0	0	0	0	0	0	0	0	0	0	0	0	0	0.0111111	0	0	0	0	0	0	0	0	0	0	0	0	0	0	0	0	0	0	0	0	0	0	0	0
0,-1,3	0.00387597	0.00686499	0	0	0.00285714	0.00268097	0	0	0	0	0	0.0248963	0	0	0.0031348	0.00178571	0.00470588	0.0147601	0.0147059	0	0	0.0110497	0.00353982	0	0	0	0.0238908	0.00309598	0.00910273	0	0.0041841	0.0110701	0.00595238	0	0	0.00321543	0	0.0187793	0	0.0194175	0	0	0	0	0	0	0.0280899	0.00408163	0
0,-1,30	0	0	0	0	0	0	0	0	0	0	0	0	0	0	0	0	0	0	0	0	0	0	0.00176991	0	0	0	0	0	0	0	0	0	0	0	0	0	0	0	0	0	0	0	0	0	0	0	0	0	0
0,-1,31	0	0	0	0	0	0	0	0	0	0	0	0	0	0	0	0.00357143	0	0	0	0	0	0	0	0.0035461	0	0	0	0	0	0.00409836	0	0	0	0	0	0	0	0	0	0	0	0	0	0	0	0	0	0	0
0,-1,32	0	0	0	0	0	0	0	0	0	0	0	0	0	0	0	0	0	0	0	0	0.00163666	0	0	0	0	0	0	0	0	0	0	0	0	0	0	0	0.00598802	0	0	0	0	0	0	0	0	0	0	0	0
0,-1,33	0	0	0	0	0	0	0	0	0	0	0	0	0	0	0	0	0	0	0	0	0.00327332	0	0.00176991	0	0	0	0	0	0	0	0	0	0	0	0	0	0	0	0	0	0	0	0	0	0	0	0	0	0
0,-1,35	0	0	0	0	0	0	0	0	0	0	0	0	0	0	0	0	0	0.00369004	0	0	0	0	0	0	0	0	0	0	0	0	0	0	0	0	0	0	0	0	0	0	0	0	0	0	0	0	0	0	0
0,-1,36	0	0	0	0	0	0	0	0	0	0	0	0	0	0	0	0	0	0	0	0	0	0	0.00353982	0	0	0	0	0	0	0	0	0	0	0	0	0	0	0	0	0	0	0	0	0	0	0	0	0	0
0,-1,4	0.0310078	0.00686499	0.0078125	0.00346021	0.0142857	0	0.0164835	0.00917431	0.0174825	0.0327273	0.011257	0.0248963	0	0.0432099	0.00783699	0.00535714	0.00705882	0.0147601	0.00980392	0.0223881	0	0	0.0176991	0.0248227	0.0166667	0.00728155	0	0.0464396	0.0351105	0.0409836	0.0543933	0.0405904	0.0119048	0	0.0175	0.00643087	0.00598802	0.00938967	0.0202899	0.0194175	0.0806452	0.0485437	0	0	0	0.1	0	0.0122449	0
0,-1,5	0.00775194	0	0.0078125	0.0155709	0.02	0.0107239	0.0238095	0.0366972	0	0.00727273	0.00562852	0.0124481	0.012605	0.00617284	0.015674	0.0107143	0.00941176	0	0.00980392	0	0	0.0220994	0.00176991	0.0212766	0	0.0509709	0.0511945	0.00309598	0.00910273	0.0163934	0.0083682	0.0442804	0	0.0162162	0.0075	0	0	0.00938967	0.00869565	0.0194175	0	0	0	0	0.00909091	0	0.011236	0.00408163	0.0142857
0,-1,6	0.00387597	0.01373	0.003125	0.0017301	0.02	0	0.0018315	0.0183486	0.00699301	0	0	0	0.00420168	0	0	0.00535714	0.00470588	0	0	0	0	0.0220994	0	0	0	0	0	0.0154799	0.00390117	0.00409836	0	0	0	0	0	0.0096463	0	0	0	0	0	0.038835	0.00391389	0	0	0	0	0	0.0047619
0,-1,7	0.0329457	0.0183066	0.0109375	0.0121107	0.0171429	0	0.0018315	0.0206422	0.00699301	0.0290909	0.0187617	0.0207469	0	0.0864198	0.0266458	0.0178571	0	0.0295203	0.00490196	0.104478	0.00327332	0.0331492	0.019469	0.0425532	0.00555556	0.0412621	0.0341297	0.0433437	0.00780234	0.0491803	0.0460251	0.0110701	0	0.027027	0.0025	0.00321543	0	0	0.00289855	0.0582524	0	0.00970874	0.00195695	0	0.0727273	0	0	0.0204082	0
0,-1,8	0.0116279	0	0.0109375	0	0	0	0.010989	0.00458716	0.020979	0	0.00750469	0	0	0.0246914	0	0	0.00235294	0	0	0	0	0	0.00176991	0	0	0.00970874	0	0.0185759	0	0	0.0167364	0	0	0	0.0025	0	0	0	0.00869565	0.0194175	0	0	0	0	0	0	0	0	0
0,-1,9	0	0.00228833	0.009375	0	0	0.00536193	0.003663	0.00458716	0	0.0109091	0.00562852	0	0	0	0.0015674	0	0.00470588	0	0	0	0	0	0	0.0070922	0	0.00970874	0.00341297	0.00309598	0.00910273	0.00819672	0.0251046	0.00369004	0	0	0.005	0.00643087	0	0.00938967	0.0057971	0	0.016129	0.00970874	0.00195695	0	0	0	0	0	0
0,-10,-1	0	0	0.0357143	0	0	0	0.246575	0	0.2	0.0666667	0.12	0.25	0.622642	0.047619	0.108108	0.0952381	0	0.139535	0.0909091	0	0	0.650794	0.3	0.4	0	0	0	0	0	0	0	0	0.142857	0.169811	0	0.1875	0	0	0.210526	0.0888889	0	0.111111	0	0.0714286	0	0	0	0.0677966	0.0681818
0,-10,-10	0	0	0	0	0	0.0833333	0	0	0	0	0	0	0.0188679	0	0.0540541	0	0	0	0	0	0	0	0.1	0	0	0	0	0.25	0	0	0	0	0	0.0566038	0	0.15625	0.166667	0	0	0	0	0	0	0.047619	0.0204082	0	0	0	0.0227273
0,-10,-11	0	0	0	0	0	0	0	0.166667	0.4	0	0	0	0	0	0	0.0952381	0	0	0	0	0	0	0	0	0	0.2	0	0	0	0	0	0	0	0	0.037037	0	0.166667	0	0.0526316	0	0	0	0	0	0	0	0	0.0169492	0
0,-10,-12	0	0	0	0	0	0	0	0	0	0	0	0	0.0188679	0	0	0.142857	0	0.0232558	0.0909091	0	0.0689655	0	0	0	0	0	0	0	0.294118	0	0	0.0833333	0	0	0	0	0	0	0	0	0	0	0.125	0	0.102041	0	0.0882353	0.0169492	0
0,-10,-13	0	0	0	0	0	0	0	0	0	0	0	0	0	0	0	0	0	0	0	0	0	0	0	0	0	0	0	0	0	0	0	0	0	0	0	0	0	0	0	0	0	0.0740741	0	0	0	0	0	0	0
0,-10,-14	0	0	0	0	0	0	0	0	0	0	0	0	0	0	0	0	0	0	0	0	0	0	0	0	0	0	0	0	0	0	0	0	0	0.0566038	0	0	0	0	0.105263	0	0	0	0	0	0	0	0	0	0
0,-10,-15	0	0	0	0.0434783	0	0	0	0	0	0	0	0	0	0	0	0.047619	0	0	0	0	0.0344828	0	0	0	0	0	0	0	0	0	0	0	0	0	0	0	0	0	0	0	0	0	0	0	0	0	0	0	0
0,-10,-17	0	0	0	0	0	0	0	0	0	0	0	0	0	0	0	0	0	0	0	0	0	0	0	0	0	0	0	0	0	0	0	0	0	0.0188679	0.037037	0	0	0	0.0526316	0	0	0	0	0	0	0	0	0	0
0,-10,-2	0	0	0.107143	0.0434783	0	0	0.178082	0	0	0	0	0.1875	0	0.047619	0.0810811	0.0952381	0.0416667	0.0232558	0.272727	0	0.0344828	0.0634921	0	0	0	0	0	0	0	0	0.5	0.25	0.228571	0.169811	0.0740741	0.0625	0	0	0.0526316	0	0	0	0	0	0	0.2	0	0.220339	0.204545
0,-10,-20	0	0	0	0	0	0	0	0	0	0	0	0	0	0	0	0	0	0	0	0	0	0	0	0	0	0	0	0	0	0	0	0	0	0.0377358	0	0	0	0	0	0	0	0	0	0	0	0	0	0	0
0,-10,-21	0	0	0	0	0	0	0	0	0	0	0	0	0	0	0	0	0	0	0	0	0	0	0	0	0	0	0	0	0	0	0	0	0	0.0377358	0	0	0	0	0	0	0	0	0	0	0	0	0	0	0
0,-10,-22	0	0	0	0	0	0	0	0	0	0	0	0	0	0	0	0	0	0	0	0	0	0	0	0	0	0	0	0	0	0	0	0	0	0	0	0	0	0	0.0263158	0	0	0	0	0	0	0	0	0.0169492	0
0,-10,-29	0	0	0	0	0	0	0	0	0	0	0	0	0	0	0	0	0	0	0	0	0	0	0	0	0	0	0	0	0	0	0	0	0	0	0	0	0	0	0	0	0	0.037037	0	0	0	0	0	0	0
0,-10,-3	0.285714	0	0.107143	0.0434783	0	0	0	0.166667	0	0.133333	0	0	0	0.238095	0	0	0	0.372093	0	0	0	0	0	0	0	0	0	0	0	0.2	0	0	0	0	0.0740741	0.0625	0	0	0	0	0	0.555556	0	0	0.22449	0.114286	0	0	0
0,-10,-34	0	0	0	0	0	0	0	0	0	0	0	0	0	0	0	0	0	0	0	0	0	0	0	0	0	0	0	0	0	0	0	0	0	0	0	0	0	0	0	0	0	0	0	0	0	0	0	0	0
0,-10,-4	0	0	0	0.0869565	0	0	0	0	0	0	0	0	0	0.142857	0	0	0	0	0.272727	0	0.172414	0	0	0	0	0	0	0	0	0	0	0	0	0	0	0	0	0.761905	0	0	0	0	0	0	0	0.0285714	0	0.0169492	0
0,-10,-5	0.428571	0	0	0.347826	0	0	0	0	0	0	0	0.0625	0	0.0952381	0.0540541	0.0952381	0	0.232558	0	0	0.103448	0.031746	0	0	0	0.6	0.0833333	0	0	0	0.166667	0.0833333	0	0.0566038	0	0.125	0	0	0.0263158	0.0222222	0.047619	0	0.375	0.047619	0.163265	0.114286	0	0.0677966	0.0227273
0,-10,-6	0	0	0	0	0	0	0.0821918	0	0	0	0	0	0	0.047619	0.0810811	0	0.166667	0	0	0	0	0	0	0	0	0	0	0	0.176471	0.2	0	0	0.114286	0.0188679	0	0	0	0	0.0263158	0	0.111111	0	0.375	0	0.122449	0	0.0882353	0	0
0,-10,-7	0	0	0	0.0869565	0.428571	0.0833333	0	0.333333	0.4	0	0.2	0	0	0.0952381	0	0.047619	0	0	0	0	0.103448	0	0.1	0	0.0555556	0.2	0	0	0	0	0	0	0.171429	0.0566038	0	0	0	0	0.0526316	0	0.793651	0	0	0.0714286	0.142857	0	0	0.0338983	0.0909091
0,-10,-8	0	0.428571	0	0.173913	0.571429	0	0	0	0	0	0	0	0	0	0.027027	0	0	0	0	0	0.0344828	0	0	0	0	0	0	0.416667	0.235294	0	0	0	0.0571429	0.0377358	0	0	0	0	0.0526316	0	0.015873	0.111111	0	0.0238095	0	0	0	0.0338983	0
0,-10,-9	0.285714	0.142857	0	0.0434783	0	0	0.0410959	0.333333	0	0.0666667	0	0	0.0188679	0	0	0.0952381	0	0.0465116	0.0909091	0	0	0	0	0.6	0.0555556	0	0.0833333	0.0833333	0.0588235	0.6	0	0	0	0.0188679	0	0	0	0	0.0526316	0	0	0	0	0.0238095	0	0	0	0.0338983	0
0,-10,0	0	0	0	0	0	0.5	0.0547945	0	0	0	0	0.0625	0.320755	0.285714	0.0540541	0.190476	0.25	0.116279	0	0	0.310345	0.222222	0.4	0	0.555556	0	0.75	0	0	0	0.166667	0.5	0.0857143	0.132075	0.111111	0.0625	0.5	0	0.184211	0.177778	0.031746	0.0740741	0	0.0714286	0.142857	0.371429	0	0.237288	0.545455
0,-10,1	0	0	0	0	0	0	0	0	0	0.133333	0	0.25	0	0	0	0.047619	0	0	0	0	0	0	0	0	0	0	0	0	0	0	0	0	0	0	0	0	0	0	0.0263158	0	0	0	0	0.0714286	0	0	0	0	0
0,-10,14	0	0	0	0	0	0	0	0	0	0	0	0	0	0	0	0	0	0	0	0	0	0	0	0	0	0	0	0	0	0	0	0	0	0	0	0	0	0	0	0	0	0	0	0	0	0	0	0	0
0,-10,2	0	0.285714	0.714286	0.130435	0	0.333333	0.39726	0	0	0.6	0.68	0.1875	0	0	0.540541	0.047619	0.541667	0	0.181818	0	0.137931	0.031746	0.1	0	0.166667	0	0.0833333	0.25	0.235294	0	0.166667	0.0833333	0.2	0.132075	0.666667	0.34375	0.166667	0.238095	0.0789474	0.688889	0	0.037037	0	0.428571	0.0408163	0.0571429	0.823529	0.237288	0.0454545
0,-10,3	0	0.142857	0	0	0	0	0	0	0	0	0	0	0	0	0	0	0	0	0	0	0	0	0	0	0	0	0	0	0	0	0	0	0	0	0	0	0	0	0	0	0	0	0	0	0.0408163	0	0	0	0
0,-10,35	0	0	0	0	0	0	0	0	0	0	0	0	0	0	0	0	0	0	0	0	0	0	0	0	0	0	0	0	0	0	0	0	0	0	0	0	0	0	0	0	0	0	0	0	0	0	0	0	0
0,-10,4	0	0	0	0	0	0	0	0	0	0	0	0	0	0	0	0	0	0.0465116	0	0	0	0	0	0	0.0555556	0	0	0	0	0	0	0	0	0	0	0	0	0	0	0	0	0	0	0	0	0	0	0	0
0,-10,5	0	0	0.0357143	0	0	0	0	0	0	0	0	0	0	0	0	0	0	0	0	0	0	0	0	0	0	0	0	0	0	0	0	0	0	0	0	0	0	0	0	0	0	0	0	0.142857	0	0.114286	0	0	0
0,-10,6	0	0	0	0	0	0	0	0	0	0	0	0	0	0	0	0	0	0	0	0	0	0	0	0	0	0	0	0	0	0	0	0	0	0	0	0	0	0	0	0	0	0	0.125	0	0	0	0	0	0
0,-10,7	0	0	0	0	0	0	0	0	0	0	0	0	0	0	0	0	0	0	0	0	0	0	0	0	0.111111	0	0	0	0	0	0	0	0	0	0	0	0	0	0	0.0222222	0	0	0	0	0	0	0	0	0
0,-11,-1	0	0	0	0	0	0	0	0	0	0.2	0	0	0	0.473684	0.125	0	0	0	0	0	0	0.252632	0	0	0	0	0	0	0	0	0	0	0.0425532	0	0.0357143	0	0	0.0588235	0	0.0151515	0	0.214286	0	0.0344828	0	0	0	0	0
0,-11,-10	0	0	0	0	0	0	0	0	0	0	0	0	0	0	0	0	0	0	0	0	0	0	0	0.166667	0	0	0	0	0.0833333	0.166667	0	0	0	0	0.0357143	0	0	0	0	0	0	0	0	0	0	0	0	0	0
0,-11,-11	0	0	0.0882353	0.0263158	0	0	0	0	0	0	0	0	0	0	0.0625	0.166667	0	0	0	0	0	0	0	0	0	0	1	0.142857	0	0.166667	0	0	0	0.105263	0.0357143	0.0363636	0.75	0	0.166667	0	0	0	0	0	0.2	0	0.0123457	0.0784314	0.136364
0,-11,-12	0	0	0.0882353	0	0	0	0	0	0	0	0	0.166667	1	0	0.1875	0	0	0.333333	0	0	0.0434783	0	0	0	0	0	0	0	0.166667	0	0	0.142857	0	0	0.107143	0	0	0	0.166667	0	0	0	0	0	0	0	0	0	0.0909091
0,-11,-13	0	0	0	0	0	0	0	0	0	0	0	0.166667	0	0	0	0	0	0	0	0	0	0.0105263	0	0	0	0	0	0	0	0	0	0	0	0	0	0	0	0	0	0	0	0	0	0	0	0	0	0	0
0,-11,-14	0	0	0	0	0	0	0	0	0	0	0	0	0	0	0	0	0	0	0	0	0	0	0.5	0	0	0	0	0	0	0.166667	0	0	0	0	0	0	0	0	0.0555556	0	0	0	0	0.137931	0	0	0	0	0
0,-11,-16	0	0.285714	0	0	0	0	0	0	0	0	0	0	0	0.0789474	0	0	0.05	0	0	0	0	0	0	0	0	0	0	0	0	0	0	0	0	0	0	0	0	0	0.0555556	0	0	0	0	0.0344828	0	0	0	0	0
0,-11,-18	0	0	0	0	0	0	0	0	0	0	0	0	0	0	0	0	0	0	0.25	0	0	0	0	0	0	0	0	0	0	0	0	0	0	0	0	0	0	0	0	0	0	0	0	0	0	0	0	0	0
0,-11,-2	0	0	0	0	0	0	0.315789	0.333333	0	0	0	0.166667	0	0.0526316	0	0.166667	0	0	0	0.5	0	0.105263	0	0.666667	0	0	0	0	0	0.166667	0.0769231	0	0.0425532	0	0	0	0	0	0	0	0	0	0	0	0	0.352941	0.0246914	0.137255	0.227273
0,-11,-22	0	0	0	0	0	0	0	0	0	0	0	0	0	0	0	0	0	0	0	0	0	0	0	0	0	0	0	0	0	0	0	0	0	0	0	0.0181818	0	0	0	0	0	0	0	0	0	0	0	0	0
0,-11,-23	0	0	0	0	0	0	0	0	0	0	0	0	0	0	0	0	0	0	0	0	0	0	0	0	0	0	0	0	0	0	0	0	0	0	0	0	0	0	0	0	0	0	0	0	0	0	0.0493827	0	0
0,-11,-28	0	0	0	0	0	0	0	0	0	0	0	0	0	0	0	0	0	0	0	0	0	0	0	0	0	0	0	0	0	0	0	0	0	0	0	0	0	0	0	0	0	0	0	0	0	0	0	0	0
0,-11,-3	0	0	0	0.0263158	0	0	0	0	0	0	0	0	0	0	0	0	0	0	0	0	0.0434783	0	0	0	0	0	0	0	0.0833333	0.166667	0	0	0	0	0	0.181818	0	0	0	0	0	0	0	0	0	0	0	0	0
0,-11,-35	0	0	0	0	0	0	0	0	0	0	0	0	0	0	0	0	0	0	0	0	0	0	0	0	0	0	0	0	0	0	0	0	0	0	0	0	0	0	0	0	0	0	0	0	0	0	0	0	0
0,-11,-4	0	0	0	0.0263158	0	0	0	0	0	0	0	0	0	0	0	0.166667	0.025	0	0	0	0	0	0	0	0	0	0	0	0	0	0	0.428571	0.0212766	0	0	0.236364	0	0	0	0	0	0	0	0.0689655	0	0	0	0.313725	0.0454545
0,-11,-47	0	0	0	0	0	0	0	0	0	0	0	0	0	0	0	0	0	0	0	0	0	0	0	0	0	0	0	0	0	0	0	0	0	0	0	0	0	0	0	0	0	0	0	0	0	0	0	0	0
0,-11,-5	0	0	0	0.0789474	0	0	0	0	0	0	0	0	0	0	0	0	0.05	0	0	0	0.0434783	0.0210526	0	0	0	0.285714	0	0	0	0	0	0	0	0	0	0	0	0	0	0	0	0	0	0	0	0	0	0.0196078	0
0,-11,-6	0	0	0	0	0	0	0	0.333333	0	0	0	0	0	0	0	0	0	0	0	0	0.173913	0	0	0	0	0	0	0.428571	0	0	0.0769231	0.142857	0.12766	0.263158	0.0357143	0.0363636	0.125	0	0	0.0909091	0.272727	0	0.428571	0	0.2	0	0	0	0
0,-11,-7	0	0.142857	0	0.342105	0	0	0.0526316	0	0	0	0	0	0	0	0.125	0	0	0	0	0.5	0.130435	0.0631579	0	0	0	0	0	0	0	0.166667	0	0	0.0212766	0.0526316	0.0357143	0.0727273	0	0	0	0.106061	0.681818	0	0.428571	0.0344828	0.6	0.0588235	0	0.0196078	0.0909091
0,-11,-8	0	0.428571	0	0.157895	0.222222	0	0	0.222222	0	0	0	0	0	0	0	0	0	0	0	0	0.130435	0	0.5	0	0	0	0	0	0.0833333	0	0	0	0	0.105263	0.0357143	0.0363636	0.125	0	0.388889	0.0606061	0	0	0	0	0	0	0	0.0196078	0.0909091
0,-11,-9	0	0	0.0588235	0	0	0	0	0	0	0	0	0	0	0	0	0	0	0	0	0	0	0	0	0.166667	0.25	0.428571	0	0.428571	0.0833333	0	0	0	0	0.210526	0.0357143	0.0181818	0	0	0	0.0606061	0	0	0	0	0	0.235294	0.0246914	0	0
0,-11,0	0	0	0	0	0	0	0	0	0	0	0	0	0	0	0	0	0	0	0	0	0.217391	0	0	0	0	0	0	0	0	0	0	0.285714	0	0	0	0	0	0	0.0555556	0.0757576	0.0454545	0	0	0	0	0	0	0.0392157	0
0,-11,1	0	0.142857	0.764706	0.342105	0.777778	1	0.631579	0.111111	0	0.8	1	0.5	0	0.394737	0.5	0.5	0.875	0	0.75	0	0.217391	0.547368	0	0	0.75	0.285714	0	0	0.5	0	0.846154	0	0.659574	0.157895	0.642857	0.363636	0	0.941176	0.111111	0.545455	0	0.785714	0.142857	0.689655	0	0.294118	0.864198	0.372549	0.136364
0,-11,12	0	0	0	0	0	0	0	0	0	0	0	0	0	0	0	0	0	0	0	0	0	0	0	0	0	0	0	0	0	0	0	0	0	0	0	0	0	0	0	0	0	0	0	0	0	0	0	0	0
0,-11,13	0	0	0	0	0	0	0	0	0	0	0	0	0	0	0	0	0	0	0	0	0	0	0	0	0	0	0	0	0	0	0	0	0	0	0	0	0	0	0	0	0	0	0	0	0	0	0.0246914	0	0
0,-11,14	0	0	0	0	0	0	0	0	0	0	0	0	0	0	0	0	0	0	0	0	0	0	0	0	0	0	0	0	0	0	0	0	0	0	0	0	0	0	0	0	0	0	0	0	0	0	0	0	0.0454545
0,-11,16	0	0	0	0	0	0	0	0	0	0	0	0	0	0	0	0	0	0	0	0	0	0	0	0	0	0	0	0	0	0	0	0	0	0	0	0	0	0	0	0.0151515	0	0	0	0	0	0	0	0	0
0,-11,20	0	0	0	0	0	0	0	0	0	0	0	0	0	0	0	0	0	0	0	0	0	0	0	0	0	0	0	0	0	0	0	0	0	0	0	0	0	0	0	0	0	0	0	0	0	0.0588235	0	0	0
0,-11,3	0	0	0	0	0	0	0	0	0	0	0	0	0	0	0	0	0	0.666667	0	0	0	0	0	0	0	0	0	0	0	0	0	0	0.0851064	0	0	0	0	0	0	0	0	0	0	0	0	0	0	0	0
0,-11,30	0	0	0	0	0	0	0	0	0	0	0	0	0	0	0	0	0	0	0	0	0	0	0	0	0	0	0	0	0	0	0	0	0	0	0	0	0	0	0	0	0	0	0	0	0	0	0	0	0
0,-11,32	0	0	0	0	0	0	0	0	0	0	0	0	0	0	0	0	0	0	0	0	0	0	0	0	0	0	0	0	0	0	0	0	0	0	0	0	0	0	0	0	0	0	0	0	0	0	0	0	0
0,-11,4	0	0	0	0	0	0	0	0	0	0	0	0	0	0	0	0	0	0	0	0	0	0	0	0	0	0	0	0	0	0	0	0	0	0	0	0	0	0	0	0	0	0	0	0	0	0	0	0	0.136364
0,-11,5	0	0	0	0	0	0	0	0	0	0	0	0	0	0	0	0	0	0	0	0	0	0	0	0	0	0	0	0	0	0	0	0	0	0	0	0	0	0	0	0.030303	0	0	0	0	0	0	0	0	0
0,-11,8	0	0	0	0	0	0	0	0	0	0	0	0	0	0	0	0	0	0	0	0	0	0	0	0	0	0	0	0	0	0	0	0	0	0.105263	0	0	0	0	0	0	0	0	0	0	0	0	0	0	0
0,-12,-1	0.0666667	0.0166667	0	0	0	0	0	0.0123457	0	0	0	0	0	0	0.025	0	0	0	0	0	0	0.03125	0	0	0	0.0131579	0	0	0.0232558	0	0.0847458	0	0.0266667	0	0	0	0	0	0.0102041	0	0	0.034188	0	0	0.0444444	0	0	0	0
0,-12,-10	0.0666667	0.0833333	0.0314465	0.144385	0.0289855	0	0.0196078	0.0185185	0.0384615	0.111111	0.1875	0.0566038	0.0714286	0	0	0.0853659	0	0.0701754	0	1	0.00925926	0.0625	0.0202703	0.285714	0.105263	0.0263158	0.181818	0.09375	0.0310078	0.0645161	0	0.0222222	0.02	0.0551181	0.0588235	0.0288462	0.1875	0.0204082	0	0	0.0454545	0.00854701	0.0253623	0.0208333	0.0555556	0	0.0168539	0.0141844	0.00813008
0,-12,-11	0	0.0166667	0	0	0.0434783	0	0	0.0185185	0	0	0.0208333	0.0943396	0	0.0666667	0.0125	0	0.0272109	0.0877193	0	0	0.0185185	0	0.0202703	0.142857	0	0.0921053	0.0909091	0	0.00775194	0.258065	0.0338983	0.0222222	0.00666667	0.00787402	0.0147059	0.00480769	0.0625	0.0306122	0	0.0038835	0.0151515	0.00854701	0.00724638	0.0541667	0.0111111	0	0.0674157	0	0.0162602
0,-12,-12	0.2	0	0.00628931	0.0213904	0.0434783	0.0373832	0	0.0123457	0.153846	0	0.125	0.0188679	0	0.0333333	0.0375	0.0365854	0.00680272	0.0701754	0	0	0.111111	0	0.0945946	0	0	0.0657895	0.136364	0.1875	0.0930233	0.129032	0.0677966	0.0444444	0.0733333	0.0551181	0.0441176	0.0480769	0.03125	0.0510204	0.112245	0.0135922	0.0909091	0	0.00724638	0.0541667	0.111111	0.00515464	0.0224719	0.113475	0.0569106
0,-12,-13	0	0	0.0314465	0.0374332	0.057971	0.0373832	0.0392157	0.00617284	0.0769231	0	0	0.0188679	0	0	0.1125	0.0243902	0.163265	0.0526316	0	0	0	0.015625	0.027027	0	0	0.0394737	0	0.0625	0.0542636	0.129032	0	0.0666667	0.0133333	0.0314961	0.294118	0.00480769	0.046875	0	0.0306122	0.00194175	0.030303	0	0	0.00416667	0	0	0	0	0
0,-12,-14	0.133333	0.166667	0.0125786	0	0.0289855	0	0	0	0	0	0	0	0	0	0.05	0	0.0204082	0.0526316	0	0	0.0185185	0	0	0	0	0.0263158	0	0	0.0465116	0	0.0338983	0	0	0.00787402	0.0441176	0.00480769	0	0	0.0204082	0.00582524	0	0	0.00362319	0	0	0	0.00561798	0	0
0,-12,-15	0	0.2	0	0.0160428	0	0	0	0	0	0	0.0625	0.0377358	0	0	0	0	0.0204082	0	0	0	0.0462963	0.03125	0.0135135	0	0	0.0921053	0	0	0.0232558	0	0	0.0444444	0	0	0.0147059	0	0	0	0	0	0	0	0	0	0	0	0	0	0
0,-12,-16	0	0.0666667	0	0.00534759	0	0	0	0	0.0769231	0	0	0.0188679	0	0.0333333	0	0	0.0272109	0.0175439	0	0	0.0462963	0	0.00675676	0	0	0.0394737	0	0	0	0	0	0	0	0	0	0	0	0	0	0	0.030303	0	0	0	0	0	0	0	0
0,-12,-17	0	0.0833333	0	0.00534759	0	0	0.0196078	0.00617284	0	0	0	0	0	0	0.025	0	0	0	0	0	0.0277778	0	0.0135135	0	0	0	0.0454545	0.03125	0	0.0645161	0	0	0.0133333	0	0	0.00480769	0	0	0	0	0.0454545	0	0	0	0	0	0	0.0070922	0.00406504
0,-12,-18	0	0	0	0	0	0	0	0	0	0	0	0	0	0	0	0	0	0	0	0	0	0	0	0	0	0	0	0	0	0	0	0	0	0	0	0	0	0	0	0	0	0	0	0.00416667	0	0	0	0	0
0,-12,-19	0	0	0	0	0	0	0	0	0	0	0	0	0	0	0	0	0	0.122807	0	0	0.00925926	0	0	0	0	0	0	0.09375	0.00775194	0	0	0	0.00666667	0.023622	0	0.00480769	0	0.0306122	0.0612245	0.0038835	0.0151515	0.0598291	0.0108696	0	0.0333333	0	0	0.0070922	0.0121951
0,-12,-2	0.0666667	0	0.0125786	0.0695187	0	0	0	0	0	0	0	0	0.0714286	0	0	0	0	0	0.666667	0	0	0.0625	0	0	0.0526316	0	0	0	0.00775194	0.0322581	0.169492	0.0222222	0.0133333	0.00787402	0.0294118	0	0	0	0.0612245	0	0	0	0	0.00416667	0.0222222	0.0103093	0	0	0.0325203
0,-12,-20	0	0	0	0	0	0	0	0	0	0	0	0	0	0	0	0	0	0	0	0	0.00925926	0	0	0	0	0	0	0	0	0	0	0	0	0	0	0	0	0	0	0	0	0	0	0	0	0	0	0	0.00813008
0,-12,-21	0	0	0	0	0	0	0.0588235	0	0	0	0	0	0	0	0	0	0	0	0	0	0	0	0.00675676	0	0	0	0.0454545	0	0	0	0	0	0	0	0	0	0	0	0	0	0	0	0	0	0	0	0	0	0
0,-12,-22	0	0	0	0	0	0	0	0	0	0	0	0	0	0	0	0	0	0	0	0	0	0	0	0	0	0	0	0	0	0	0	0	0	0	0	0	0	0	0	0	0	0.00854701	0	0	0.0222222	0	0	0	0
0,-12,-24	0	0	0.0377358	0	0	0	0	0	0	0	0	0	0	0	0.175	0	0	0	0	0	0	0	0.0337838	0	0	0.0526316	0	0	0.0387597	0	0	0	0	0	0.0588235	0.0144231	0	0	0	0	0.0151515	0	0	0.0125	0	0	0.0898876	0.0141844	0
0,-12,-25	0	0	0	0.0106952	0	0	0	0	0	0.111111	0	0	0	0	0	0	0	0	0	0	0	0	0	0	0	0	0	0	0	0	0	0	0	0	0	0	0	0	0	0	0	0	0	0	0	0	0	0	0
0,-12,-26	0	0	0	0	0	0	0	0	0	0	0	0	0	0	0	0	0	0	0	0	0	0	0	0	0	0.0131579	0	0	0.00775194	0	0	0	0	0	0	0	0	0	0	0	0	0	0	0	0	0	0	0	0
0,-12,-27	0	0.0333333	0	0	0	0	0	0	0	0	0	0	0	0	0	0	0	0	0	0	0	0	0.00675676	0	0	0	0	0	0	0.0322581	0	0	0	0	0	0	0	0	0	0	0	0	0	0	0	0	0	0	0
0,-12,-3	0	0	0.0251572	0	0.0144928	0.0186916	0.352941	0	0	0	0	0.0754717	0.571429	0	0.125	0.0487805	0.047619	0	0	0	0	0.21875	0	0	0.0263158	0	0	0.03125	0	0.0645161	0	0.0222222	0	0	0.0294118	0	0.015625	0.0204082	0	0	0	0	0	0.00833333	0.122222	0	0	0	0
0,-12,-30	0	0	0	0	0	0	0	0	0	0	0	0	0	0	0	0	0	0	0	0	0	0	0	0	0	0	0	0	0.00775194	0	0	0	0	0	0	0	0	0	0	0	0	0	0	0	0	0	0	0	0
0,-12,-31	0	0	0	0	0	0	0	0	0	0	0	0	0	0	0	0	0	0	0	0	0	0	0	0	0	0	0	0	0	0	0	0	0	0	0	0	0	0	0	0	0	0	0.00724638	0	0	0	0	0	0
0,-12,-32	0	0	0.00628931	0	0	0	0	0	0	0	0	0	0	0	0	0	0	0	0	0	0	0	0	0	0	0	0	0	0	0	0	0	0	0	0	0	0	0	0	0	0	0	0	0	0	0	0	0	0.00406504
0,-12,-36	0	0	0	0	0	0	0	0	0	0	0	0	0	0	0.0375	0	0	0	0	0	0.0185185	0	0	0	0	0	0	0	0	0	0	0	0	0	0	0	0	0	0	0	0	0	0	0	0	0	0	0	0.0121951
0,-12,-38	0	0	0	0	0	0	0	0	0	0	0	0	0	0	0	0	0	0	0	0	0.00925926	0	0	0	0	0	0	0	0	0	0	0	0	0	0	0	0	0	0	0	0	0	0	0	0	0	0	0	0
0,-12,-4	0	0	0	0.0160428	0.0144928	0	0.137255	0.037037	0	0	0.125	0.0188679	0	0	0	0.00609756	0.0952381	0	0	0	0.0185185	0.03125	0.0135135	0	0	0	0	0.03125	0.0155039	0.0322581	0	0.0666667	0	0	0	0.0576923	0	0	0	0	0	0	0	0	0	0	0.011236	0.0070922	0
0,-12,-43	0	0	0	0	0	0	0	0	0	0	0	0	0	0	0	0	0	0	0	0	0	0	0	0	0	0	0	0	0	0	0	0	0	0	0	0	0	0	0	0	0	0	0	0	0	0	0	0	0.0121951
0,-12,-5	0	0	0	0.0641711	0.0434783	0	0	0.104938	0	0	0	0.0377358	0	0	0	0	0.0748299	0	0.333333	0	0	0	0.0472973	0	0	0.0131579	0	0	0	0.0322581	0	0.133333	0.166667	0.015748	0	0.25	0.15625	0	0.0306122	0.0116505	0.0454545	0.401709	0	0.0166667	0.0111111	0.00515464	0.0730337	0.035461	0
0,-12,-54	0	0	0	0	0	0	0	0	0	0	0	0	0	0	0	0	0	0	0	0	0.00925926	0	0	0	0	0	0	0	0	0	0	0	0	0	0	0	0	0	0	0	0	0	0	0	0	0	0	0	0
0,-12,-6	0	0	0	0.0213904	0.0434783	0	0	0.0123457	0.115385	0	0	0	0	0	0	0.00609756	0.0272109	0	0	0	0	0.09375	0	0	0	0	0	0.09375	0.00775194	0	0	0	0	0.00787402	0	0	0	0	0	0	0	0	0	0.00416667	0	0	0	0.0070922	0
0,-12,-7	0.0666667	0.0666667	0.081761	0.0641711	0	0.00934579	0.0784314	0.148148	0.115385	0.222222	0.0625	0.113208	0	0.1	0.1	0.0243902	0.0816327	0.22807	0	0	0.00925926	0.0625	0.0675676	0.142857	0.0526316	0	0	0.25	0.0232558	0	0	0.111111	0.02	0.0551181	0.132353	0.149038	0.109375	0.163265	0.102041	0.0213592	0.333333	0.17094	0.101449	0.0875	0.0777778	0.00515464	0.106742	0.184397	0
0,-12,-8	0	0.1	0.119497	0.165775	0	0.0373832	0.0588235	0.12963	0.230769	0	0.145833	0.0566038	0	0.0333333	0.025	0.00609756	0.170068	0.0526316	0	0	0.00925926	0.203125	0.135135	0	0.105263	0	0	0.03125	0.0465116	0	0.0169492	0.0666667	0.02	0.0787402	0	0.163462	0.015625	0.408163	0.0102041	0.0271845	0.212121	0.0512821	0.0869565	0.0125	0	0	0.11236	0.0070922	0
0,-12,-9	0.0666667	0.116667	0.0440252	0.122995	0.0289855	0.0373832	0	0.111111	0.192308	0	0.0208333	0.0566038	0	0.0666667	0.0625	0.0182927	0.170068	0.0350877	0	0	0	0	0.0608108	0.428571	0.105263	0	0	0	0.0387597	0.0967742	0.0169492	0.0666667	0	0	0	0.0576923	0	0.0612245	0.0204082	0	0	0.00854701	0.00724638	0.00416667	0.0333333	0	0	0	0
0,-12,0	0.2	0.0166667	0.591195	0.235294	0.57971	0.82243	0.0784314	0.376543	0	0.555556	0.25	0.339623	0.214286	0.666667	0.0875	0.743902	0.0680272	0.0350877	0	0	0.398148	0.1875	0.405405	0	0.394737	0.460526	0.5	0.0625	0.449612	0	0.559322	0.266667	0.62	0.629921	0.264706	0.197115	0.375	0.183673	0.479592	0.906796	0.0151515	0.230769	0.721014	0.583333	0.355556	0.891753	0.41573	0.588652	0.784553
0,-12,1	0.133333	0.0333333	0	0	0.057971	0	0.0980392	0	0	0	0	0.0377358	0	0	0	0	0	0	0	0	0.0555556	0	0	0	0	0.0394737	0	0.03125	0.00775194	0	0	0.0222222	0	0	0	0	0	0	0	0	0	0	0	0.00416667	0.0888889	0	0	0	0
0,-12,10	0	0	0	0	0	0	0	0	0	0	0	0	0	0	0	0	0	0	0	0	0	0	0	0	0	0	0	0	0	0	0	0	0	0	0	0	0	0	0	0	0	0	0	0	0	0	0	0	0.00406504
0,-12,12	0	0	0	0	0	0	0	0	0	0	0	0	0	0	0	0	0	0.0526316	0	0	0	0	0.027027	0	0.0263158	0	0	0	0	0	0	0.0222222	0	0	0	0	0	0.0204082	0.0204082	0	0	0	0.00724638	0.0291667	0	0	0.0224719	0	0.00406504
0,-12,13	0	0	0	0	0	0	0	0	0	0	0	0	0	0	0	0	0	0	0	0	0	0	0	0	0	0	0	0	0	0	0	0	0	0	0	0	0	0	0	0	0	0	0.00362319	0	0	0	0	0	0
0,-12,15	0	0	0	0	0	0	0	0	0	0	0	0	0	0	0.0625	0	0	0	0	0	0	0	0	0	0	0	0	0	0	0	0	0	0	0	0	0	0	0	0	0	0	0	0	0	0	0	0	0	0
0,-12,16	0	0	0	0	0	0	0	0	0	0	0	0	0	0	0	0	0	0	0	0	0	0	0	0	0	0	0	0	0	0	0	0	0	0	0	0	0	0	0	0	0	0	0.00362319	0.0125	0	0	0	0	0.00406504
0,-12,18	0	0	0	0	0	0	0	0	0	0	0	0	0	0	0	0	0	0	0	0	0	0	0	0	0	0	0	0	0	0	0	0	0	0	0	0	0	0	0	0	0.0454545	0	0.00362319	0	0	0	0	0	0
0,-12,19	0	0	0	0	0	0	0	0	0	0	0	0	0	0	0.025	0	0	0	0	0	0	0	0	0	0	0	0	0	0	0	0	0	0	0	0.0147059	0	0	0	0	0	0	0	0	0	0	0	0	0	0
0,-12,2	0	0	0	0	0	0	0.0392157	0	0	0	0	0	0.0714286	0	0	0	0	0.0701754	0	0	0.111111	0	0	0	0	0	0	0	0.0310078	0.0645161	0	0	0	0	0	0	0	0	0	0	0	0.017094	0	0.0166667	0	0.0824742	0.0168539	0	0.00406504
0,-12,20	0	0	0	0	0	0	0	0	0	0	0	0	0	0	0	0	0	0	0	0	0	0	0	0	0	0	0	0	0	0	0	0	0	0	0	0	0	0	0	0	0	0	0.00362319	0	0	0	0	0	0
0,-12,21	0	0	0	0	0	0	0	0	0	0	0	0	0	0	0	0	0	0	0	0	0	0	0	0	0.0263158	0	0	0	0	0	0	0	0	0	0	0	0	0	0	0	0	0	0	0.00833333	0	0	0	0	0
0,-12,24	0	0	0	0	0	0	0	0	0	0	0	0	0	0	0	0	0	0	0	0	0	0	0	0	0	0.0263158	0	0	0	0	0	0	0	0	0	0	0	0	0.0204082	0	0	0	0	0.00833333	0	0	0	0	0
0,-12,25	0	0	0	0	0	0	0	0	0	0	0	0	0	0	0	0	0	0	0	0	0	0	0	0	0	0	0	0	0	0	0	0	0	0	0	0	0	0	0	0	0	0	0	0	0	0	0	0	0
0,-12,29	0	0	0	0	0	0	0	0	0	0	0	0	0	0	0	0	0	0	0	0	0	0	0	0	0	0	0	0	0	0	0	0	0	0	0	0	0	0	0	0	0	0	0	0	0	0	0	0	0
0,-12,3	0	0	0	0	0.0144928	0	0	0.00617284	0	0	0	0	0	0	0	0	0	0	0	0	0	0	0	0	0	0	0	0	0	0	0	0	0	0.00787402	0	0	0	0	0	0.00194175	0	0	0	0.00833333	0	0	0	0	0
0,-12,31	0	0	0	0	0	0	0	0	0	0	0	0	0	0	0.0375	0	0	0	0	0	0.0185185	0	0	0	0	0	0	0	0	0	0	0	0	0	0	0	0	0	0	0	0	0	0	0	0	0	0	0	0
0,-12,34	0	0	0	0	0	0	0	0	0	0	0	0	0	0	0	0	0	0	0	0	0.037037	0	0	0	0	0	0	0	0	0	0	0	0	0	0	0	0	0	0	0	0	0	0	0	0	0	0	0	0
0,-12,36	0	0	0	0	0	0	0	0	0	0	0	0	0	0	0	0	0	0	0	0	0	0	0	0	0	0	0	0	0	0	0	0	0	0	0	0	0	0	0.0102041	0	0	0	0	0	0	0	0	0	0.0162602
0,-12,37	0	0	0	0	0	0	0	0	0	0	0	0	0	0	0	0	0	0	0	0	0	0	0	0	0	0	0	0	0	0	0	0	0	0	0	0	0	0	0	0	0	0	0	0	0	0	0	0	0
0,-12,4	0	0	0	0	0	0	0	0	0	0	0	0.0188679	0	0	0	0	0	0	0	0	0	0	0	0	0	0	0	0	0.0232558	0	0.0169492	0	0	0	0	0.00480769	0	0	0.0102041	0	0	0	0	0.0291667	0	0	0.011236	0	0
0,-12,43	0	0	0	0	0	0	0	0	0	0	0	0	0	0	0	0	0	0	0	0	0	0	0	0	0	0	0	0	0	0	0	0	0	0	0	0	0	0	0	0	0	0	0	0	0	0	0	0	0.0162602
0,-12,5	0	0	0	0	0	0	0	0	0	0	0	0	0	0	0	0	0	0	0	0	0.00925926	0	0	0	0	0	0	0	0	0	0	0	0	0.00787402	0	0	0	0	0	0	0.0606061	0	0	0.00833333	0.0111111	0	0.00561798	0	0
0,-12,7	0	0	0	0	0	0	0	0	0	0	0	0	0	0	0	0	0	0.0175439	0	0	0	0	0	0	0.105263	0	0	0	0	0	0	0	0	0	0	0.00480769	0	0	0	0.00194175	0	0	0	0	0	0	0.011236	0.0141844	0
0,-12,8	0	0	0	0	0	0	0.0196078	0	0	0	0	0	0	0	0	0	0	0	0	0	0	0	0	0	0	0	0	0	0	0	0	0	0	0.00787402	0	0	0	0	0	0	0	0	0	0	0	0	0	0	0
0,-12,9	0	0	0	0	0	0	0	0	0	0	0	0	0	0	0	0	0	0.0350877	0	0	0	0	0	0	0	0	0	0	0.00775194	0	0	0	0	0	0	0	0	0.0102041	0	0	0	0	0	0.00416667	0	0	0.011236	0	0
0,-13,-1	0	0	0.959184	0.428571	0	0.947368	0.444444	0.666667	0	0	0.860465	0	0	0.5	0.827586	0	0.782609	0	0	0	1	0.2	0	0	1	0.8	0.5	0	0.36	0	0.5	0	0.4	0.75	0.793103	0.318182	0	0.666667	0	0.794872	0	0.25	0.375	0.666667	0.6	0	0.852941	0.363636	1
0,-13,-10	0	0	0.0408163	0.285714	0	0	0	0.25	0	0	0.116279	0	0	0	0.137931	0.5	0	0	0	0	0	0.2	0	0.166667	0	0	0	0	0.12	0	0	0.6	0	0	0	0	0	0	0	0	0	0	0	0	0	0	0	0.0454545	0
0,-13,-11	0	0	0	0	0	0	0	0	0	0	0	0	0	0	0	0	0	0	0	0	0	0	0.333333	0	0	0	0	0	0	0	0	0	0	0	0	0	0	0	0	0	0	0	0	0	0	0	0	0	0
0,-13,-12	0	0	0	0	0	0.0526316	0.333333	0.0833333	0.666667	0.8	0.0232558	0.833333	1	0	0.0344828	0	0.130435	0.25	0	1	0	0	0	0.666667	0	0	0.5	1	0.12	0.25	0	0	0.4	0.125	0.0344828	0	0.666667	0	0.3	0.025641	0	0.75	0.125	0	0.1	0	0	0	0
0,-13,-13	0	0	0	0	0	0	0	0	0	0	0	0	0	0	0	0.5	0	0.5	0	0	0	0	0.666667	0.166667	0	0	0	0	0.12	0	0	0	0.1	0.125	0	0.0454545	0	0	0.1	0.0769231	0	0	0.375	0	0	0	0.0294118	0	0
0,-13,-14	0	0	0	0	0	0	0	0	0	0	0	0	0	0	0	0	0	0	0	0	0	0	0	0	0	0.2	0	0	0	0	0	0	0	0	0	0.0454545	0	0.333333	0	0	0	0	0	0	0	0	0	0	0
0,-13,-15	0	0	0	0	0	0	0.222222	0	0	0	0	0	0	0	0	0	0	0	0	0	0	0	0	0	0	0	0	0	0.04	0	0	0	0	0	0	0	0	0	0	0	0	0	0	0	0	0	0	0	0
0,-13,-17	0	0	0	0	0	0	0	0	0	0	0	0	0	0.5	0	0	0	0	0	0	0	0	0	0	0	0	0	0	0	0.25	0	0	0	0	0	0	0	0	0	0	0	0	0	0	0	0	0	0	0
0,-13,-19	0	0	0	0	0	0	0	0	0	0	0	0	0	0	0	0	0	0.25	0	0	0	0	0	0	0	0	0	0	0	0	0	0	0	0	0	0	0	0	0	0	0	0	0	0	0	0	0	0	0
0,-13,-2	0	0	0	0	0	0	0	0	0	0	0	0	0	0	0	0	0	0	0	0	0	0	0	0	0	0	0	0	0	0	0	0	0	0	0	0	0	0	0	0	0	0	0.125	0	0	0	0	0.0454545	0
0,-13,-20	0	0	0	0	0	0	0	0	0	0	0	0	0	0	0	0	0	0	0	0	0	0	0	0	0	0	0	0	0	0	0	0	0	0	0	0	0	0	0	0	0	0	0	0	0	0	0	0	0
0,-13,-23	0	0	0	0	0	0	0	0	0	0	0	0	0	0	0	0	0	0	0	0	0	0	0	0	0	0	0	0	0	0	0	0	0	0	0	0	0	0	0	0	0	0	0	0	0	0	0	0	0
0,-13,-25	0	0	0	0	0	0	0	0	0	0	0	0	0	0	0	0	0	0	0	0	0	0	0	0	0	0	0	0	0	0	0	0	0	0	0	0	0	0	0	0	0	0	0	0	0	0	0	0	0
0,-13,-3	0	0	0	0	0	0	0	0	0	0	0	0	0	0	0	0	0	0	0	0	0	0.4	0	0	0	0	0	0	0	0	0	0	0	0	0	0	0	0	0	0	0	0	0	0	0.25	0	0	0.0454545	0
0,-13,-4	0	0	0	0	0	0	0	0	0	0	0	0	0	0	0	0	0	0	0	0	0	0	0	0	0	0	0	0	0	0.375	0	0	0	0	0	0	0	0	0	0	0	0	0	0	0	0	0.0294118	0.0909091	0
0,-13,-5	0	0	0	0	0	0	0	0	0	0.2	0	0	0	0	0	0	0	0	0	0	0	0	0	0	0	0	0	0	0	0.125	0.5	0.4	0	0	0.0689655	0.409091	0	0	0.2	0	0	0	0	0	0	0.25	0.0294118	0.181818	0
0,-13,-6	0	0	0	0	0	0	0	0	0	0	0	0	0	0	0	0	0	0	0	0	0	0.2	0	0	0	0	0	0	0	0	0	0	0	0	0	0	0	0	0	0.025641	0	0	0	0	0.05	0	0	0	0
0,-13,-7	0	0	0	0	0	0	0	0	0	0	0	0.166667	0	0	0	0	0	0	0	0	0	0	0	0	0	0	0	0	0	0	0	0	0	0	0	0	0	0	0.4	0	0.5	0	0	0	0	0	0	0	0
0,-13,-8	0	0	0	0.285714	0	0	0	0	0	0	0	0	0	0	0	0	0	0	0	0	0	0	0	0	0	0	0	0	0	0	0	0	0.1	0	0	0.136364	0.333333	0	0	0	0.5	0	0	0	0	0	0	0.0909091	0
0,-13,-9	0	0	0	0	0	0	0	0	0.333333	0	0	0	0	0	0	0	0	0	0	0	0	0	0	0	0	0	0	0	0	0	0	0	0	0	0.0689655	0	0	0	0	0	0	0	0	0	0	0	0	0	0
0,-13,0	0	0	0	0	0	0	0	0	0	0	0	0	0	0	0	0	0	0	0	0	0	0	0	0	0	0	0	0	0.24	0	0	0	0	0	0	0	0	0	0	0	0	0	0	0	0	0	0	0	0
0,-13,11	0	0	0	0	0	0	0	0	0	0	0	0	0	0	0	0	0	0	0	0	0	0	0	0	0	0	0	0	0	0	0	0	0	0	0	0.0454545	0	0	0	0.025641	0	0	0	0	0	0.75	0	0.0454545	0
0,-13,12	0	0	0	0	0	0	0	0	0	0	0	0	0	0	0	0	0	0	0	0	0	0	0	0	0	0	0	0	0	0	0	0	0	0	0	0	0	0	0	0	0	0	0	0	0	0	0	0	0
0,-13,14	0	0	0	0	0	0	0	0	0	0	0	0	0	0	0	0	0	0	0	0	0	0	0	0	0	0	0	0	0	0	0	0	0	0	0	0	0	0	0	0	0	0	0	0	0	0	0	0	0
0,-13,15	0	0	0	0	0	0	0	0	0	0	0	0	0	0	0	0	0	0	0	0	0	0	0	0	0	0	0	0	0	0	0	0	0	0	0	0	0	0	0	0.0512821	0	0	0	0	0	0	0	0	0
0,-13,2	0	0	0	0	0	0	0	0	0	0	0	0	0	0	0	0	0.0869565	0	0	0	0	0	0	0	0	0	0	0	0	0	0	0	0	0	0	0	0	0	0	0	0	0	0	0.25	0	0	0.0588235	0.0454545	0
0,-13,21	0	0	0	0	0	0	0	0	0	0	0	0	0	0	0	0	0	0	0	0	0	0	0	0	0	0	0	0	0	0	0	0	0	0	0	0	0	0	0	0	0	0	0	0	0	0	0	0	0
0,-13,3	0	0	0	0	0	0	0	0	0	0	0	0	0	0	0	0	0	0	0	0	0	0	0	0	0	0	0	0	0	0	0	0	0	0	0.0344828	0	0	0	0	0	0	0	0	0	0	0	0	0.0454545	0
0,-13,5	0	0	0	0	0	0	0	0	0	0	0	0	0	0	0	0	0	0	0	0	0	0	0	0	0	0	0	0	0	0	0	0	0	0	0	0	0	0	0	0	0	0	0	0.0833333	0	0	0	0	0
0,-14,-1	0	0	0	0	0	0	0	0	0	0	0	0	0	0	0	0	0	0	0	0	0	0	0	0	0	0.111111	0	0	0	0	0	0	0	0	0	0	0	0	0	0	0	0	0	0	0	0	0	0	0
0,-14,-10	0	0.5	0.0361446	0.5	0	0	0	0	0	0	0	0	0	0	0.0952381	0	0	0	0	0	0	0.666667	0.4	0	0	0	0	0	0	0	0	0	0	0.0294118	0	0.0416667	0.333333	0.363636	0	0.0363636	0	0.2	0	0	0.0666667	0	0	0.0731707	0
0,-14,-11	0	0.125	0	0.166667	0	0	0	0	0	0	0	0	0	0	0	0	0	0	0	0	0	0	0	0	0.142857	0	0	0	0.114286	0	0	0	0.0769231	0.0294118	0	0	0.166667	0	0.4	0.0727273	0	0.0666667	0	0	0.0666667	0	0.0909091	0.0243902	0
0,-14,-12	0	0.25	0.0120482	0.111111	0	0	0	0	0	0	0	0	0	0	0	0.666667	0	0	0	0	0	0	0.2	0	0.428571	0.111111	0	0	0	0	0	0	0	0.0294118	0	0.0416667	0	0	0	0	0	0	0	0	0	0	0	0.0243902	0
0,-14,-13	0	0	0	0	0	0	0	0	0	0	0	0	0	0	0	0	0	0	0	0	0	0	0	0	0	0	0	0	0	0	0	0	0	0	0.0294118	0.125	0	0	0	0	0	0	0	0.0769231	0	0	0	0	0
0,-14,-14	0	0	0	0	0	0	0	0	0	0	0	0	0	0	0	0	0	0	0	0	0	0	0	0	0	0	0	0	0	0	0	1	0	0	0	0	0	0	0	0.0181818	1	0	0	0.153846	0	0	0.0454545	0	0
0,-14,-15	0	0	0	0	0	0.0444444	0.75	0.142857	1	0	0	0	0	0	0	0	0	0	1	0	0.125	0	0	0	0	0	0	0	0.0571429	0	0	0	0	0	0	0	0	0	0.2	0	0	0	0	0.0769231	0.333333	0	0	0	0
0,-14,-16	0	0	0	0	0.333333	0	0	0	0	0	0	0	0	0	0	0	0	0	0	0	0	0	0.2	0	0	0	0	0	0	0	0	0	0	0	0	0	0	0	0	0	0	0	0	0	0	0	0	0.0243902	0
0,-14,-17	0	0	0	0	0	0	0	0	0	0	0	0	0	0	0	0	0	0	0	0	0.375	0	0.2	0	0	0	0	0	0	1	0	0	0	0	0	0	0	0	0	0	0	0	0	0	0	0	0	0	0
0,-14,-18	0	0	0	0	0	0	0	0	0	0	0	0	0	0	0	0	0	0	0	0	0	0	0	0	0	0	0	0	0	0	0	0	0	0	0	0	0	0	0	0	0	0	0	0	0	0	0	0	0
0,-14,-19	0	0	0	0	0	0	0	0	0	0	0	0	0.5	0	0	0	0	0	0	0	0	0	0	0	0	0	0	0	0	0	0	0	0	0	0	0	0	0	0	0	0	0	0	0	0	0	0	0	0
0,-14,-2	0	0	0.927711	0	0.666667	0.933333	0	0.857143	0	0	1	0	0	0.666667	0.904762	0	0.666667	0	0	0	0.5	0	0	0	0.428571	0.777778	0	0	0.6	0	0	0	0.307692	0.294118	0.941176	0.583333	0	0.545455	0.3	0.818182	0	0.733333	0.5	0.384615	0.2	0.423729	0.5	0.487805	0.75
0,-14,-26	0	0	0	0.0555556	0	0	0	0	0	0	0	0	0	0	0	0	0	0	0	0	0	0	0	0	0	0	0	0	0	0	0	0	0	0	0	0	0	0	0	0	0	0	0	0	0	0	0	0	0
0,-14,-3	0	0	0	0	0	0	0	0	0	0	0	0	0	0	0	0	0	0	0	0	0	0	0	0	0	0	0	0	0	0	0	0	0	0	0	0	0	0	0	0	0	0	0	0	0	0	0	0.0243902	0
0,-14,-36	0	0	0	0	0	0	0	0	0	0.4	0	0	0	0	0	0	0	0	0	0	0	0	0	0	0	0	0	0	0	0	0	0	0	0	0	0	0	0	0	0	0	0	0	0	0	0	0	0	0
0,-14,-4	0	0	0	0	0	0	0	0	0	0	0	0	0	0	0	0	0	0	0	0	0	0	0	0	0	0	0	0	0	0	0	0	0	0	0	0	0	0	0	0	0	0	0	0	0.133333	0	0	0.0243902	0
0,-14,-5	0	0.125	0.0120482	0	0	0	0	0	0	0	0	1	0	0	0	0	0	0	0	0	0	0	0	1	0	0	0	0	0.0285714	0	0	0	0.230769	0	0	0	0	0	0	0	0	0	0	0	0	0.0169492	0	0.097561	0
0,-14,-6	0	0	0	0	0	0	0	0	0	0	0	0	0	0	0	0	0	0	0	0	0	0	0	0	0	0	0	0	0	0	0	0	0	0	0	0	0	0	0	0	0	0	0	0	0.133333	0	0	0	0
0,-14,-7	0	0	0	0.111111	0	0	0	0	0	0	0	0	0	0	0	0	0	0	0	0	0	0	0	0	0	0	0	0	0	0	0	0	0.230769	0	0	0.208333	0.333333	0.0909091	0	0.0363636	0	0	0	0	0	0	0.272727	0.146341	0.25
0,-14,-8	0	0	0.0120482	0	0	0	0	0	0	0.4	0	0	0.5	0.333333	0	0.333333	0	0	0	0	0	0.333333	0	0	0	0	0	0	0	0	0	0	0	0	0	0	0	0	0	0	0	0	0	0	0	0	0	0	0
0,-14,-9	0	0	0	0	0	0.0222222	0.25	0	0	0	0	0	0	0	0	0	0	0	0	0	0	0	0	0	0	0	0	0	0	0	0	0	0.0769231	0.0588235	0.0294118	0	0.166667	0	0.1	0	0	0	0	0	0.0666667	0	0	0	0
0,-14,0	0	0	0	0	0	0	0	0	0	0	0	0	0	0	0	0	0	0	0	0	0	0	0	0	0	0	0	0	0.171429	0	0	0	0	0.558824	0	0	0	0	0	0	0	0	0	0	0	0.542373	0	0.0487805	0
0,-14,1	0	0	0	0	0	0	0	0	0	0	0	0	0	0	0	0	0	0	0	0	0	0	0	0	0	0	0	0	0	0	0	0	0	0	0	0	0	0	0	0	0	0	0	0.153846	0	0.0169492	0.0454545	0	0
0,-14,10	0	0	0	0	0	0	0	0	0	0	0	0	0	0	0	0	0	0	0	0	0	0	0	0	0	0	0	0	0	0	0	0	0.0769231	0	0	0	0	0	0	0	0	0	0.5	0	0	0	0	0.0243902	0
0,-14,12	0	0	0	0	0	0	0	0	0	0	0	0	0	0	0	0	0	0	0	0	0	0	0	0	0	0	0	0	0.0285714	0	0	0	0	0	0	0	0	0	0	0	0	0	0	0	0	0	0	0	0
0,-14,2	0	0	0	0	0	0	0	0	0	0	0	0	0	0	0	0	0.333333	0	0	0	0	0	0	0	0	0	0	0	0	0	0	0	0	0	0	0	0	0	0	0	0	0	0	0.153846	0	0	0.0454545	0	0
0,-14,3	0	0	0	0	0	0	0	0	0	0	0	0	0	0	0	0	0	0	0	0	0	0	0	0	0	0	0	0	0	0	0	0	0	0	0	0	0	0	0	0.0181818	0	0	0	0	0	0	0	0	0
0,-14,5	0	0	0	0.0555556	0	0	0	0	0	0	0	0	0	0	0	0	0	0	0	0	0	0	0	0	0	0	0	0	0	0	0	0	0	0	0	0	0	0	0	0	0	0	0	0	0	0	0	0	0
0,-14,8	0	0	0	0	0	0	0	0	0	0.2	0	0	0	0	0	0	0	0	0	0	0	0	0	0	0	0	0	0	0	0	0	0	0	0	0	0	0	0	0	0	0	0	0	0	0	0	0	0	0
0,-15,-1	0	0	0	0	0	0	0	0	0	0	0	0	0	0	0	0	0	0	0	0	0	0	0	0	0	0	0	0	0	0	0	0	0	0.0666667	0	0	0	0	0	0	0	0	0	0	0	0	0	0	0
0,-15,-10	0	0	0	0.125	0	0	0.25	0	0	0	0	0	0	0	0	0	0	0	0	0	0	0	0	0	0	0	0	0	0.0714286	0	0	1	0	0	0	0	0	0	0.25	0	0	0	0	0	0	0	0	0	0
0,-15,-11	0	0	0	0	0	0	0	0	0	0	0	0	0	0	0	0	0	0	0	0	0	0	0	0	0	0	0	0	0	0	0	0	0	0	0	0	0	0	0	0	0	0	0	0	0	0	0	0	0
0,-15,-12	0	0	0	0.125	0.363636	0	0	0	0	0	0	0	0	0	1	0.6	0.266667	0.8	0	0	0	0	0.4	0	0	0	0	0.75	0.214286	0	0.2	0	0.142857	0	0	0.428571	0.333333	0	0	0.25	0	0	0	0.142857	0	0	0	0	0.047619
0,-15,-13	1	0	0	0.1875	0	0	0.125	0	0	0	0	0	0	0	0	0	0	0.2	0	0	0.111111	0	0	0	0	0	0	0	0	0.166667	0.2	0	0	0	0	0	0	0	0	0	0	0	0	0	0	0.333333	0	0	0.047619
0,-15,-14	0	0	0.0869565	0	0	0.0833333	0.5	0.5	0	1	0	0.5	0	0	0	0	0	0	0	0	0	0	0	0	0	0	0	0.25	0.107143	0	0	0	0.142857	0	0	0	0	0	0	0	0	0	0	0	0	0	0	0	0
0,-15,-15	0	0	0	0.25	0.545455	0	0	0	0	0	0	0	0	0	0	0.2	0	0	0	0	0	0	0.2	0	0	0	0	0	0	0	0	0	0	0	0	0	0.333333	0	0	0.25	0	0	1	0	0	0	0	0	0
0,-15,-16	0	0.166667	0	0	0	0	0	0	0	0	0	0	0	0	0	0	0	0	0	0	0	0	0	1	0	0	0	0	0.0357143	0	0	0	0.285714	0.0333333	0	0.214286	0	0	0	0	0	0	0	0	0	0	0	0	0
0,-15,-17	0	0	0.0434783	0	0	0	0.125	0	0	0	0	0	0	0	0	0	0.0666667	0	0	0	0	0	0	0	0.2	0	0	0	0.178571	0.166667	0	0	0	0	0	0	0	0	0	0	0	0	0	0	0.5	0	0	0	0
0,-15,-18	0	0	0	0	0	0	0	0	0	0	0	0	0	0	0	0	0	0	0	0	0	0	0	0	0	0	0	0	0	0	0	0	0	0	0	0	0	0	0	0	0	0	0	0	0	0	0	0	0
0,-15,-19	0	0.583333	0	0	0	0	0	0	0	0	0	0	0	0	0	0	0	0	0	0	0	0	0	0	0	0	0	0	0.0357143	0.333333	0	0	0	0.1	0	0	0	0	0	0	0.428571	0	0	0	0	0	0	0	0
0,-15,-2	0	0	0	0	0	0	0	0	0	0	0	0	0	0	0	0	0	0	0	0	0	0	0	0	0	0	0	0	0	0	0	0	0	0.0666667	0	0	0	0	0	0	0	0	0	0	0	0	0	0	0
0,-15,-21	0	0	0	0	0	0	0	0	0	0	0	0	0	0	0	0	0	0	0	0	0	0	0	0	0	0	0	0	0.0357143	0	0	0	0	0	0	0	0	0	0	0	0	0	0	0	0	0	0	0	0
0,-15,-22	0	0	0	0	0	0	0	0	0	0	0	0	0	0	0	0	0	0	0	0	0	0	0	0	0	0	0	0	0	0	0.2	0	0	0	0	0	0	0	0	0	0	0	0	0	0	0	0	0	0
0,-15,-24	0	0	0	0	0	0	0	0	0	0	0	0.166667	0	0	0	0	0	0	0	0	0	0	0	0	0	0	0	0	0	0	0	0	0	0	0	0	0	0	0	0	0	0	0	0	0	0	0	0	0
0,-15,-27	0	0	0	0	0	0	0	0	0	0	0	0.0833333	0	0	0	0	0	0	0	0	0	0	0	0	0	0	0	0	0	0	0	0	0	0	0	0	0	0	0	0	0	0	0	0	0	0	0	0	0
0,-15,-28	0	0	0	0	0	0	0	0	0	0	0	0	0	0	0	0	0	0	0	0	0	0	0	0	0	0	0	0	0	0	0	0	0	0	0	0.0714286	0	0	0	0	0	0	0	0	0	0	0	0	0
0,-15,-29	0	0	0	0	0	0	0	0	0	0	0	0	0	0	0	0	0	0	0	0	0	0	0	0	0	0	0	0	0	0	0	0	0	0	0	0	0	0	0	0	0	0	0	0	0	0	0	0	0
0,-15,-3	0	0	0.304348	0	0.0909091	0.916667	0	0.5	0	0	1	0.25	0	0	0	0.2	0.666667	0	0	0	0.888889	0	0.4	0	0.8	1	0	0	0.0357143	0	0	0	0.428571	0	1	0.285714	0	0	0.25	0.5	0	1	0	0.714286	0	0	1	0.5	0
0,-15,-31	0	0	0	0	0	0	0	0	0	0	0	0	0	0	0	0	0	0	0	0	0	0	0	0	0	0	0	0	0	0	0	0	0	0	0	0	0	0	0	0	0	0	0	0	0	0	0	0	0
0,-15,-4	0	0	0	0	0	0	0	0	0	0	0	0	0	0	0	0	0	0	0	0	0	0	0	0	0	0	0	0	0	0	0	0	0	0	0	0	0	0	0	0	0.0714286	0	0	0	0	0	0	0.0882353	0
0,-15,-5	0	0	0	0	0	0	0	0	0	0	0	0	0	0	0	0	0	0	0	0	0	0	0	0	0	0	0	0	0	0	0	0	0	0	0	0	0	0	0	0	0	0	0	0	0	0	0	0.117647	0
0,-15,-6	0	0	0.173913	0	0	0	0	0	0	0	0	0	1	0	0	0	0	0	0	0	0	0	0	0	0	0	0	0	0	0.166667	0	0	0	0	0	0	0	0	0.5	0	0	0	0	0	0	0	0	0	0
0,-15,-7	0	0	0	0	0	0	0	0	0	0	0	0	0	0	0	0	0	0	0	0	0	0	0	0	0	0	0	0	0.0357143	0	0.4	0	0	0	0	0	0.333333	0	0	0	0	0	0	0	0	0	0	0.147059	0
0,-15,-8	0	0	0.217391	0	0	0	0	0	0	0	0	0	0	0	0	0	0	0	0	0	0	0	0	0	0	0	0	0	0.0357143	0	0	0	0	0	0	0	0	0	0	0	0	0	0	0	0	0	0	0	0
0,-15,-9	0	0	0.173913	0.3125	0	0	0	0	1	0	0	0	0	0	0	0	0	0	0	0	0	0	0	0	0	0	0	0	0	0.166667	0	0	0	0	0	0	0	0	0	0	0.5	0	0	0	0	0	0	0	0
0,-15,0	0	0	0	0	0	0	0	0	0	0	0	0	0	0	0	0	0	0	0	0	0	0	0	0	0	0	0	0	0	0	0	0	0	0.733333	0	0	0	0	0	0	0	0	0	0.142857	0	0.666667	0	0.147059	0.904762
0,-15,1	0	0	0	0	0	0	0	0	0	0	0	0	0	0	0	0	0	0	0	0	0	0	0	0	0	0	0	0	0.142857	0	0	0	0	0	0	0	0	0	0	0	0	0	0	0	0	0	0	0	0
0,-15,14	0	0	0	0	0	0	0	0	0	0	0	0	0	0	0	0	0	0	0	0	0	0	0	0	0	0	0	0	0	0	0	0	0	0	0	0	0	0	0	0	0	0	0	0	0	0	0	0	0
0,-15,2	0	0.0833333	0	0	0	0	0	0	0	0	0	0	0	0	0	0	0	0	0	0	0	0	0	0	0	0	0	0	0.0357143	0	0	0	0	0	0	0	0	0	0	0	0	0	0	0	0	0	0	0	0
0,-15,22	0	0	0	0	0	0	0	0	0	0	0	0	0	0	0	0	0	0	0	0	0	0	0	0	0	0	0	0	0	0	0	0	0	0	0	0	0	0	0	0	0	0	0	0	0	0	0	0	0
0,-15,5	0	0.166667	0	0	0	0	0	0	0	0	0	0	0	0	0	0	0	0	0	1	0	0	0	0	0	0	0	0	0.0357143	0	0	0	0	0	0	0	0	0	0	0	0	0	0	0	0	0	0	0	0
0,-15,6	0	0	0	0	0	0	0	0	0	0	0	0	0	0	0	0	0	0	0	0	0	0	0	0	0	0	0	0	0	0	0	0	0	0	0	0	0	0	0	0	0	0	0	0	0	0	0	0	0
0,-15,9	0	0	0	0	0	0	0	0	0	0	0	0	0	0	0	0	0	0	0	0	0	0	0	0	0	0	0	0	0	0	0	0	0	0	0	0	0	0	0	0	0	0	0	0	0.5	0	0	0	0
0,-16,-1	0	0	0	0	0	0	0.2	0	0	0	0	0	0	0	0	0	0	0	0	0	0	0	0	0	0	0	0	0	0	0	0	0	0	0	0	0	0	0	0	0	0	0	0	0	0	0	0	0	0
0,-16,-10	0	0	0	0	0	0	0	0	0	0	0	0	0	0.0909091	0	0	0	0	0	0	0	0	0	0	0	0	0	0	0	0	0	0	0	0	0	0	0	0	0	0	0	0	0	0	0	0	0	0	0
0,-16,-11	0	0	0	0	0	0	0	0	0	0	0	0	0	0	0	0	0	0	0	0	0	0	0	0	0	0	0	0	0	0	0	0	0	0	0	0	0	0	0	0	0	0	0	0	0	0	0	0	0
0,-16,-12	0.5	0	0	0.75	0.285714	0	0	0	0	0	1	0	0	0.272727	0.428571	0	0.111111	0	0	0	0	0	0	0.285714	0	0	0	0.25	0	0	0	0	0	0	0	0.3	0	0	0	0	0	0	0	0.333333	0	0	0	0	0
0,-16,-13	0	0	0	0	0	0	0	0	0	0	0	0	0	0	0	0	0	0	0	0	0	0	0	0	0	0	0	0.75	0	0	0	0	0	0	0	0	0	0	0	0	0	0	0	0	0	0	0	0	0
0,-16,-14	0	0	0	0	0	0	0	0	0	0.666667	0	0	1	0	0.428571	0	0	0	0	0	0.25	0	0	0	0	0	0	0	0.142857	1	0	1	0	0	0.333333	0.3	0	0	0	0	0	0	0	0.0833333	0	0	0	0	0
0,-16,-15	0.5	0	0	0	0	0	0	0	0	0	0	0	0	0.181818	0	0	0	0	0	0	0.125	0	0	0.714286	0	0	0	0	0	0	0	0	0	0	0	0	0	0	0	0	0	0	0	0	0	0	0	0	0
0,-16,-16	0	0	0	0	0	0	0	0	0	0	0	0	0	0.0909091	0	0	0.166667	0	1	0	0.125	0	0	0	0	0	0	0	0	0	0	0	0	0	0	0	0	0	0	0	1	0	1	0	0	0	0	0	0
0,-16,-17	0	0	0.6	0	0.714286	0	0.4	0	1	0	0	0	0	0	0	0	0.0555556	0	0	0	0	0	0	0	0	0	0	0	0.0714286	0	0	0	0	0	0	0	0	0	0.666667	0	0	0	0	0	0	0	0	0	0
0,-16,-18	0	0	0	0	0	0	0	0	0	0	0	0	0	0	0	0	0	0	0	0	0.125	0	0	0	0	0	0	0	0	0	0	0	0	0	0	0	0	0	0	0	0	0	0	0	0	0	0	0	0
0,-16,-19	0	0	0	0	0	0	0	0	0	0	0	0	0	0	0	0	0	0	0	0	0	0	0	0	0	0	0	0	0.0714286	0	0	0	0	0	0	0	0	0	0	0	0	0	0	0	0	0	0	0	0
0,-16,-2	0	0	0	0	0	0	0	0	0	0	0	0	0	0	0	0	0	0	0	0	0	0	0	0	0	0	0	0	0	0	0	0	0	0.6	0	0	0	0	0	0	0	1	0	0	0	0	0	0	0
0,-16,-21	0	0	0	0	0	0	0	0	0	0	0	0	0	0	0	0	0	0.0909091	0	0	0	0	0	0	0	0	0	0	0	0	0	0	0	0	0	0	0	0	0	0	0	0	0	0	0	0	0	0	0
0,-16,-22	0	0	0	0.25	0	0	0	0	0	0	0	0	0	0	0	0	0	0	0	0	0	0	0	0	0	0	0	0	0	0	0	0	0	0	0	0	0	0	0	0	0	0	0	0	0	0	0	0	0
0,-16,-23	0	0	0	0	0	0	0	0	0	0	0	0	0	0	0	0	0	0	0	0	0	0	0	0	0	0	0	0	0	0	0	0	0	0	0	0	0	0	0	0	0	0	0	0	0	0	0	0	0
0,-16,-26	0	0	0	0	0	0	0	0	0	0	0	0	0	0	0	0	0	0	0	0	0	0	0	0	0	0	0	0	0	0	0	0	0	0	0	0	0	0	0	0	0	0	0	0	0	0	0	0	0
0,-16,-28	0	0	0	0	0	0	0	0	0	0	0	0	0	0	0	0	0	0.181818	0	0	0	0	0	0	0	0	0	0	0	0	0	0	0	0	0	0	0	0	0	0	0	0	0	0	0	0	0	0	0
0,-16,-4	0	0	0.1	0	0	0	0.4	0	0	0	0	1	0	0.272727	0.142857	0	0.666667	0	0	0	0	1	1	0	0	1	0	0	0.214286	0	0	0	1	0	0.666667	0.3	1	1	0	0	0	0	0	0.333333	1	1	1	0.769231	0
0,-16,-5	0	0	0	0	0	0	0	0	0	0.333333	0	0	0	0	0	0	0	0	0	0	0	0	0	0	0	0	0	0	0	0	0	0	0	0	0	0	0	0	0	0	0	0	0	0	0	0	0	0.230769	0
0,-16,-6	0	0	0	0	0	0	0	0	0	0	0	0	0	0	0	0	0	0	0	0	0	0	0	0	0	0	0	0	0	0	1	0	0	0	0	0	0	0	0	0	0	0	0	0	0	0	0	0	0
0,-16,-7	0	0	0.3	0	0	0	0	0	0	0	0	0	0	0.0909091	0	0	0	0	0	0	0	0	0	0	0	0	0	0	0	0	0	0	0	0	0	0	0	0	0	0	0	0	0	0.25	0	0	0	0	0
0,-16,-8	0	0	0	0	0	0	0	0	0	0	0	0	0	0	0	0	0	0	0	0	0	0	0	0	0	0	0	0	0	0	0	0	0	0	0	0.1	0	0	0	0	0	0	0	0	0	0	0	0	0
0,-16,-9	0	0	0	0	0	0	0	0	0	0	0	0	0	0	0	0	0	0	0	0	0	0	0	0	0	0	0	0	0	0	0	0	0	0.1	0	0	0	0	0.333333	0	0	0	0	0	0	0	0	0	0
0,-16,0	0	0	0	0	0	0	0	0	0	0	0	0	0	0	0	0	0	0.545455	0	0	0	0	0	0	0	0	0	0	0.0714286	0	0	0	0	0.3	0	0	0	0	0	0	0	0	0	0	0	0	0	0	1
0,-16,1	0	0	0	0	0	0	0	0	0	0	0	0	0	0	0	0	0	0	0	0	0	0	0	0	0	0	0	0	0	0	0	0	0	0	0	0	0	0	0	0	0	0	0	0	0	0	0	0	0
0,-16,12	0	0	0	0	0	0	0	0	0	0	0	0	0	0	0	0	0	0	0	0	0	0	0	0	0	0	0	0	0	0	0	0	0	0	0	0	0	0	0	0	0	0	0	0	0	0	0	0	0
0,-16,15	0	0	0	0	0	0	0	0	0	0	0	0	0	0	0	0	0	0	0	0	0.125	0	0	0	0	0	0	0	0	0	0	0	0	0	0	0	0	0	0	0	0	0	0	0	0	0	0	0	0
0,-16,2	0	0	0	0	0	0	0	0	0	0	0	0	0	0	0	0	0	0	0	0	0	0	0	0	0	0	0	0	0.142857	0	0	0	0	0	0	0	0	0	0	0	0	0	0	0	0	0	0	0	0
0,-16,3	0	0	0	0	0	0	0	0	0	0	0	0	0	0	0	0	0	0.181818	0	0	0.25	0	0	0	0	0	0	0	0.214286	0	0	0	0	0	0	0	0	0	0	0	0	0	0	0	0	0	0	0	0
0,-16,4	0	0	0	0	0	0	0	0	0	0	0	0	0	0	0	0	0	0	0	0	0	0	0	0	0	0	0	0	0	0	0	0	0	0	0	0	0	0	0	0	0	0	0	0	0	0	0	0	0
0,-16,5	0	0	0	0	0	0	0	0	0	0	0	0	0	0	0	0	0	0	0	0	0	0	0	0	0	0	0	0	0.0714286	0	0	0	0	0	0	0	0	0	0	0	0	0	0	0	0	0	0	0	0
0,-16,8	0	0	0	0	0	0	0	0	0	0	0	0	0	0	0	0	0	0	0	0	0	0	0	0	0	0	0	0	0	0	0	0	0	0	0	0	0	0	0	0	0	0	0	0	0	0	0	0	0
0,-17,-1	0	0	0	0	0	0	0.333333	0	0	0	0	0.133333	0	1	0	0	0	0	0	0	0	0	0	0	0	0	0	0	0	0	0	0	0	0	0	0	0	0	0	0	0	0.125	0	0.133333	0	0	0	0	0
0,-17,-10	0	0	0	0	0	0	0.333333	0.5	0	0	0	0	0	0	0	0	0	0	0	0	0	0	0	0	0	0	0	0	0	0	0	0	0	0	0	0	0	0	0.285714	0	0	0.125	0	0	0	0.666667	0	0	0
0,-17,-11	0	0	0	0	0	0	0	0	0	0	0	0	0	0	0	0	0	0	0	0	0	0	0	0	0	0	0	0	0	0	0	0	0	0	0	0	0	0	0	0	0	0	0	0	0	0	0	0	0
0,-17,-12	0.5	0	0	0	0	0	0	0	0	0	0	0.733333	0.4	0	0.6	0	0.0909091	0.333333	0	0	0	0	0.8125	0	0	0	0	0	0.0909091	0	0	0	0.555556	0.111111	0.2	0	0	0	0	0.666667	0	0.375	0.142857	0	0	0	0	0	0.05
0,-17,-13	0	0.6	0	0	0	0	0	0	0	0	0	0	0	0	0	0	0	0	0	0	0	0	0	0	0	0	0	0	0.0909091	0	0	0	0	0	0	0	0	0	0	0	0	0	0	0.133333	0	0	0	0	0
0,-17,-14	0.5	0	0	0	0	0	0	0	0	0	0	0	0	0	0	0	0	0	0	0	0	0	0	0	0	0	0	0.2	0	0	0	0.142857	0	0.111111	0	0	0	0	0	0	0	0	0	0	0	0	0	0	0
0,-17,-15	0	0	0	0	0	0	0	0.5	0	0.75	0	0	0	0	0.4	0	0	0	0	0	0.2	0	0	0	0	0.285714	0	0	0.0454545	0	0	0	0	0.111111	0	0	0	0	0.142857	0	1	0	0.142857	0	0	0	0.0909091	0	0
0,-17,-16	0	0.2	0.0714286	0	0.4	0	0	0	1	0	0.142857	0	0.2	0	0	0	0.0909091	0	0	0	0	0	0	0	0	0.142857	0	0	0	0	0	0.142857	0	0	0	0	0	0	0	0	0	0	0	0	0	0	0	0	0
0,-17,-17	0	0	0.285714	0.333333	0	0.2	0.333333	0	0	0	0	0.0666667	0	0	0	0	0	0.333333	1	0	0.2	0	0.1875	0	0	0	0	0.2	0	0.5	0	0.714286	0.333333	0.222222	0	0	0	1	0	0	0	0	0.285714	0	0.166667	0	0.727273	0	0.3
0,-17,-18	0	0	0.0714286	0.333333	0.2	0	0	0	0	0	0.142857	0	0	0	0	0	0	0	0	0	0	0	0	0	0	0	1	0	0	0	0	0	0	0	0	0	0	0	0.142857	0.333333	0	0	0	0	0	0	0.0909091	0	0
0,-17,-19	0	0	0	0	0	0	0	0	0	0	0.142857	0	0	0	0	0	0	0	0	0	0	0	0	0	0	0	0	0.2	0.0454545	0	0	0	0	0	0	0	0	0	0.428571	0	0	0	0	0	0	0	0	0	0
0,-17,-2	0	0	0.0714286	0	0	0	0	0	0	0	0	0	0	0	0	0	0	0	0	0	0	0	0	0	0	0	0	0	0	0	0	0	0	0	0	0	0	0	0	0	0	0	0	0.133333	0	0	0	0	0.15
0,-17,-20	0	0	0	0	0	0	0	0	0	0	0	0.0666667	0	0	0	0	0	0	0	0	0.4	0.333333	0	0	0	0	0	0.2	0	0	1	0	0	0.111111	0	0	0	0	0	0	0	0	0	0	0	0	0	0	0
0,-17,-21	0	0	0	0	0	0	0	0	0	0	0	0	0	0	0	0	0	0	0	0	0	0	0	0	0	0	0	0	0.0454545	0	0	0	0	0	0	0.666667	0	0	0	0	0	0	0	0	0	0	0	0	0
0,-17,-24	0	0	0	0	0	0	0	0	0	0	0	0	0	0	0	0	0	0	0	0	0	0	0	0	0	0	0	0	0	0	0	0	0.111111	0	0.4	0	0	0	0	0	0	0	0.428571	0	0.166667	0	0	0	0
0,-17,-28	0	0	0	0	0	0	0	0	0	0	0	0	0	0	0	0	0	0	0	0	0	0	0	0	0	0	0	0	0	0	0	0	0	0	0	0	0	0	0	0	0	0	0	0	0	0	0	0	0.05
0,-17,-4	0	0	0	0	0	0	0	0	0	0	0	0	0	0	0	0	0	0	0	0	0	0	0	0	0	0	0	0	0	0	0	0	0	0	0	0	0	0	0	0	0	0	0	0	0	0	0	0	0
0,-17,-5	0	0	0.142857	0.333333	0	0.8	0	0	0	0	0.571429	0	0	0	0	0	0.727273	0	0	0	0	0.666667	0	0	0	0.571429	0	0.2	0.681818	0	0	0	0	0	0.4	0.333333	0	0	0	0	0	0.375	0	0.133333	0.666667	0.333333	0	0.733333	0.25
0,-17,-7	0	0	0	0	0	0	0	0	0	0.25	0	0	0	0	0	0	0	0	0	0	0	0	0	0	0	0	0	0	0	0	0	0	0	0	0	0	0	0	0	0	0	0	0	0.133333	0	0	0	0	0
0,-17,-8	0	0	0.0714286	0	0	0	0	0	0	0	0	0	0.2	0	0	0	0	0	0	0	0	0	0	0	0	0	0	0	0	0	0	0	0	0	0	0	0	0	0	0	0	0	0	0.133333	0	0	0	0	0.1
0,-17,-9	0	0.2	0.214286	0	0.4	0	0	0	0	0	0	0	0	0	0	0	0.0909091	0	0	0	0	0	0	0	0	0	0	0	0	0.5	0	0	0	0	0	0	0	0	0	0	0	0	0	0.0666667	0	0	0	0	0.1
0,-17,0	0	0	0	0	0	0	0	0	0	0	0	0	0	0	0	0	0	0	0	0	0.2	0	0	0	0	0	0	0	0	0	0	0	0	0.333333	0	0	0	0	0	0	0	0	0	0	0	0	0	0.133333	0
0,-17,10	0	0	0	0	0	0	0	0	0	0	0	0	0	0	0	0	0	0	0	0	0	0	0	0	0	0	0	0	0	0	0	0	0	0	0	0	0	0	0	0	0	0	0	0	0	0	0	0.0666667	0
0,-17,2	0	0	0	0	0	0	0	0	0	0	0	0	0.2	0	0	0	0	0.333333	0	0	0	0	0	0	0	0	0	0	0	0	0	0	0	0	0	0	0	0	0	0	0	0	0	0	0	0	0	0	0
0,-17,3	0	0	0	0	0	0	0	0	0	0	0	0	0	0	0	0	0	0	0	0	0	0	0	0	0	0	0	0	0	0	0	0	0	0	0	0	0	0	0	0	0	0	0	0	0	0	0	0	0
0,-17,4	0	0	0.0714286	0	0	0	0	0	0	0	0	0	0	0	0	0	0	0	0	0	0	0	0	0	0	0	0	0	0	0	0	0	0	0	0	0	0	0	0	0	0	0	0	0.133333	0	0	0	0	0
0,-17,7	0	0	0	0	0	0	0	0	0	0	0	0	0	0	0	0	0	0	0	0	0	0	0	0	0	0	0	0	0	0	0	0	0	0	0	0	0	0	0	0	0	0	0	0	0	0	0.0909091	0.0666667	0
0,-18,-10	0	0	0	0	0	0	0	0	0	0	0	0	0	0	0	0	0	0	0	0	0	0	0	0	0	0	0	0	0	0	0	0	0	0	0	0	0	0	0	0	0	0	0	0	0	0	0	0	0
0,-18,-11	0	0	0	0	0	0	0	0	0	0	0	0	1	0	0	0	0	0	0	0	0	0	0	0	0	0	0	0	0	0	0	0	0	0	0	0	0	0	0	0	0	0	0	0	0	0	0	0	0
0,-18,-13	0	0	0	0	0	0	0	0	0	0	0	0	0	0	0	0	0	0	0	0	0	0	0	0	0	0	0	0	0	0	1	0	0	0	0	0	0	0	0	0	0	0	0	0	0	0	0	0	0
0,-18,-14	0	0	0	0	0	0	0	0	0	0	0	0	0	0	0	0	0	0	0	0	0.2	0	0	0	0	0	0	0	0	0	0	0	0	0	0	0	0	0	0	0	0	0	0	0	0	0	0	0	0
0,-18,-15	0	0	0	0	0	0	0	0	0	0	0	0	0	0	0	0.333333	0	0	0	0	0.2	0	0	1	0	0	0	0	0	0	0	0	0	0	0	0	0	0	0	0	0	0	0	0	0	0	0	0	1
0,-18,-17	0	0.1	0.2	0	0	0	0.75	0	0	0	0	0	0	0	0	0	0	1	0	0	0	0	0	0	0	0	0	0	0.2	0	0	0	0	0	0	0	0	0	0	0	0	0	0	0	0	0	0	0	0
0,-18,-18	0	0.2	0	0	0	0.5	0	0	0	0	0	0	0	0	0	0	0	0	0	0	0.2	0	0	0	0	0	0	0	0	0	0	0	0	0	0	0	0	0	0	0	0	0	0	0	0	0	0	0	0
0,-18,-19	0	0	0	0.25	0.2	0	0	1	0	0	0	0	0	0	0	0	0	0	0	0	0	0	0	0	0	0	1	0	0	0	0	0	0	0.666667	0	0	0	0	0	0	0	0	0	0	0	0	0	0	0
0,-18,-2	0	0	0	0	0	0	0	0	0	0	0	0	0	0	0	0	0	0	0	0	0	0	0	0	0	0	0	0	0.2	0	0	0	0	0	0	0	0	0	0	0	0	0	0	0	0	0	0	0	0
0,-18,-20	0	0	0	0	0	0	0	0	0	0	0	0	0	0	0	0	0	0	0	0	0	0	0	0	0	0	0	0	0.4	0	0	0	0	0	0	0	0	0	0	0	0	0	0	0	0	0	0	0	0
0,-18,-21	0	0	0	0.5	0	0	0	0	0	0	0	0	0	0	0	0	0	0	0	0	0	0	0	0	0	0	0	0	0	0	0	1	0	0	0	0	0	0	0	0	0	0	0	0	0	0	0	0	0
0,-18,-22	0	0.7	0	0	0	0	0	0	0	0	0	0	0	0	0	0	0	0	0	0	0	0	0	0	0	0	0	0	0	0	0	0	0	0	0	0	0	0	0	0	0	0	0	0	0	0	0	0	0
0,-18,-3	0	0	0.2	0	0.8	0	0	0	0	0	0	0	0	0	0	0	0	0	0	0	0	0	0	0	0	0	0	0	0	0	0	0	0	0	0	0	0	0	0	0	0	0	0	0	0	0	0	1	0
0,-18,-6	0	0	0.2	0	0	0.5	0.25	0	0	0	0	0	0	0	0	0.666667	0	0	0	0	0.4	0	0	0	1	0	0	0	0	0	0	0	1	0	0	0	0	0	0	1	0	0	0	0	0	0	0	0	0
0,-18,-9	0	0	0.4	0	0	0	0	0	0	0	0	0	0	0	0	0	0	0	0	0	0	0	0	0	0	0	0	0	0.2	1	0	0	0	0	0	0	0	0	0	0	0	0	0	0	0	0	0	0	0
0,-18,0	0	0	0	0.25	0	0	0	0	0	0	0	0	0	0	0	0	0	0	0	0	0	0	0	0	0	0	0	0	0	0	0	0	0	0.333333	0	0	0	0	0	0	0	0	0	0	0	0	0	0	0
0,-18,1	0	0	0	0	0	0	0	0	0	0	0	0	0	0	0	0	0	0	0	0	0	0	0	0	0	0	0	0	0	0	0	0	0	0	0	0	0	0	0	0	0	0	0	1	0	0	0	0	0
0,-18,2	0	0	0	0	0	0	0	0	0	0	0	0	0	0	0	0	0	0	0	1	0	0	0	0	0	0	0	0	0	0	0	0	0	0	0	0	0	0	0	0	0	0	0	0	0	1	0	0	0
0,-19,-1	0	0	0.166667	0	0	0	0	0	0	0	0	0	0	0	0	0	0	0	0	0	0	0	0	0	0	0	0	0	0	0	0	0	0	0	0	0	0	0	0	0	0	0	0	0	0	0	0	0	0
0,-19,-10	0	0	0	0	0	0	0	0	0	0	0	0	0	0	0	0	0	0	0	0	0	0	0	0	0	0	0	0	0	1	0	0	0	0	0	0	0	0	0	0	0	0	0	0.0666667	0	0	0	0	0
0,-19,-12	0	0	0	0	0	0	0	0	0	0	0	0	0	0	0	0	0.333333	0	0	0	0	0	0	0	0	0	0	0	0	0	0	0	0	0	0	0	0	0	0	0	0	0.125	0	0	0	0	0	0	0
0,-19,-13	0	0	0	0	0	0	0	0	0	0	0	0	0	0	0	0	0	0	0	0	0	0	0	0	0	0	0	0	0	0	0	0	0	0	0	0	0	0	0	0.181818	0	0	0	0	0	0	0	0	0
0,-19,-14	0	0	0	0	0	0	0	0	0.666667	0	0	0	0	0	0	0	0	0	0	0	0	0	0	0	0	0	0	0	0	0	0.333333	0	0	0	0	0	0	0	0	0	0	0	0	0.0666667	0	0	0	0	0
0,-19,-15	0	0.333333	0	0	0	0	0	0	0	0	0	0	0	0	0	0	0	0.428571	0	0	1	1	0	0	0	0	0	1	0	0	0	0	0	0	0	0	0	0.666667	0	0	0	0	0.5	0.0666667	0	0	0	0.0666667	0.4
0,-19,-16	0	0	0	0	0	0	0	0	0	0	0	0	0.833333	0	0	0	0.111111	0	0	0	0	0	0	0	0	0	0	0	0	0	0.333333	0	0	0	0	0	0	0	0	0.272727	0	0	0	0	0.6	0	0	0	0
0,-19,-17	0	0	0	0	0	0	0.5	0	0	0.333333	0	0	0	0	0.333333	0	0.111111	0	0	0	0	0	0	0	0	0.333333	0	0	0	0	0	0	0	0	0.125	0	0	0	0	0.0909091	0	0.125	0	0.0666667	0	0	0	0	0
0,-19,-18	0	0	0	0	0	0	0	0	0	0.333333	0	0.25	0	0	0	0	0	0	0	0	0	0	0	1	0	0	1	0	0	0	0	0	0	0	0	0	0	0	0	0	0	0	0	0	0	0	0	0	0
0,-19,-19	0	0.666667	0	0.5	0	0	0.25	0	0	0	0	0	0	0	0	0	0	0	0	0	0	0	0	0	0	0	0	0	0.166667	0	0	1	0	0	0	0	1	0.333333	0.5	0	1	0	0	0.133333	0	0.166667	0.230769	0	0
0,-19,-2	0	0	0.333333	0	0	0	0	0	0	0	0	0	0	0	0	0	0	0	0	0	0	0	0	0	0	0	0	0	0	0	0	0	0	0	0	0	0	0	0	0	0	0.125	0	0	0	0	0	0	0
0,-19,-20	0	0	0	0	0	0	0	0	0.333333	0	0	0.5	0.166667	0	0	0	0.444444	0	0	0	0	0	0	0	0	0.333333	0	0	0	0	0	0	0.5	0	0	0.5	0	0	0.5	0	0	0	0	0	0	0	0	0	0
0,-19,-21	0	0	0	0	0	0	0	0	0	0	0	0	0	0	0	0	0	0	0	0	0	0	0	0	0	0.333333	0	0	0.166667	0	0.333333	0	0	0	0	0	0	0	0	0	0	0	0	0	0	0	0	0	0
0,-19,-22	0	0	0	0	0	0	0	0	0	0	0	0	0	0	0	0	0	0	0	0	0	0	0	0	0	0	0	0	0	0	0	0	0	0	0	0	0	0	0	0	0	0	0	0	0	0	0	0	0
0,-19,-23	0	0	0	0	0	0	0	0	0	0	0	0	0	0	0	0	0	0	0	0	0	0	0	0	0	0	0	0	0	0	0	0	0	0	0	0	0	0	0	0	0	0	0	0	0	0	0	0	0
0,-19,-24	0	0	0	0	0	0	0	0	0	0	0	0.25	0	0	0	0	0	0	0	0	0	0	0	0	0	0	0	0	0	0	0	0	0	0	0	0	0	0	0	0	0	0	0	0	0	0	0	0	0
0,-19,-3	0	0	0.166667	0	0	0	0	0	0	0	0	0	0	0	0	0	0	0.571429	0	0	0	0	0	0	0	0	0	0	0	0	0	0	0	0	0	0	0	0	0	0	0	0	0	0	0.4	0	0	0	0
0,-19,-4	0	0	0	0	0	0	0	0	0	0	0	0	0	0	0	0	0	0	0	0	0	0	0	0	0	0	0	0	0	0	0	0	0	0	0	0	0	0	0	0	0	0	0	0	0	0	0	0	0
0,-19,-6	0	0	0	0	0	0	0	0	0	0	0	0	0	0	0	0	0	0	0	0	0	0	0	0	0	0	0	0	0	0	0	0	0	0	0	0	0	0	0	0.0909091	0	0	0	0	0	0	0	0	0
0,-19,-7	0	0	0.166667	0	0	1	0.25	0	0	0	1	0	0	0	0.666667	1	0	0	0	0	0	0	0	0	1	0	0	0	0.166667	0	0	0	0.5	0.4	0.75	0.5	0	0	0	0.363636	0	0.625	0.5	0.533333	0	0.666667	0.769231	0.733333	0.4
0,-19,-8	0	0	0	0	0	0	0	0	0	0	0	0	0	0	0	0	0	0	0	0	0	0	0	0	0	0	0	0	0	0	0	0	0	0	0	0	0	0	0	0	0	0	0	0	0	0	0	0	0
0,-19,-9	0	0	0	0	0	0	0	0	0	0.333333	0	0	0	0	0	0	0	0	0	0	0	0	0	0	0	0	0	0	0	0	0	0	0	0	0	0	0	0	0	0	0	0	0	0	0	0	0	0	0
0,-19,0	0	0	0	0.5	0	0	0	0	0	0	0	0	0	0	0	0	0	0	0	0	0	0	0	0	0	0	0	0	0	0	0	0	0	0.6	0	0	0	0	0	0	0	0	0	0	0	0	0	0.133333	0
0,-19,2	0	0	0	0	0	0	0	0	0	0	0	0	0	0	0	0	0	0	0	0	0	0	0	0	0	0	0	0	0	0	0	0	0	0	0	0	0	0	0	0	0	0	0	0	0	0	0	0	0
0,-19,24	0	0	0	0	0	0	0	0	0	0	0	0	0	0	0	0	0	0	0	0	0	0	0	0	0	0	0	0	0	0	0	0	0	0	0.125	0	0	0	0	0	0	0	0	0	0	0	0	0	0
0,-19,29	0	0	0	0	0	0	0	0	0	0	0	0	0	0	0	0	0	0	0	0	0	0	0	0	0	0	0	0	0	0	0	0	0	0	0	0	0	0	0	0	0	0	0	0	0	0	0	0	0.2
0,-19,3	0	0	0	0	0	0	0	0	0	0	0	0	0	0	0	0	0	0	0	0	0	0	0	0	0	0	0	0	0	0	0	0	0	0	0	0	0	0	0	0	0	0	0	0	0	0	0	0	0
0,-19,5	0	0	0.166667	0	0	0	0	0	0	0	0	0	0	0	0	0	0	0	0	0	0	0	0	0	0	0	0	0	0.5	0	0	0	0	0	0	0	0	0	0	0	0	0	0	0.0666667	0	0.166667	0	0	0
0,-19,9	0	0	0	0	0	0	0	0	0	0	0	0	0	0	0	0	0	0	0	0	0	0	0	0	0	0	0	0	0	0	0	0	0	0	0	0	0	0	0	0	0	0	0	0	0	0	0	0.0666667	0
0,-2,-1	0.0205696	0.00156986	0.00727802	0.0216763	0.0276498	0	0.00501672	0.0142566	0.00647249	0.00468384	0.0216763	0.00621118	0.00645161	0.021645	0.00401606	0.0434153	0.0165975	0.00510204	0.00851064	0	0.0194049	0.0552764	0.0177353	0	0.00308642	0.00684932	0	0.00815217	0.027668	0.00589971	0.015544	0.0144	0.0102041	0	0.00247525	0.0182648	0.0327869	0	0	0.00833333	0.0163934	0.0192308	0.0126263	0.030303	0.00411523	0	0.0338983	0.0468227	0.0654206
0,-2,-10	0.00632911	0.00784929	0.0101892	0.00433526	0.00460829	0.00417537	0	0.00203666	0	0.00234192	0.00433526	0.00621118	0.00645161	0.004329	0	0	0.0124481	0.0255102	0.00425532	0	0	0.00502513	0.00545703	0	0	0.00228311	0.00323625	0	0.000988142	0	0.00518135	0.0016	0	0	0	0	0	0	0.00569801	0	0	0	0.010101	0.020202	0	0	0	0	0
0,-2,-11	0.00632911	0.00156986	0	0	0	0	0.00501672	0	0	0	0.00433526	0.00931677	0	0.00865801	0	0.00144718	0	0	0	0.0186916	0	0.0201005	0.00682128	0	0.00925926	0	0	0	0.000988142	0	0.0103627	0	0	0	0.0148515	0	0	0	0	0	0	0	0	0	0.00411523	0	0	0	0.00934579
0,-2,-12	0	0.00313972	0.0014556	0.00144509	0.00691244	0	0	0.00203666	0	0.0234192	0	0.00931677	0.00322581	0	0.00267738	0.00868307	0	0.00510204	0	0	0.0142303	0	0.00272851	0	0	0	0.02589	0	0.006917	0.00294985	0	0.0016	0	0	0	0.00456621	0.00546448	0	0.002849	0	0	0	0.00252525	0	0.0205761	0	0.0127119	0.00668896	0
0,-2,-13	0	0	0	0	0	0	0	0	0	0	0	0	0	0.012987	0	0	0	0	0	0	0.00129366	0	0.00272851	0	0	0	0	0	0	0	0	0	0	0	0	0	0	0	0.00569801	0.0166667	0	0	0	0	0	0	0	0.00334448	0
0,-2,-14	0.00158228	0	0.00436681	0.00289017	0.0138249	0.0167015	0.00167224	0.00203666	0.00647249	0.00234192	0	0.00621118	0	0	0.00267738	0.0144718	0.0248963	0.0153061	0.00425532	0	0	0	0.00272851	0	0	0.00228311	0	0.00271739	0.013834	0	0.0259067	0	0	0.0185759	0.00247525	0.00456621	0.0163934	0.00735294	0	0.025	0	0.0128205	0.0151515	0.020202	0.00411523	0.0166667	0.0127119	0.0200669	0
0,-2,-15	0	0	0.0014556	0	0	0	0.00167224	0	0	0.00468384	0	0.00621118	0	0	0.00267738	0	0	0	0	0.00311526	0	0	0.00409277	0	0	0	0	0	0	0	0	0.0032	0	0	0.0173267	0	0	0	0	0	0	0.0128205	0	0	0	0	0	0	0
0,-2,-16	0	0.00941915	0.0014556	0	0	0.00417537	0	0	0	0	0	0	0	0	0	0	0	0	0	0	0.00388098	0	0.00409277	0	0	0	0	0	0.00197628	0	0	0	0	0.00619195	0	0.00456621	0	0	0	0.025	0	0	0	0	0	0	0	0	0.0186916
0,-2,-17	0	0	0	0	0	0.00417537	0.0083612	0	0	0	0	0	0	0	0	0	0	0.00255102	0	0.00623053	0.00129366	0	0	0	0	0	0	0	0.00197628	0.00294985	0.00777202	0	0	0	0	0.00456621	0	0	0	0	0	0	0	0	0	0	0	0	0
0,-2,-18	0	0	0.0014556	0	0	0	0	0	0	0	0	0	0	0	0	0	0	0	0	0	0.00129366	0	0.00409277	0	0	0	0	0	0	0	0	0	0	0	0	0	0	0	0	0	0	0.00641026	0	0	0	0	0	0	0
0,-2,-19	0	0.00156986	0.00436681	0.00144509	0	0	0	0	0	0.00702576	0	0.00310559	0.00322581	0	0	0	0	0	0.00425532	0	0.00129366	0	0.00136426	0	0	0	0	0.00271739	0	0	0.00259067	0	0	0	0	0	0	0	0.011396	0	0	0	0	0	0	0	0.00423729	0	0
0,-2,-2	0.0791139	0.0423862	0.0247453	0.105491	0.0645161	0.112735	0.0852843	0.120163	0.0485437	0.112412	0.0462428	0.0590062	0.0612903	0.121212	0.0575636	0.040521	0.219917	0.0714286	0.119149	0.115265	0.0116429	0.0100503	0.0150068	0.0566038	0.0339506	0.0525114	0.135922	0.125	0.0958498	0.0766962	0.0544041	0.0528	0.153061	0.0340557	0.0519802	0.0593607	0.00546448	0.0588235	0.00854701	0.166667	0.0491803	0.0512821	0.0277778	0.0606061	0.0123457	0.0333333	0.029661	0.0133779	0.11215
0,-2,-20	0	0	0	0	0	0	0	0	0	0	0	0	0	0	0	0	0	0	0	0	0.00258732	0	0	0	0	0	0	0	0	0	0	0	0	0	0	0	0	0	0	0	0	0	0	0	0	0	0	0	0
0,-2,-21	0	0	0	0	0	0	0	0	0	0.00234192	0	0.00621118	0	0	0	0	0	0	0	0	0.00258732	0	0	0	0	0.00228311	0	0	0	0	0	0	0	0	0	0	0	0	0	0	0	0.00641026	0	0.00505051	0	0	0.00423729	0	0.00934579
0,-2,-22	0	0	0	0.00289017	0	0.00417537	0	0	0	0	0.00289017	0.00310559	0.00322581	0.012987	0	0	0	0	0	0	0	0	0.00272851	0	0	0	0	0	0	0	0	0	0	0	0	0	0	0	0	0	0	0	0	0	0	0	0	0	0
0,-2,-23	0	0	0	0	0	0	0	0	0	0	0.00433526	0.00310559	0.00322581	0	0	0	0	0	0	0	0	0	0	0	0	0	0.00647249	0	0	0.00294985	0	0	0	0	0	0	0	0	0	0	0	0	0	0	0	0	0	0	0
0,-2,-24	0	0	0	0	0.00230415	0	0	0	0	0	0	0	0	0	0	0	0	0	0	0	0	0	0	0	0	0	0	0	0	0	0	0	0	0	0	0	0	0	0	0.00833333	0	0	0	0	0	0	0.00423729	0	0
0,-2,-25	0	0	0	0	0	0	0	0	0	0	0	0	0	0	0	0	0	0	0	0	0	0	0.00136426	0	0	0	0	0	0	0	0	0	0	0	0	0	0	0	0.002849	0	0	0	0	0	0	0	0	0.00334448	0
0,-2,-26	0	0	0.00873362	0.00144509	0.00230415	0	0.00501672	0	0	0	0	0	0	0	0.00133869	0	0.00414938	0	0	0	0	0.0150754	0	0	0.0123457	0	0	0	0	0.00294985	0	0	0	0.00619195	0.0049505	0	0	0	0	0	0	0	0	0	0	0	0	0	0
0,-2,-27	0	0	0	0	0	0	0	0	0	0	0	0.00310559	0	0	0	0	0.00414938	0	0	0	0	0	0	0.00314465	0	0	0	0	0	0	0	0	0	0	0	0	0	0	0	0	0	0	0	0	0	0	0	0	0
0,-2,-28	0	0	0	0	0	0	0	0	0	0	0	0.00310559	0	0	0	0	0	0	0	0	0	0	0	0	0	0	0	0	0	0	0	0	0	0	0	0	0	0	0	0	0	0	0	0	0	0	0	0	0
0,-2,-29	0	0	0	0.00578035	0	0	0	0	0	0	0	0.00621118	0	0	0	0	0	0	0	0	0	0	0	0	0	0	0	0	0	0	0	0	0	0	0	0	0	0	0	0	0	0	0	0	0	0	0	0	0
0,-2,-3	0.351266	0.357928	0.321689	0.365607	0.357143	0.308977	0.347826	0.368635	0.423948	0.316159	0.316474	0.220497	0.306452	0.186147	0.393574	0.321274	0.26971	0.306122	0.344681	0.205607	0.333765	0.256281	0.328786	0.345912	0.290123	0.315068	0.326861	0.195652	0.299407	0.271386	0.238342	0.3168	0.209184	0.272446	0.269802	0.360731	0.240437	0.341912	0.273504	0.1	0.344262	0.198718	0.353535	0.29798	0.139918	0.391667	0.317797	0.397993	0.102804
0,-2,-31	0	0	0	0	0	0	0	0	0	0	0	0	0	0	0	0	0	0	0	0	0.00388098	0	0	0	0	0	0	0	0	0	0	0	0	0	0	0	0	0	0	0	0	0	0	0	0	0	0	0	0
0,-2,-33	0	0	0	0	0	0	0	0	0	0.00234192	0	0	0	0	0	0	0	0	0	0	0	0	0	0	0	0.00228311	0	0.00815217	0	0	0	0	0	0	0	0	0	0	0.002849	0	0	0.00641026	0	0	0	0	0	0	0
0,-2,-34	0	0	0	0	0	0	0	0	0	0.00702576	0	0	0	0	0	0	0	0	0	0	0	0	0	0	0	0	0	0	0	0	0	0	0	0	0	0	0	0	0	0	0	0.00641026	0	0	0	0	0	0	0
0,-2,-36	0	0	0	0	0	0	0	0	0	0	0	0	0	0	0	0	0	0	0	0	0	0	0	0	0	0	0	0	0	0	0	0	0	0	0	0	0	0	0	0	0	0	0	0	0	0	0	0	0
0,-2,-38	0	0	0	0	0	0	0.00501672	0	0	0	0	0	0	0	0	0	0	0	0	0	0	0	0	0	0	0	0	0	0	0	0	0	0	0	0	0	0	0	0	0	0	0	0	0	0	0	0	0	0
0,-2,-4	0.246835	0.361068	0.304221	0.241329	0.278802	0.290188	0.26087	0.270876	0.330097	0.24356	0.287572	0.279503	0.325806	0.190476	0.334672	0.256151	0.161826	0.19898	0.251064	0.227414	0.258732	0.221106	0.242838	0.238994	0.277778	0.287671	0.242718	0.192935	0.272727	0.241888	0.186528	0.1696	0.173469	0.306502	0.259901	0.214612	0.306011	0.301471	0.321937	0.241667	0.270492	0.262821	0.308081	0.277778	0.242798	0.183333	0.317797	0.247492	0.149533
0,-2,-40	0	0.00156986	0	0	0	0	0	0	0	0	0	0	0	0	0	0	0	0	0	0	0	0	0	0	0	0	0	0	0	0	0	0	0	0	0	0	0	0	0	0	0	0	0	0	0	0	0	0	0
0,-2,-45	0	0	0	0	0	0	0	0	0	0	0	0	0	0	0	0	0	0	0	0	0	0	0	0	0	0	0	0	0	0	0	0	0	0	0.00247525	0	0	0	0	0	0	0	0	0	0	0	0	0	0
0,-2,-5	0.0316456	0.0204082	0.0218341	0.0621387	0.0299539	0.0187891	0.0351171	0.0224033	0	0.0608899	0.0794798	0.0217391	0.0451613	0.012987	0.0294511	0.024602	0.0622407	0.0816327	0.0212766	0.0218069	0.0582147	0.0301508	0.0190996	0.125786	0.0771605	0.0479452	0.0161812	0.0298913	0.0335968	0.0707965	0.0544041	0.0656	0.0459184	0.0371517	0.00742574	0.0547945	0.0382514	0.00367647	0.017094	0	0	0.0192308	0.0227273	0.0555556	0.0534979	0.00833333	0.0254237	0.0133779	0.0186916
0,-2,-6	0	0.00313972	0.0101892	0.00433526	0	0.00835073	0.00501672	0.00407332	0.00647249	0	0.00289017	0.00310559	0	0.004329	0.00133869	0.00434153	0	0	0.00851064	0	0.0129366	0	0	0	0	0.00228311	0	0	0.00395257	0.00294985	0.0103627	0.0064	0	0	0.00247525	0	0	0	0.00569801	0	0	0.0128205	0	0	0.00823045	0	0.0127119	0	0.0373832
0,-2,-7	0.0237342	0.00941915	0.0131004	0.00722543	0.0276498	0.0167015	0.0334448	0.0101833	0.00323625	0.0117096	0.0101156	0.0341615	0.0258065	0.0995671	0.0147256	0.0144718	0.0829876	0.0331633	0.00425532	0.00311526	0.0129366	0.0301508	0.0109141	0	0.00617284	0.0205479	0.0355987	0.0190217	0.006917	0	0.0233161	0.0336	0.0102041	0.00619195	0.0173267	0.0547945	0.0218579	0.0147059	0.00569801	0	0	0.025641	0	0.0151515	0	0	0.0381356	0.0301003	0.224299
0,-2,-8	0	0.00627943	0.0014556	0.0115607	0	0	0.00334448	0.00203666	0.012945	0.00234192	0	0	0	0	0	0.0173661	0	0	0	0	0.00258732	0	0.00818554	0	0	0	0	0.00815217	0.00296443	0	0.00518135	0.008	0	0	0.00247525	0	0	0	0.00569801	0	0	0.00641026	0	0	0	0	0	0.0334448	0.0373832
0,-2,-9	0.00316456	0.00470958	0.00291121	0.00289017	0	0.00417537	0	0	0.00970874	0.00702576	0.00289017	0.0310559	0.016129	0	0.00401606	0.0115774	0	0.00765306	0.00425532	0.00934579	0.0452781	0	0.00409277	0.00314465	0.0185185	0.00913242	0	0.00815217	0.00395257	0	0.00518135	0.0064	0.0102041	0.00928793	0.0148515	0.0319635	0.0163934	0	0.019943	0.00833333	0.0245902	0	0.0277778	0.00505051	0	0.0166667	0	0.00334448	0
0,-2,0	0.139241	0.0408163	0.152838	0.0563584	0.0414747	0.0668058	0.048495	0.0610998	0.0647249	0.058548	0.128613	0.226708	0.0354839	0.151515	0.038822	0.0926194	0.00829876	0.0357143	0.148936	0.0965732	0.0556274	0.241206	0.195089	0.0880503	0.12963	0.0936073	0.0679612	0.279891	0.107708	0.218289	0.222798	0.1664	0.142857	0.20743	0.173267	0.109589	0.15847	0.0661765	0.108262	0.133333	0.229508	0.0897436	0.131313	0.116162	0.308642	0.333333	0.0974576	0.0234114	0.0654206
0,-2,1	0.0268987	0.0156986	0.00727802	0.0202312	0.0115207	0.0208768	0.0167224	0.0101833	0.02589	0.0421546	0.0216763	0	0.0387097	0.00865801	0.00803213	0.040521	0	0.0714286	0.012766	0.00623053	0.0465718	0.0351759	0.0122783	0.0125786	0.0493827	0.0182648	0.0161812	0.00271739	0.0237154	0.00884956	0.0129534	0.0512	0.0867347	0.00309598	0.0321782	0	0.0273224	0.0330882	0.031339	0	0	0.0576923	0.0126263	0.0151515	0.037037	0	0.0127119	0.090301	0.00934579
0,-2,10	0.00316456	0.0172684	0.0101892	0.00144509	0.00230415	0.00417537	0.00501672	0.00407332	0.00647249	0.00468384	0	0	0	0.004329	0.0307898	0.00289436	0.0248963	0	0.00425532	0	0.0142303	0	0.00545703	0.00628931	0.00617284	0.00228311	0.0161812	0.013587	0.00494071	0.00589971	0.00259067	0	0.0102041	0.0185759	0.0173267	0.00913242	0.0163934	0.0147059	0	0.075	0	0.0705128	0.0151515	0.00505051	0.00823045	0	0.0211864	0.0100334	0.0654206
0,-2,11	0	0	0	0	0	0	0	0	0	0	0	0	0	0	0	0	0	0	0	0	0.00258732	0	0	0	0	0	0	0	0.00197628	0	0	0	0	0	0	0	0	0	0	0	0	0	0	0	0	0	0	0	0
0,-2,12	0	0	0	0	0	0.00417537	0.00334448	0.00203666	0.00323625	0	0.00867052	0.00931677	0	0	0.00401606	0	0	0	0	0	0.00388098	0	0.00136426	0.00314465	0	0	0	0.00271739	0.00395257	0	0	0	0	0	0.0049505	0	0.010929	0	0	0	0	0	0	0.00505051	0.0288066	0	0.0127119	0	0
0,-2,13	0.00474684	0	0.0014556	0.00289017	0	0	0	0	0	0	0	0	0	0	0	0	0.00829876	0	0	0	0	0	0.00272851	0	0.00308642	0.00684932	0	0	0.000988142	0	0	0	0	0.0123839	0	0	0	0	0	0	0	0	0	0	0	0	0	0	0
0,-2,14	0.00316456	0	0	0.00144509	0	0.00417537	0	0	0	0.00702576	0.00433526	0.00310559	0.00645161	0	0.00133869	0	0.00414938	0	0	0.00623053	0	0	0.00545703	0	0	0.00913242	0	0.00543478	0.00197628	0	0.00259067	0	0	0.00309598	0	0	0	0	0	0	0	0.0128205	0	0	0	0	0	0	0
0,-2,15	0.00316456	0	0	0	0	0	0.0117057	0	0	0.00468384	0	0	0.00645161	0	0.00401606	0	0	0	0	0	0.00129366	0	0	0	0	0	0	0	0	0	0	0	0	0.00309598	0.00247525	0	0.00546448	0	0.031339	0	0	0	0	0	0	0	0	0	0
0,-2,16	0	0	0	0	0	0	0	0	0	0	0	0	0	0	0	0	0	0	0	0	0	0	0	0	0	0	0	0	0.000988142	0	0	0	0	0	0	0	0	0	0.002849	0	0	0.00641026	0	0	0	0	0	0	0
0,-2,17	0	0	0.0131004	0	0.00691244	0	0	0	0	0.00234192	0	0	0	0	0	0.00144718	0	0	0	0.00934579	0.0103493	0	0.00136426	0	0	0.00456621	0	0	0	0	0	0	0	0.00619195	0	0.00913242	0	0.0147059	0	0	0	0	0.00757576	0	0	0	0	0	0
0,-2,18	0	0	0	0	0	0	0	0	0	0	0	0	0	0	0.00267738	0	0	0	0	0	0.00388098	0	0	0	0	0.00228311	0	0	0.000988142	0	0	0.0048	0	0	0	0	0	0	0	0.00833333	0	0	0	0	0	0	0	0	0
0,-2,19	0	0	0.0014556	0	0.00691244	0	0	0.00203666	0	0	0	0	0.00322581	0	0	0	0.00414938	0	0	0	0	0	0	0	0	0	0	0	0	0	0	0	0.00510204	0	0	0	0	0	0.002849	0	0	0	0	0	0	0	0	0	0
0,-2,2	0.0158228	0.0188383	0.0276565	0.0260116	0.0138249	0.0146138	0.0267559	0.01222	0.012945	0.0187354	0.0216763	0.00621118	0.0483871	0.00865801	0.00535475	0.0680174	0.0165975	0.0867347	0.00851064	0.00934579	0.0297542	0.0301508	0.0259209	0.0251572	0.0246914	0.0159817	0.0291262	0.00543478	0.0335968	0.00884956	0.0181347	0.032	0.0357143	0.0154799	0.0148515	0.0228311	0.0382514	0.0625	0.034188	0.0166667	0.0245902	0.0769231	0.0176768	0.0454545	0.102881	0.0166667	0.0127119	0.0367893	0.0560748
0,-2,20	0	0	0	0	0	0	0	0	0	0	0	0	0	0	0	0	0	0	0	0	0	0	0	0	0	0	0	0	0	0	0	0	0.00510204	0	0	0	0	0	0	0	0	0	0	0	0	0	0	0	0
0,-2,21	0	0	0.00436681	0	0	0	0	0	0	0	0	0	0	0	0	0	0	0	0	0	0	0	0	0	0	0	0	0	0	0	0	0	0	0	0	0	0	0	0	0	0	0	0	0	0	0	0	0	0.00934579
0,-2,22	0	0.00627943	0.0014556	0	0	0	0.00167224	0	0	0	0	0.00310559	0	0	0	0	0	0.0153061	0	0	0	0	0	0	0	0	0.012945	0	0.00197628	0	0	0	0	0.00309598	0	0	0	0	0.00569801	0	0	0	0	0.00505051	0	0	0	0	0
0,-2,24	0	0	0	0	0.00460829	0	0	0	0	0	0	0	0	0	0	0	0	0	0	0	0.00258732	0	0	0	0	0	0	0	0	0	0	0	0	0	0	0	0	0	0	0	0	0	0	0	0	0	0	0	0
0,-2,25	0	0.00627943	0	0	0	0	0	0	0	0	0	0	0	0	0	0	0	0	0	0	0	0	0	0	0	0	0.00323625	0	0	0	0	0	0	0	0	0	0	0	0	0	0	0	0	0	0	0	0	0	0
0,-2,26	0	0	0	0.00289017	0	0	0	0	0	0	0	0.00621118	0	0	0	0	0	0	0	0	0	0	0	0	0	0	0	0	0	0	0	0	0	0	0	0	0	0	0	0	0	0	0	0	0	0	0	0	0
0,-2,27	0	0	0	0	0	0	0	0	0	0	0	0	0	0	0	0	0	0	0	0	0	0	0	0	0	0	0	0	0	0	0	0	0	0	0	0	0	0	0	0	0	0	0	0	0	0	0	0	0
0,-2,29	0	0	0	0	0	0	0	0	0	0	0	0.00621118	0	0	0	0	0	0.00255102	0	0	0.0116429	0	0	0	0	0.00684932	0	0	0	0	0	0	0	0	0	0.00456621	0	0	0	0	0	0	0	0	0	0	0	0	0
0,-2,3	0	0.0125589	0.0174672	0.0231214	0.0230415	0.0271399	0.0267559	0.0488798	0.0161812	0.0117096	0.0115607	0.00931677	0.0225806	0.0822511	0.0147256	0.0231548	0	0.0153061	0.00425532	0.0186916	0.0168176	0.0150754	0.0313779	0.0566038	0.0123457	0.0319635	0.0226537	0.0407609	0.0306324	0.0383481	0.0544041	0.0064	0.0408163	0.0123839	0.0445545	0.00913242	0.0382514	0.0367647	0.0626781	0.116667	0.0245902	0	0.00757576	0.010101	0	0	0.0127119	0.00668896	0
0,-2,31	0	0	0	0	0	0	0	0	0	0	0	0	0	0	0	0	0	0	0	0	0	0	0	0	0	0	0	0	0	0	0	0	0	0	0	0	0	0	0	0	0	0	0	0	0	0	0	0	0
0,-2,32	0	0	0	0	0	0	0	0	0	0	0	0	0	0	0	0	0	0	0	0.00623053	0	0	0	0	0	0	0	0	0	0	0	0	0	0	0	0	0	0	0	0	0	0	0	0	0	0	0	0	0
0,-2,34	0	0	0	0	0	0	0.0100334	0	0	0	0	0	0	0	0	0	0	0	0	0.0996885	0	0	0	0	0	0	0	0	0	0	0	0	0	0	0	0	0	0	0	0	0	0	0	0	0	0	0	0	0
0,-2,38	0	0	0	0	0	0	0	0	0	0	0	0	0	0	0	0	0	0	0	0	0	0	0	0	0	0	0	0	0	0	0	0	0	0	0.00247525	0	0	0	0	0	0	0	0	0	0	0	0	0	0
0,-2,4	0	0.010989	0.00582242	0	0	0	0.0100334	0.00203666	0.00323625	0.00702576	0.00433526	0	0.00645161	0	0.00669344	0.00289436	0	0	0	0	0	0.0201005	0	0.00628931	0.00308642	0.00228311	0.00647249	0.00271739	0.00296443	0.00589971	0	0.0048	0.00510204	0	0.0123762	0	0	0	0	0.0166667	0	0.0128205	0	0	0	0	0	0	0
0,-2,45	0	0	0	0	0	0	0	0	0	0	0	0	0	0	0	0	0	0	0	0.046729	0	0	0	0	0	0	0	0	0	0	0	0	0	0	0	0	0	0	0	0	0	0	0	0	0	0	0	0	0
0,-2,46	0	0	0	0	0	0	0.00501672	0	0	0	0	0	0	0	0	0	0	0	0	0	0	0	0	0	0	0	0	0	0	0	0	0	0	0	0	0	0	0	0	0	0	0	0	0	0	0	0	0	0
0,-2,5	0.0158228	0.00941915	0.00873362	0.00722543	0.0460829	0.0438413	0.0301003	0.0142566	0.0161812	0.0163934	0.0130058	0.00621118	0.016129	0.012987	0.0254351	0.00434153	0.0124481	0.00510204	0.00425532	0.0404984	0.00388098	0.00502513	0.0218281	0.0157233	0.0246914	0.0342466	0.02589	0.00543478	0.00296443	0.0176991	0.015544	0.0128	0.0408163	0.0185759	0.0148515	0.00456621	0.0218579	0.0367647	0	0.0333333	0	0.025641	0.010101	0.00505051	0.0205761	0	0.00423729	0.00334448	0
0,-2,50	0	0	0	0	0	0	0	0	0	0	0	0	0	0	0	0	0	0	0	0.00623053	0	0	0	0	0	0	0	0	0	0	0	0	0	0	0	0	0	0	0	0	0	0	0	0	0	0	0	0	0
0,-2,6	0.00632911	0.0125589	0.0014556	0.00433526	0.00460829	0	0	0.01222	0	0	0	0	0	0	0.00133869	0	0.0497925	0	0.012766	0.00311526	0	0	0.00409277	0	0	0.00456621	0	0.00271739	0	0.00294985	0.0103627	0.0144	0.0153061	0	0.0049505	0.00456621	0	0	0	0	0	0	0	0	0	0	0	0.00334448	0
0,-2,63	0	0	0	0	0	0	0	0	0	0	0	0	0	0	0	0	0	0	0	0.00934579	0	0	0	0	0	0	0	0	0	0	0	0	0	0	0	0	0	0	0	0	0	0	0	0	0	0	0	0	0
0,-2,7	0.00474684	0.00941915	0.00582242	0.00578035	0.0230415	0.0208768	0.00167224	0.00814664	0.00323625	0.0140515	0.00144509	0.00310559	0	0.012987	0.00803213	0.00434153	0.0124481	0.0127551	0.0212766	0.0280374	0.00258732	0.0100503	0.00545703	0.00628931	0.0123457	0.0114155	0.00647249	0.0353261	0.00296443	0.00589971	0.015544	0.016	0	0	0	0.00913242	0	0	0	0	0.0163934	0	0	0.00505051	0	0	0.00423729	0.00334448	0
0,-2,74	0	0	0	0	0	0	0	0	0	0	0	0	0	0	0	0	0	0	0	0.00311526	0	0	0	0	0	0	0	0	0	0	0	0	0	0	0	0	0	0	0	0	0	0	0	0	0	0	0	0	0
0,-2,8	0	0.00470958	0	0.00433526	0	0	0	0.00203666	0	0	0.00144509	0	0.00967742	0.04329	0	0	0	0.00255102	0.00851064	0	0.00388098	0	0.00272851	0.00628931	0.00617284	0.00456621	0	0.00271739	0.00296443	0.00589971	0	0.0096	0	0	0.0049505	0.00456621	0	0.00735294	0.00854701	0	0	0	0.0176768	0	0.00411523	0	0.00847458	0	0
0,-2,9	0.00632911	0.00313972	0	0.00144509	0	0	0	0.00203666	0	0.00234192	0	0	0	0	0	0.00144718	0	0	0	0	0.00258732	0	0	0	0	0	0	0	0.000988142	0	0	0.0016	0	0	0	0	0	0	0.022792	0	0	0	0	0	0	0	0	0.00334448	0.00934579
0,-20,-10	0	0	0	0	0	0	0	0.4	0	0	0	0	0	0	0	0	0	0	0	0	0	0	0	0	0	0	0	0	0	0	0	0	0	0	0	0	0	0	0	0	0	0	0	0	0	0	0	0	0
0,-20,-11	0	0	0	0	0	0	0	0	0	0	0	0	0	0.25	0	0	0	0	0	0	0	0	0	0	0	0	0	0	0	0	0	0	0	0	0	0	0	0	0	0	0	0	0	0	0	0	0	0	0
0,-20,-12	0	0	0	0	0.25	0	0	0	0	0	0	0	0	0	0	0	0	0	0	0	1	0	0	0	0	0	0	0	0	0	0.5	0	0	0	0	0	0	0	0	0	0	0	0	0	0	0	0	0	0
0,-20,-13	0	0	0	0	0	0	0	0	0	0	0	0	0	0	0	0	0	0	0	0	0	0	0	0	0	0	0	0	0	0	0	0	0	0	0	0	0	0	0	0	0	0	0	0	0	0	0	0	0
0,-20,-15	0.333333	0	1	0	0	1	0	0	0	0	0	0	0	0	0	0	0	1	0	0	0	0	0.666667	0	0	0	0	0	0	0	0	0	0	0	0	0	0	0	0	0	0	0	0	0	0	0	0	0	0
0,-20,-16	0	0	0	0	0	0	0	0	0	0	0	0	0	0	0	0	0	0	0	0	0	0	0	0	0	0	0	0	0	0	0	0	0	0	0	0	0	0	0	0	0	0	0	0	0	0	0	0	0.0666667
0,-20,-17	0	0	0	0.1	0	0	0	0	0	0	1	0	0	0.75	1	1	0	0	0	0	0	0	0	0	0	0	0	0	0	0	0	0	0	0	0	1	0	0	0	0	0	0	0	0	1	0	0	0	0.0666667
0,-20,-18	0	0	0	0	0	0	0	0	0	1	0	0	0	0	0	0	0	0	0	0	0	0	0	0	0	0	0	0	0	0	0	0	0	0	0	0	0	0	0	0	0	0	0	0	0	0	0	0	0
0,-20,-19	0	0	0	0.8	0.375	0	0	0.6	0	0	0	0.5	0	0	0	0	0	0	0	0	0	0	0	0	0	0	0.25	1	0	0	0	0	0	0	0	0	0	0	0	0	0	0	0	0	0	0	0	0	0
0,-20,-2	0	0	0	0	0	0	0	0	0	0	0	0	0	0	0	0	0	0	0	0	0	0	0	0	0	0	0	0	0	0	0	0	0	0	0	0	0	0	0	0	0	0	0	0	0	0	0	0	0
0,-20,-20	0	0.533333	0	0	0.375	0	0	0	0	0	0	0	0	0	0	0	0	0	0	0	0	0	0	0	0	0	0.5	0	0	0	0	0	1	0	0	0	0	0	0	0	0	0	0	0	0	0	0	0	0
0,-20,-21	0.333333	0	0	0	0	0	0	0	0	0	0	0	0	0	0	0	0	0	0	0	0	0	0	0	0	0	0	0	0	0	0	0	0	0	0	0	0	0	0	0	0	0	0	0	0	0	0	0	0
0,-20,-22	0.333333	0	0	0	0	0	0	0	0	0	0	0	1	0	0	0	0	0	0	0	0	0	0	0	1	1	0.25	0	0	0	0	0	0	0	0	0	0	0	0	0	0	0	0	0	0	0	0	0	0
0,-20,-24	0	0.466667	0	0	0	0	0	0	0	0	0	0	0	0	0	0	0	0	0	0	0	0	0	0	0	0	0	0	0	0	0.5	0	0	0	0	0	0	0	0	0	0	0	0	0	0	0	0	0	0
0,-20,-25	0	0	0	0	0	0	0	0	0	0	0	0.5	0	0	0	0	0	0	0	0	0	0	0	0	0	0	0	0	0	0	0	0	0	0	0	0	0	0	0	0	0	0	0	0	0	0	0	0	0
0,-20,-32	0	0	0	0.1	0	0	0	0	0	0	0	0	0	0	0	0	0	0	0	0	0	0	0	0	0	0	0	0	0	0	0	0	0	0	0	0	0	0	0	0	0	0	0	0	0	0	0	0	0
0,-20,-8	0	0	0	0	0	0	0	0	0	0	0	0	0	0	0	0	0	0	0	0	0	0	0.333333	0	0	0	0	0	1	0	0	0	0	0	0	0	0	1	0	0	0	0	0	0	0	1	1	0.5	0.0666667
0,-20,-9	0	0	0	0	0	0	0	0	0	0	0	0	0	0	0	0	0	0	0	0	0	0	0	0	0	0	0	0	0	0	0	0	0	0	0	0	0	0	0	0	0	0	0	0	0	0	0	0	0
0,-20,0	0	0	0	0	0	0	0	0	0	0	0	0	0	0	0	0	0	0	0	0	0	0	0	0	0	0	0	0	0	0	0	0	0	0	0	0	0	0	0	0	0	0	0	0	0	0	0	0.5	0.4
0,-20,14	0	0	0	0	0	0	0	0	0	0	0	0	0	0	0	0	0	0	0	0	0	0	0	0	0	0	0	0	0	0	0	0	0	0	0	0	0	0	0	0	0	1	0	0	0	0	0	0	0
0,-20,2	0	0	0	0	0	0	0	0	0	0	0	0	0	0	0	0	0	0	0	0	0	0	0	0	0	0	0	0	0	0	0	0	0	0	0	0	0	0	0	0	0	0	0	0	0	0	0	0	0.4
0,-20,4	0	0	0	0	0	0	0	0	0	0	0	0	0	0	0	0	0	0	0	0	0	0	0	0	0	0	0	0	0	0	0	0	0	0	0	0	0	0	0	0	0	0	0	0	0	0	0	0	0
0,-21,-11	0	0	0	0	0	0	0	0	0	0	0	0	0	0	0	0	0	0	0	0	0	0	0	0	0	0	0	0	0	0	0	0	0	0	0	0	0	0	0	0	0	0	0	0	0	0	0	0	0
0,-21,-12	0	0	0	0	0	0	0	0	0	0	0	0	0	0	0	0	0	0	0	0	1	0	0	0	0	0	0	0	0	0.5	0	0	0	0	0	0	0	0	0	0	0	0	0	0	0	0	0	0	0
0,-21,-14	0	0	0	0	0	0	0	0	0	0	0	0	0	0	0	0	0	0	0	0	0	0	0	0	0	0	0	0	0	0	0	0	0	0	0	0	0	0	0	0	0	1	0	0	0	0	0	0	0
0,-21,-15	0	0	0	0	0	0	0	0	0	0	0	0	0.4	0	0	0	0	0	0	0	0	0	0	0	0	0	0	0	0	0	0	0	0	0	0	0	0	0	0	0.5	0	0	0	0	0.5	0	0	0	0
0,-21,-17	0	0	0	0.333333	0	0	0	0	0	0	0	0	0	0	0	1	0	0	0	0	0	0	0.5	0	0	0	0	0	0	0	0	0	0	0	0	0	0	0	0	0	0	0	0	0	0	0	0	0	0
0,-21,-18	0	0	0	0	0	0	0	0	0	0	0	0	0.6	0	0	0	0	0	0	0	0	0	0.5	0	0	0	0	0	0.571429	0	0	0	0	0	0	0	0	0	0	0	0	0	0	0	0.5	0	0	0	0
0,-21,-19	0	0	1	0	0	0	0	0	0	0	0	0	0	0	0	0	0	0	0	0	0	0	0	1	1	0	0.333333	0	0.142857	0	0	0	0	0	0.5	0	0	0	1	0	0	0	0	0	0	0	0	0	0
0,-21,-2	0	0	0	0	0	0	0	0	0	0	0	0	0	1	0	0	0	0	0	0	0	0	0	0	0	0	0	0	0	0	0	0	0	0	0	0	0	0	0	0	0	0	0	0.6	0	0	0	0	0
0,-21,-20	0	0	0	0	0	0	0	0	0	1	1	0	0	0	0	0	0	0	0.333333	0	0	0	0	0	0	0	0	0	0	0	0	0	0	0	0	0	0	0	0	0	0	0	0	0	0	0	0	0	0
0,-21,-21	0	0	0	0	0	0	0	0	0	0	0	0	0	0	0	0	0	0	0.333333	0	0	0	0	0	0	0	0	0	0.142857	0	0	0	0	0	0	0	0	0	0	0	0	0	0	0	0	0	0	0	0
0,-21,-22	1	0	0	0.333333	0	0	0	0	0	0	0	1	0	0	0	0	1	0	0	0	0	0	0	0	0	1	0.666667	1	0	0.5	0	0	0	0	0	0	0	0	0	0.5	0	0	0	0	0	0	0	0	0
0,-21,-23	0	0	0	0	0	0	0	0	1	0	0	0	0	0	0	0	0	0	0	0	0	0	0	0	0	0	0	0	0	0	0	0	0	0	0	0	0	0	0	0	0	0	0	0	0	0	0	0	0
0,-21,-24	0	0	0	0.333333	0	0	0	0	0	0	0	0	0	0	0	0	0	0	0	0	0	0	0	0	0	0	0	0	0	0	0	0	0	0	0	0	0	0	0	0	0	0	0	0	0	0	0	0	0
0,-21,-28	0	0	0	0	0	0	0	0	0	0	0	0	0	0	0	0	0	0	0	0	0	0	0	0	0	0	0	0	0	0	0	0	0	1	0	0	0	0	0	0	0	0	0	0	0	0	0	0	0
0,-21,-3	0	0	0	0	0	0	0	0	0	0	0	0	0	0	0	0	0	0	0	0	0	0	0	0	0	0	0	0	0	0	0	0	0	0	0	0	0	0	0	0	0	0	0	0.2	0	0	0	0	0
0,-21,-6	0	0	0	0	0	0	0	0	0	0	0	0	0	0	0	0	0	0	0	0	0	0	0	0	0	0	0	0	0	0	0	0	0	0	0	0	0	0	0	0	0	0	0	0	0	0	0	0	0
0,-21,-7	0	0	0	0	0	0	0	0	0	0	0	0	0	0	0	0	0	0	0	0	0	0	0	0	0	0	0	0	0	0	0	0	1	0	0	0	0	0	0	0	0	0	0	0	0	0	0	0	0
0,-21,-9	0	0	0	0	0	0	0	0	0	0	0	0	0	0	0	0	0	0	0.333333	0	0	0	0	0	0	0	0	0	0.142857	0	0	0	0	0	0.5	0	0	0	0	0	0	0	0	0.2	0	0	1	0	0
0,-21,1	0	0	0	0	0	0	0	0	0	0	0	0	0	0	0	0	0	0	0	0	0	0	0	0	0	0	0	0	0	0	0	0	0	0	0	0	0	0	0	0	0	0	0	0	0	0	0	0	0
0,-21,3	0	0	0	0	0	0	0	0	0	0	0	0	0	0	0	0	0	0	0	0	0	0	0	0	0	0	0	0	0	0	0	0	0	0	0	1	0	0	0	0	0	0	0	0	0	0	0	0	0
0,-22,-10	0	0	0	0	0	0	0	0	0	0	0	0	0	0	0	0	0	0	0	0	0	0	0	0	0	0.4	0	0	0	0	0	0	1	0	0	0	0	0	0	0	0	0	0	0	0	0	0	0	0
0,-22,-12	0	0	0	0	0	0	0	0	0	0	0	0	0	0	0	0.75	0	0	0	0	0	0	0	0	0	0	0	0	0	0	0	0	0	0	0	0	0	0	0	0	0	0	0	0	0	0	0	0	0
0,-22,-13	0	0	0	0	0	0	0	0	0	0	0	0	0	0	0	0	0	0	0	0	0	0	0	0	0	0	0	0	0	0	0	0	0	0	0	1	0	0	0	0	0	0	0	0	0	0	0	0	0
0,-22,-14	0	0	0	0	0	0	0	0	0	0	0	0	0	0	0	0	0	0	0	0	0	0	0	0	0	0.4	0	0	0	0	0	0	0	0	0	0	0	0	0	0	0	0	0	0	0	0	0	0	1
0,-22,-15	0	0	0	0	0	0	0	0	0	0	0	0	0	0	0	0	0	1	0	0	0	0	0	0	0	0	0	0	0	0	0	0	0	0	0	0	0	0	0	0	0	0	0	0	0	0	0	0	0
0,-22,-16	0	0	0	0	0	0	0	0	0	0	0	0	0	0	0	0.25	0	0	0	0	0	0.5	0	0	0	0	0	0	0	0	0	0	0	0	0	0	0	0	0	0	0	0	0	0	0	0	0	0	0
0,-22,-17	0	0	0	0	0	0	0	0	0	0	0	0	0	0	0	0	0	0	0	0	0	0	0	0	0	0	0	0	0	0	0	0	0	0	0.333333	0	0	0	0	1	0	0	0	0.5	0	0	0.2	0	0
0,-22,-18	0	0	0	0	0	0	0	0	0	0	0	0	0	0	0	0	0	0	0	0	0	0	0	0	0	0	0	0	0	0	0	0	0	0	0	0	0	0	0	0	0	0	1	0	0	0	0	0	0
0,-22,-19	0	0	0	0	0	0	0	0	0	0	0	0	0	0	0	0	0	0	0	0	0	0	0	0	0	0	0	0	0	0	0	0	0	0	0	0	0	0	0	0	0	0	0	0	0.6	0	0	0	0
0,-22,-2	0	0	1	0	0	0	0	0	0	0	0	0	0	0	0	0	0	0	0	0	0	0	0	0	0	0	0	0	0	0	0	0	0	0	0	0	0	0	0	0	0	0	0	0	0	0	0	0	0
0,-22,-20	0	0	0	0	1	0	0	0	0	0.727273	0	0	0	0	0	0	0	0	0	0	0	0	0	0	0	0	0	0	1	0	0	0	0	0	0	0	0	0	0	0	0	1	0	0	0.4	0	0	0	0
0,-22,-21	0	0	0	0	0	0	0	0	1	0.272727	0	0	0	0	0	0	0	0	0	0	0	0	0	1	0	0	0	0	0	0	0	0	0	1	0	0	0	0	0	0	0	0	0	0	0	0	0	0	0
0,-22,-22	0	1	0	0	0	0	0	0	0	0	0	0	1	0	0	0	0	0	1	0	0	0.5	0	0	0	0	1	0	0	1	0	0	0	0	0	0	0	0	0	0	0	0	0	0	0	0	0	0	0
0,-22,-23	0	0	0	0	0	0	0	0	0	0	0	0	0	0	0	0	0	0	0	0	0	0	0	0	0	0.2	0	0	0	0	0	0	0	0	0.333333	0	0	0	0	0	0	0	0	0	0	0	0	0	0
0,-22,-24	0	0	0	0	0	0	0	0	0	0	0	0	0	0	0	0	0	0	0	0	0	0	0	0	0	0	0	0	0	0	0	0	0	0	0	0	0	0	0	0	0	0	0	0	0	0	0	0.666667	0
0,-22,-26	0	0	0	0	0	0	0	0	0	0	0	0	0	0	0	0	0	0	0	0	0	0	0	0	0	0	0	0	0	0	0	0	0	0	0	0	0	0	0	0	0	0	0	0	0	0	0	0	0
0,-22,-29	0	0	0	0	0	0	0	0	0	0	0	0	0	0	0	0	0	0	0	0	0	0	0	0	0	0	0	0	0	0	0	0	0	0	0	0	0	0	0	0	0	0	0	0	0	0	0.2	0	0
0,-22,-3	0	0	0	1	0	0	0	0	0	0	0	0	0	0	0	0	0	0	0	0	0	0	0	0	0	0	0	0	0	0	0	0	0	0	0	0	0	0	0	0	0	0	0	0	0	0	0.2	0	0
0,-22,-6	0	0	0	0	0	0	0	0	0	0	0	0	0	0	0	0	0	0	0	0	0	0	0	0	0	0	0	0	0	0	0	0	0	0	0	0	0	0	0	0	0	0	0	0	0	0	0.4	0	0
0,-22,-7	0	0	0	0	0	0	0	0	0	0	0	0	0	0	0	0	0	0	0	0	0	0	0	0	0	0	0	0	0	0	0	0	0	0	0.333333	0	0	0	0	0	0	0	0	0.5	0	0	0	0	0
0,-22,0	0	0	0	0	0	0	0	0	0	0	0	0	0	0	0	0	0	0	0	0	0	0	0	0	0	0	0	0	0	0	0	0	0	0	0	0	0	0	0	0	0	0	0	0	0	0	0	0.333333	0
0,-22,12	0	0	0	0	0	0	0	0	0	0	0	0	0	0	0	0	0	0	0	0	1	0	0	0	0	0	0	0	0	0	0	0	0	0	0	0	0	0	0	0	0	0	0	0	0	0	0	0	0
0,-23,-11	0	0	1	1	0	0	0	0	0	0	0	0	0	0	0	0	0	0	0	0	0	0	0	0	0	0	0	0	0	0	0	0	0	0	0	0	0	0	0	0	0	0	0	0	0	0	0	0.2	0
0,-23,-14	0	0	0	0	0	0	0	0	0	0	0	0	0	0	0	0	0	0	0	0	0	0	0	0	0	0	0	0	0	0	0	0	0	0	0	0	0	0	0	0	0	0	0	0	0	0	0	0	0
0,-23,-17	0	0	0	0	0	0	0	0	0	0	0	0	0	0	0	0	0	0	0	0	0	0	0	0	0	0	0	0	0	0	0	0	0	0	0	0	0	0	0	0	0	1	0	0	0	0	0	0	0
0,-23,-18	0	0	0	0	0	0	0	0	0	0	0	0	0	0	0	0	0	0	0	0	0	0	0	0	0	0	0	0	0	0	0	0	0	0	0	0	0	0	0	0	0	0	0	0	0	0	0	0	0
0,-23,-19	1	1	0	0	0	0	0	0	0	0	0	0	0	0	0.666667	0	0	0	0	0	0.5	0	0	0	0	0	0	0	0	0	0	0	0	1	0	0	0	0	0	0	0	0	0	0	0	0	0.4	0.2	0
0,-23,-20	0	0	0	0	0	0	0	0	0	0	0	0	0	0	0.333333	0	0	0	0	0	0.5	0	0	0	0	0	0	0	0	0	0	0	0	0	0	0	0	0	0	1	0	0	0	1	0	0	0	0	1
0,-23,-21	0	0	0	0	0	0	0	0	0	0	0	0	0	0	0	0	0	0	0	0	0	0	0	0	0	0	0	0	0	0	0	0	0	0	0	0	0	0	0	0	0	0	0	0	1	0	0	0	0
0,-23,-22	0	0	0	0	0	0	0	0	0	0	0	0	0	0	0	0	0	0	0	0	0	0	0	0	0	0	0	0	0	0	0	0	0	0	0	0	0	0	0	0	0	0	0	0	0	0	0	0	0
0,-23,-23	0	0	0	0	0	0	0	0	0	0	0	0	0	0	0	0	0	0	0	0	0	0	1	0	0	0	0	0	0.666667	0	0	0	0	0	0	0	0	0	0	0	0	0	0	0	0	0	0	0.2	0
0,-23,-24	0	0	0	0	0	0	0	0	0	0	0	0	0	0	0	0	0	0	0	0	0	0	0	0	0	0	0	0	0	0	0	1	0	0	0	0	0	0	1	0	0	0	0	0	0	0	0	0	0
0,-23,-26	0	0	0	0	0	0	0	0	0	0	0	0	0	0	0	0	0	0	0	0	0	0	0	0	0	0	0	0	0	0	0	0	0	0	0	0	0	0	0	0	0	0	0	0	0	0	0	0.4	0
0,-23,-32	0	0	0	0	0	0	0	0	0	0	0	0	0	0	0	0	0	0	0	0	0	0	0	0	0	0	0	0	0.333333	0	0	0	0	0	0	0	0	0	0	0	0	0	0	0	0	0	0	0	0
0,-23,-7	0	0	0	0	0	0	0	0	0	0	0	0	0	0	0	0	0	0	0	0	0	0	0	0	0	0	0	0	0	0	0	0	0	0	0	0	0	0	0	0	0	0	0	0	0	0	0	0	0
0,-23,-8	0	0	0	0	0	0	0	0	0	0	0	0	0	0	0	0	0	0	0	0	0	0	0	0	0	0	0	0	0	0	0	0	0	0	0	0	0	0	0	0	0	0	0	0	0	0	0	0	0
0,-23,1	0	0	0	0	0	0	0	0	0	0	0	0	0	0	0	0	0	0	0	0	0	0	0	0	0	0	0	0	0	0	0	0	0	0	0.666667	0	0	0	0	0	0	0	0	0	0	0	0.6	0	0
0,-23,19	0	0	0	0	0	0	0	0	0	0	0	0	0	0	0	0	0	0	0	0	0	0	0	0	0	0	0	0	0	0	0	0	0	0	0	0	0	0	0	0	0	0	0	0	0	0	0	0	0
0,-23,2	0	0	0	0	0	0	0	0	0	0	0	0	0	0	0	0	0	0	0	0	0	0	0	0	0	0	0	0	0	0	0	0	0	0	0	0	0	0	0	0	0	0	0	0	0	0	0	0	0
0,-23,3	0	0	0	0	0	0	0	0	0	0	0	0	0	0	0	0	0	0	0	0	0	0	0	0	0	0	0	0	0	0	0	0	0	0	0	0	0	0	0	0	0	0	0	0	0	0	0	0	0
0,-23,5	0	0	0	0	0	0	0	0	0	0	0	0	0	0	0	0	0	0	0	0	0	0	0	0	0	0	0	0	0	0	0	0	0	0	0	0	0	0	0	0	0	0	0	0	0	0	0	0	0
0,-23,8	0	0	0	0	0	0	0	0	0	0	0	0	0	0	0	0	0	0	0	0	0	0	0	0	0	0	0	0	0	0	0	0	0	0	0.333333	0	0	0	0	0	0	0	0	0	0	0	0	0	0
0,-24,-10	0	0	0	0	0	0	0	0	0	0	0	0	0	0	0	0	0	0	0	0	0	0	0	0	0	0	0	0	0	0	0	0	1	0	0	0	0	0	0	0	0	0	0	0	0	0	0	0	0
0,-24,-11	0	0	0	0	0	0	0	0	0	0	0	0	0	0	0	0	0	0	0	0	0	0	0	0	0	0	0	0	0	0	0	0	0	0	0	0	0	0	0.5	0.333333	0	0	0	0.0909091	0	0	0	0	0
0,-24,-12	0	0	0	0	0	0	0	0	0	0	0.75	0	0	0.2	0	0	0	0	0	0	0	0	0	0	0	0	0	0	0.0714286	0	1	0	0	0	0.25	0.333333	0	0	0.5	0	0	0	0	0.363636	1	0	0.416667	0.714286	0.2
0,-24,-14	0	0	0	0	0	0	0	0	0	0	0	0	0	0	0	0	0	0	1	0	0	0	0	0	0	0	0	0	0	0	0	0	0	0	0	0	0	0	0	0	0	0	0	0	0	0	0	0	0
0,-24,-15	0	0	0	0	0	0	0	0.111111	0	0	0	0	0	0	0	0	0	0	0	0	0	0	0	0	0	0	0	0	0	0	0	0	0	0	0	0	0	0	0	0	0	0	0	0	0	0	0	0	0
0,-24,-16	0	0	0	0	0	0	0.222222	0	0	0	0	0	0	0	0	0	0	0.111111	0	0	0	0	0	0	0	0	0	0	0	0	0	0	0	0	0	0	0	0	0	0	0	0	0	0	0	0	0	0	0
0,-24,-17	0	0	0	0	0	0	0	0.555556	0	0	0	0	0	0	0	0	0	0	0	0	0	0	0	0	0	0	0	0	0	0	0	0	0	0	0	0.222222	0	0	0	0	0.25	0	0	0	0	0	0	0	0
0,-24,-18	0	0	0	0	0	0	0	0	0	0	0	0	0	0	0	0	0	0	0	0	0.142857	0	0	0	0	0	0.5	0	0	0	0	0	0	0	0	0	0	0	0	0	0	0	0	0	0	0	0	0	0
0,-24,-19	0	0	0.25	0	0	0	0	0.222222	0	0	0	0	0	0.2	0	0	0	0.555556	0	0	0	0	0.333333	0	0	0	0	0	0	0	0	0	0	0	0.5	0	0.6	0	0	0.333333	0.5	0	0	0.363636	0	0.857143	0.25	0	0.2
0,-24,-20	0	0	0	0.222222	0.0909091	0	0	0	0	0	0	0	0	0	0.125	0	0.333333	0.333333	0	0	0.428571	0.5	0	0	0.333333	0	0	0	0.0714286	0	0	0	0	0.5	0	0	0	0	0	0	0	0	0	0	0	0	0.0833333	0	0
0,-24,-21	0	0	0	0	0	0.666667	0	0	0	0	0	0	0	0	0	0	0.333333	0	0	0	0.142857	0	0.333333	0	0.333333	0	0	0.333333	0.214286	0.333333	0	0.333333	0	0.3	0	0.222222	0	0	0	0	0	0	0	0	0	0	0	0	0
0,-24,-22	0	0	0	0.444444	0	0	0	0	0	0.5	0	0	0	0	0	0	0	0	0	0	0	0.125	0	0	0.333333	0.5	0	0.222222	0	0	0	0	0	0	0	0	0	0	0	0	0.25	0.75	0	0	0	0	0	0	0
0,-24,-23	0	0	0	0	0	0	0.111111	0	0	0	0	0	0	0	0	0	0	0	0	0	0	0.125	0	0	0	0	0	0	0	0	0	0	0	0	0	0	0	0	0	0	0	0	0	0	0	0	0	0	0
0,-24,-24	0	0	0	0.111111	0	0.333333	0	0	1	0	0.25	0	0	0	0	0	0	0	0	0	0.142857	0	0	0	0	0	0	0.111111	0	0	0	0	0	0	0	0.111111	0.4	1	0	0	0	0	0	0	0	0	0.25	0	0
0,-24,-25	0	0	0.75	0.111111	0	0	0.111111	0	0	0.5	0	0.125	0	0	0	0	0	0	0	0	0	0.125	0	0	0	0.25	0.5	0.333333	0	0	0	0.333333	0	0	0.25	0.111111	0	0	0	0	0	0	0	0	0	0	0	0	0
0,-24,-26	0	0	0	0	0.363636	0	0.333333	0.111111	0	0	0	0	0	0	0	0	0	0	0	0	0	0	0	0	0	0	0	0	0	0	0	0	0	0	0	0	0	0	0	0	0	0	0	0	0	0	0	0	0
0,-24,-27	0	0	0	0.111111	0.0909091	0	0	0	0	0	0	0	0	0	0	0	0	0	0	0	0	0.125	0	0	0	0	0	0	0.142857	0	0	0	0	0	0	0	0	0	0	0	0	0	0	0	0	0	0	0	0
0,-24,-28	0	0	0	0	0	0	0	0	0	0	0	0	0	0	0	0	0	0	0	0	0	0	0.333333	0	0	0	0	0	0	0.333333	0	0	0	0	0	0	0	0	0	0	0	0	0	0	0	0	0	0	0
0,-24,-29	0	0	0	0	0	0	0	0	0	0	0	0.25	0	0	0	0	0	0	0	0	0	0	0	0	0	0	0	0	0	0.333333	0	0	0	0	0	0	0	0	0	0	0	0	0	0	0	0	0	0	0
0,-24,-3	0	0	0	0	0	0	0	0	0	0	0	0	0	0	0	0	0	0	0	0	0	0	0	0	0	0	0	0	0	0	0	0	0	0	0	0	0	0	0	0	0	0	0	0	0	0	0	0	0
0,-24,-31	0	0	0	0	0	0	0	0	0	0	0	0	0	0	0	0	0	0	0	0	0	0	0	0	0	0	0	0	0	0	0	0	0	0	0	0	0	0	0	0.333333	0	0	0.6	0	0	0	0	0	0
0,-24,-32	0	0	0	0	0.272727	0	0	0	0	0	0	0	0	0	0	0	0	0	0	0	0	0	0	0	0	0	0	0	0	0	0	0	0	0	0	0	0	0	0	0	0	0	0	0	0	0	0	0	0
0,-24,-36	0	0	0	0	0	0	0	0	0	0	0	0.125	0	0.4	0.375	0	0.333333	0	0	0	0	0	0	0	0	0.25	0	0	0	0	0	0	0	0	0	0	0	0	0	0	0	0	0	0	0	0	0	0	0.6
0,-24,-4	0	0	0	0	0	0	0	0	0	0	0	0	0	0	0	1	0	0	0	0	0	0	0	0	0	0	0	0	0	0	0	0	0	0	0	0	0	0	0	0	0	0	0	0	0	0	0	0	0
0,-24,-41	0	0	0	0	0.0909091	0	0	0	0	0	0	0	0	0	0	0	0	0	0	0	0	0	0	0	0	0	0	0	0	0	0	0	0	0	0	0	0	0	0	0	0	0	0	0	0	0	0	0	0
0,-24,-49	0	0	0	0	0	0	0	0	0	0	0	0	0	0	0	0	0	0	0	0	0	0	0	0	0	0	0	0	0	0	0	0.333333	0	0	0	0	0	0	0	0	0	0	0	0	0	0	0	0	0
0,-24,-5	0	0	0	0	0	0	0	0	0	0	0	0.5	0	0	0.25	0	0	0	0	0	0	0	0	0	0	0	0	0	0	0	0	0	0	0	0	0	0	0	0	0	0	0	0	0	0	0	0	0	0
0,-24,-7	0	0	0	0	0	0	0	0	0	0	0	0	0	0	0	0	0	0	0	0	0	0	0	0	0	0	0	0	0	0	0	0	0	0.2	0	0	0	0	0	0	0	0	0	0	0	0.142857	0	0	0
0,-24,-8	0	0	0	0	0	0	0	0	0	0	0	0	0	0	0	0	0	0	0	0	0	0	0	0	0	0	0	0	0	0	0	0	0	0	0	0	0	0	0	0	0	0	0	0.181818	0	0	0	0	0
0,-24,-9	0	0	0	0	0	0	0	0	0	0	0	0	0	0	0.25	0	0	0	0	0	0	0	0	0	0	0	0	0	0	0	0	0	0	0	0	0	0	0	0	0	0	0	0	0	0	0	0	0	0
0,-24,0	0	0	0	0	0	0	0	0	0	0	0	0	0	0.2	0	0	0	0	0	0	0.142857	0	0	0	0	0	0	0	0.428571	0	0	0	0	0	0	0	0	0	0	0	0	0	0.4	0	0	0	0	0.285714	0
0,-24,10	0	0	0	0	0	0	0	0	0	0	0	0	0	0	0	0	0	0	0	0	0	0	0	0	0	0	0	0	0	0	0	0	0	0	0	0	0	0	0	0	0	0.25	0	0	0	0	0	0	0
0,-24,2	0	0	0	0	0	0	0.222222	0	0	0	0	0	0	0	0	0	0	0	0	0	0	0	0	0	0	0	0	0	0	0	0	0	0	0	0	0	0	0	0	0	0	0	0	0	0	0	0	0	0
0,-24,4	0	0	0	0	0	0	0	0	0	0	0	0	0	0	0	0	0	0	0	0	0	0	0	0	0	0	0	0	0.0714286	0	0	0	0	0	0	0	0	0	0	0	0	0	0	0	0	0	0	0	0
0,-24,5	0	0	0	0	0.0909091	0	0	0	0	0	0	0	0	0	0	0	0	0	0	0	0	0	0	0	0	0	0	0	0	0	0	0	0	0	0	0	0	0	0	0	0	0	0	0	0	0	0	0	0
0,-25,-19	0	0	1	0	0	0	0	0	0	0	0	0	0	0	0	0	0	0	0	0	0	0	0	0	0	0	0	0	0	0	0	0	0	0	0	0	0	0	0	0	0	0	0	0	0	0	0	0	0
0,-25,-21	0	0	0	0	0	0	0	0	0	0	0	0	0	0	0	0	0	0	0	0	0	0	0	0.571429	0	0	0	0	0	0	0	0	0	0	0	0	0	0	0	0	0	0	0	0	0	0	0	0	0
0,-25,-22	0	0	0	0	0	0	0	0	0	0	0	0	0	0	1	0	1	0	0	0	0	0	0	0	0	0	0	0	0	0	0	0	0	0	0	0	0	0	0	0	0	0	0	0	0	0	1	0	0
0,-25,-23	0	0	0	0	0	0	0	0	0	0	0	0	0	0	0	0	0	0	0	0	0	0	0	0	0	0	0	0	0	0	0	1	0	0	0	0	0	0	0	0	0	0	0	0	0	0	0	0	0
0,-25,-24	0	0	0	0	1	0	0	0	0	0	0	0	0	0	0	0	0	0	0	0	0	0	0	0.428571	0	1	0	1	0	0	0	0	0	0	0	0	0	0	1	0	0	0	0	0	0	0.5	0	0	0
0,-25,-25	0	0	0	0	0	0	0	0	0	0	0	0	0	0	0	0	0	0	0	0	0	0	0	0	0	0	0	0	0	0	0	0	0	0	0	1	0	0	0	0	0	0	0	0	0	0.5	0	0	0
0,-25,-26	0	0	0	0	0	0	0	0	0	0	0	1	0	0	0	0	0	0	0	0	0	0	0	0	0	0	0	0	0	0	0	0	0	0	0	0	0	0	0	1	0	0	0	0	0	0	0	0	0
0,-25,-27	0	0	0	0	0	0	0	0	0	0	0	0	0	0	0	0	0	0	0	0	0	0	0	0	0	0	0	0	0	0	0	0	0	0	0	0	0	0	0	0	0	0	0	0	0	0	0	0	0
0,-25,-35	0	0	0	0	0	0	0	0	0	0	0	0	0	0	0	0	0	0	0	0	0	0	0	0	0	0	0	0	0	0	0	0	0	0	0	0	0	0	0	0	0	0	0	0	0	0	0	0	0
0,-25,-9	0	0	0	0	0	0	0	0	0	0	0	0	0	0	0	0	0	0	0	0	0	0	0	0	0	0	0	0	0	0	0	0	0	0	0	0	0	0	0	0	0	0	0	0	0	0	0	0	0
0,-26,-11	0	0	0	0	0	0	0	0	0	0	0	0	0	0	0	0	0	0	0	0	0	0	0	0	0	0	0	0	0	0	0	0	0	0	0	0	0	0	0	0	0	0	0	0	0	0	0	0	0
0,-26,-12	0	0	0	0	0	0	0	0	0	0	0	0	0	0	0	0	0	0	0	0	0	0	0	0	0	0	0	0	0	0	0	0	0	0	0	0	0	0	0	0	0	0	0	0	0	0	0	0	0
0,-26,-14	0	0	0	0	0	0	0	0	0	0	0	0	0	0	0	0	0	0	0	0	0	0	0	0	0	0	0	0	0	0	0	0	0	0	0	0	0	0	0	0	0	0	0	0	0	1	0	0	0
0,-26,-15	0	0	0	0	0	0	0	0	0	0	0	0	0	0	0	0	0	0	0	0	0	0	0	0	0	0	0	0	1	0	0	0	0	0	0	0	0	1	0	0	0	0	0	0	0	0	0	0	0
0,-26,-19	0	0	0	0	0	0	0	0	0	0	0	1	0	0	0	0	0	0	0	0	0	0	0	0	0	0	0	0	0	0	0	0	0	0	0	0	0	0	0	0	0	0	0	0	0	0	0	0	0
0,-26,-2	0	0	0	0	0	0	0	0	0	0	0	0	0	0	0	0	0	0	0	0	0	0	0	0	0	0	0	0	0	0	0	0	0	0	0	0	0	0	0	0	0	0	0	0.5	0	0	0	0	0
0,-26,-20	0	0	0.5	0	0	0	0	0	0	0	0	0	0	0	0	0	1	0	0	0	0	0	0	0	0	0	0	0	0	0	0	0	0	0	0	0	0	0	0	1	0	0	0	0	0	0	0	0	0
0,-26,-21	0	0	0	0	0	0	0	0	0	0	0	0	0	0	0.25	0	0	0	0	0	1	0	0	0	0	0	0	0	0	0	0	0	0	0	0	0	0	0	0	0	0	0	0	0	0	0	0	0	0
0,-26,-22	0	1	0	0	0	0	0	0	0	0	0	0	0	0	0	0	0	0	0	0	0	0	0	0	0	0	0	0	0	0	0	0	0	0	0	0	0	0	0	0	0	0	0	0	0	0	1	0	0
0,-26,-23	0	0	0	0	0	0	0	0	0	0	0	0	0	0	0.75	0	0	0	0	0	0	0	0	0.5	0	0	0	0	0	0	0	0	0	0	0	0	0	0	0	0	0	0	0	0	0	0	0	0	0
0,-26,-24	0	0	0	0	0	0	0	0	0	0	0	0	0	0	0	0	0	0	0	0	0	0	0	0	0	0	0	0	0	0	0	0	0	0	0	0	0	0	0	0	0	0	0	0	0	0	0	0	0
0,-26,-26	0	0	0.5	0	0	0	0	0	0	0	0	0	0	0	0	0	0	0	0	0	0	0	0	0	0	0	0	0	0	0	0	0	0	0	0	0	0	0	0	0	0	0	0	0	0	0	0	0	0
0,-26,-28	0	0	0	0	0	0	0	0	0	0	0	0	0	0	0	0	0	0	0	0	0	0	0	0.5	0	0	0	0	0	0	0	0	0	0	0	0	0	0	0	0	0	0	0	0	0	0	0	0	0
0,-26,-29	0	0	0	0	0	0	0	0	0	1	0	0	0	0	0	0	0	0	0	0	0	0	0	0	0	0	0	0	0	0	0	0	0	0	0	0	0	0	0	0	0	0	0	0	0	0	0	0	0
0,-26,-33	0	0	0	0	0	0	0	0	0	0	0	0	0	0	0	0	0	0	0	0	0	0	0	0	0	0	0	0	0	0	0	0	0	0	0	0	0	0	0	0	0	0	0	0	0	0	0	0	0
0,-26,-7	0	0	0	0	0	0	0	0	0	0	0	0	0	0	0	0	0	0	0	0	0	0	0	0	0	0	0	0	0	0	0	0	0	0	0	0	0	0	0	0	0	0	0	0	0	0	0	1	0
0,-26,-9	0	0	0	0	0	0	0	0	0	0	0	0	0	0	0	0	0	0	0	0	0	0	0	0	0	0	0	0	0	0	0	0	0	0	0	0	0	0	0	0	0	0	0	0.5	0	0	0	0	0
0,-27,-13	0	0	0	0	0	0	0	0	0	0	0	0	0	0	0	0	0	0	0	0	0	0	0	0	0	0	0	0	0	0	0	0	0	0	0	0	0	0	0	0	0	0	0	0	0	0	0	0	0
0,-27,-15	0	0	0	0	0	0	0	0	0	0	0	0	0	0	0	0	0	0	0	0	0	0	0	0	0	0	0	0	0	0	0	0	0	0	0	0	0	0	0	0	0	0	0	0	0	1	0	0	0
0,-27,-20	0	0	0	0	0	0	0	0	0	0	0	0	0	0	0	0	0	0	0	0	0	0	0	0	0	0	0	0	0	0	0	0	0	0	0	0	0	0	0	0	0	0	0	0	1	0	0	0	0
0,-27,-24	0	0	0	1	0	0	0	0	0	0	1	1	0	0	0	0	0	0	0	0	0	0	0.666667	0	0	0	0	0	0.5	0	0	0	0	0	0	0	0	0	0	0	0	0	0	0	0	0	0	0	0
0,-27,-25	0	0	0	0	0	0	1	0	0	0	0	0	0	0	0	0	0	0	0	0	0	0	0	0	0	0	0	0	0	0	0	0	0	0	0	0	0	0	0	0	0	0	0	0	0	0	0	0	0
0,-27,-26	0	0	0	0	0	0	0	0	0	0	0	0	0	0	0	0	0	0	0	0	0	0	0	0	0	1	0	0	0.5	0	0	0	0	0	1	0	0	0	0	0	0	0	0	0	0	0	0	0	0
0,-27,-27	0	0	0	0	0	0	0	0	0	0	0	0	0	0	0	0	0	0	0	0	0	0	0.333333	0	0	0	0	0	0	0	1	0	0	0	0	0	0	1	0	0	0	0	0	0	0	0	0	0	0
0,-27,-28	0	0	0	0	0	0	0	0	0	0	0	0	0	0	0	0	0	0	0	0	0	0	0	0	0	0	1	0	0	0	0	0	0	0	0	0	0	0	0	0	0	0	0	0	0	0	0	0	0
0,-27,-29	0	0	0	0	0	0	0	0	0	0	0	0	0	0	0	0	0	0	0	0	0	1	0	0	0	0	0	0	0	0	0	0	0	0	0	0	0	0	0	0	0	0	0	0	0	0	0	0	0
0,-27,-31	0	0	0	0	0	0	0	0	1	0	0	0	0	0	0	0	0	0	0	0	0	0	0	0	0	0	0	0	0	0	0	0	0	0	0	0	0	0	0	0	1	0	0	0	0	0	0	0	0
0,-27,-8	0	0	0	0	0	0	0	0	0	0	0	0	0	0	0	0	0	0	0	0	1	0	0	0	0	0	0	0	0	0	0	0	0	0	0	0	0	0	0	0	0	0	0	0	0	0	0	0	0
0,-28,-16	0	0	0	0	0	0	0	0	0	0	0	0	0	0	0	0	0	0	0	0	0	0	0	0	0	0	0	0	0	0	0	0	0	0	0	0	0	0	0	0	0	0	0	1	0	0	0	0	0
0,-28,-19	0	0	0	0	0	0	0	0	0	0	0	0	0	1	0	0	0	0	0	0	0	0	0	0	0	0	0	0	0	0	0	0	0	0	0	0	0	0	0	0	0	0	0	0	0	0	0	0	0
0,-28,-21	0	0	0	0	0	0	0	1	0	0	0	0	0	0	0	0	0	0	0	0	0	0	0	0	0	0	0	0	0	0	0	0	0	0	0	0	0	0	0	0	0	0	0	0	0	0	0	0	0
0,-28,-23	0	0	0	0	0	0	0	0	0	0	0	0	0	0	0	0	0	0	0	0	0	0	0	0	0	0	0	0	0	0	0	0	0	0	0	0	0	0	0	0	0	0	0	0	0	0	0	0	0
0,-28,-24	0	0	0	0	0.166667	0	1	0	0	0	0	0	0	0	0	0	1	0	0	0	0	0	0	0	0	0	0	1	0	0	0	0	0	0	0	0	0	0	0	0	0	0	0	0	0	0	0	0	0
0,-28,-26	0	0	0	0	0.666667	0	0	0	0	0	0	0	0	0	0	0	0	0	0	0	0	0	0	0	0	0	0	0	0	0	0	0	0	0	0	0	0	0	0	0	0	0	0	0	0	0	0	0	0
0,-28,-27	0	0	0	0	0	0	0	0	0	0	0	0	0	0	0	0	0	0	0	0	0	0	0	0	0	0	0	0	0.25	0	0	0	0	0	0	0	0	0	0	0	0	0	0	0	0	0	0	0	0
0,-28,-28	0	0	0	0	0.166667	0	0	0	0	0	0	0	0	0	0	0	0	0	0	0	0	0	0	0	0	0	0	0	0.75	0	0	1	0	0	0	0	0	0	0	0	0	0	0	0	0	0	0	0	0
0,-28,-29	0	0	0	0	0	0	0	0	1	0	0	0	0	0	0	0	0	0	0	0	0	0	0	0	0	0	0	0	0	0	0	0	0	0	0	0	0	0	0	0	0	0	0	0	0	0	0	0	1
0,-28,-31	0	0	0	0	0	0	0	0	0	0	0	0	0	0	0	0	0	0	0	0	0	0	1	0	0	0	0	0	0	0	0	0	0	0	0	0	0	0	0	0	0	0	0	0	0	0	0	0	0
0,-28,-4	0	0	0	0	0	0	0	0	0	0	0	0	0	0	0	0	0	0	0	0	0	0	0	0	0	0	0	0	0	0	0	0	0	0	0	0	0	0	0	0	0	0	0	0	0	0	0	0	0
0,-28,-40	0	0	0	0	0	0	0	0	0	0	0	0	0	0	0	0	0	0	0	0	1	0	0	0	0	0	0	0	0	0	0	0	0	0	0	0	0	0	0	0	0	0	0	0	0	0	0	0	0
0,-28,-9	0	0	0	0	0	0	0	0	0	0	0	0	0	0	0	0	0	0	0	0	0	0	0	0	0	0	0	0	0	0	0	0	0	0	0	0	0	0	0	0	0	0	0	0	0	0	0	0	0
0,-28,3	0	0	0	0	0	0	0	0	0	0	0	0	0	0	0	0	0	0	0	0	0	0	0	0	0	0	0	0	0	0	0	0	0	0	0	0	0	0	0	0	0	0	0	0	0	0	0	0	0
0,-29,-13	0	0	0	0	0	0	0	0	0	0	0	0	0	0	0	0	0	0	0	0	0	0	0	0	0	0	0	0	0	0	0	0	0	0	0	0	0	0	0	0	0	0	0	0	0	0	0	0	0
0,-29,-14	0	0	0	0	0	0	0	0	0	0	0	0	0	0	0	0	0	0	0	0	0	0	0	0	0	0	0	0	0	0	0	0	0	0	0	0	0	0	0	0	0	0	0	0	0	0	0	0	0
0,-29,-15	0	0	0	0	0	0	0	0	0	0	0	0	0	0	0	0	0	0	0	0	0	0	0	0	0	0	0	0	0	0	0	0	0	0	0	0	0	0	0	0	0	0	0	0	0	0	0	0	0
0,-29,-17	0	0	0	0	0	0	0	0	0	0	0	0	0	0	0	0	0	0	0	0	0	0	0	0	0	0	0	0	0	0	0	0	0	0	0	0	0	0	0	0	0	0	0	0	0	0	0	0	0
0,-29,-21	0	0	0	0	0	0	0	0	0	0	0	0	0	0	0	0	0	0	0	0	0.166667	0	0	0	0	0	0	0	0	0	0	0	0	0	0	0	0	0	0	0	0	0	0	0	0	0	0	0	0
0,-29,-22	0	0	0	0	0	0	0	0	0	0	0	0	0	0	0	0	0	0	0	0	0	0	0	0	0	0	0	0	0	0	0	0	0	0	0	0	0	0	0	0	0	0	0	0	0	0	0	0	0
0,-29,-24	0	0	0	0	0	0	0	1	0	0	0	0	0	0	0	0	0	0	0	0	0	0	0	0	0	0	0	0	0	0	0	0	0	0	0	0	0	0	0	0	0	0	0	0	0	0	0	0	0
0,-29,-25	0	0	0	0	0	0	0	0	0	0	0	0	0	0	0	0	0	0	0	0	0	0.5	0	0	0	0	0	0	0	0	0	0	0	1	0	0	0	0	0	0	0	0	0	0	0	0	0	0	0
0,-29,-26	0	0	0	0	0	0	0	0	0	0	0	0	0	0	0	0	1	0	0	0	0	0	0	0	0	0	0	0	0	0	0	0	0	0	0	0	0	0	0	0	0	0	0	0	0	0	0	0	0
0,-29,-27	0	0	0	0	0	0	0	0	0	1	0	0	0	0	0	0	0	0	0	0	0	0	0	0	1	0	0	0	0	0	0	0	1	0	0	0	0	0	0	0	0	0	0.5	0	0	0	0	0	0
0,-29,-28	0	0	0	0	0	0	0	0	0	0	0	0	0	0	0	0	0	0	0	0	0	0	0	0	0	0	0	0	1	0	0	0	0	0	0	0	0	0	0	0	0	0	0	0	0	0	0	0	0
0,-29,-29	0	0	0	0	0	0	0	0	0	0	0	0	0	0	0	0	0	0	0	0	0.5	0	0	0	0	0	0	0	0	0	0	0	0	0	0	0	0	0	0	0	0	0	0	0	0	0	0	0	0
0,-29,-30	0	0	0	0	0	0	0	0	0	0	1	0	0	0	0	0	0	0	0	0	0	0.5	0	0	0	0	0	0	0	0	0	0	0	0	0	0	0	0	0	0	0	0	0	0	0	0	0	0	0
0,-29,-31	0	0	0	0	0	0	0	0	0	0	0	0	0	0	0	0	0	0	0	1	0	0	0	0	0	0	0	0	0	0	0	0	0	0	0	0	0	0	0	0	0	0	0	0	0	0	0	0	0
0,-29,-36	0	0	0	0	0	0	0	0	0	0	0	0	0	0	0	0	0	0	0	0	0	0	0	0	0	0	0	0	0	0	0	0	0	0	0	0	0	0	0	0	0	0	0.5	0	0	0	0	0	0
0,-29,-39	0	0	0	0	0	0	0	0	0	0	0	0	0	0	0	0	0	0	0	0	0	0	0	0	0	0	0	0	0	0	0	0	0	0	0	0	0	0	0	0	0	0	0	0	0	0	0	0	0
0,-29,-41	0	0	0	0	0	0	0	0	0	0	0	0	0	0	0	0	0	0	0	0	0.333333	0	0	0	0	0	0	0	0	0	0	0	0	0	0	0	0	0	0	0	0	0	0	0	0	0	0	0	0
0,-29,-5	0	0	0	0	0	0	0	0	0	0	0	0	0	0	0	0	0	0	0	0	0	0	0	0	0	0	0	0	0	0	0	0	0	0	0	0	0	0	0	0	0	0.5	0	0	0	0	0	0	0
0,-29,-7	0	0	0	0	0	0	0	0	0	0	0	0	0	0	0	0	0	0	0	0	0	0	0	0	0	0	0	0	0	0	0	0	0	0	0	0	0	0	0	0	0	0	0	0	0	0	0	0	0
0,-29,-8	0	0	0	0	0	0	0	0	0	0	0	1	0	0	0	0	0	0	0	0	0	0	0	0	0	0	0	0	0	0	0	0	0	0	0	0	0	0	0	0	0	0	0	0	0	0	0	0	0
0,-29,10	0	0	0	0	0	0	0	0	0	0	0	0	0	0	0	0	0	0	0	0	0	0	0	0	0	0	0	0	0	0	0	0	0	0	0	0	0	0	0	0	0	0.5	0	0	0	0	0	0	0
0,-3,-1	0.0766423	0.0163934	0.02849	0.126935	0.0075188	0.138158	0.0191083	0.0348837	0	0.0328947	0.00440529	0.0364372	0.0179856	0.0373134	0.0361446	0.0286738	0.0533333	0.0315186	0	0	0.0655271	0.0364583	0.0213592	0.0322581	0.0607735	0.0454545	0	0.157534	0.0581395	0.0952381	0.0331492	0.0327103	0.0930233	0.0290698	0.104	0.13242	0.0107527	0.0738255	0.0380952	0.04	0.0307692	0.0425532	0.185841	0	0.0571429	0.0379747	0.0681818	0.107143	0.05
0,-3,-10	0.0364964	0	0.019943	0	0	0.0526316	0	0.0116279	0	0.0394737	0	0	0.0215827	0.0149254	0.00803213	0.0143369	0	0.0114613	0.0166667	0	0.00854701	0	0.0038835	0	0	0	0.151515	0	0	0.00865801	0	0	0.0310078	0.0174419	0.008	0.00913242	0	0	0	0.06	0	0.0425532	0	0.00900901	0.00952381	0.0506329	0	0.0119048	0.0125
0,-3,-11	0	0	0	0	0	0	0	0.00581395	0	0.0131579	0	0	0	0	0	0	0	0	0	0	0	0	0	0	0	0.00505051	0.0151515	0	0	0	0	0	0	0	0	0	0	0	0	0	0	0	0	0	0	0.0253165	0	0.00595238	0
0,-3,-12	0.00364964	0.0382514	0	0.0123839	0	0	0	0	0	0.0789474	0	0	0.00359712	0	0	0.00358423	0	0	0	0	0.002849	0.015625	0	0	0	0.00505051	0	0.0342466	0.0186047	0.012987	0	0.0280374	0	0	0	0.0136986	0	0	0	0	0	0.0212766	0	0	0	0	0	0.0238095	0.00625
0,-3,-13	0	0.010929	0	0	0	0.0526316	0	0	0	0	0	0	0	0.00746269	0	0.00716846	0	0	0	0	0.0014245	0	0	0	0	0	0.0151515	0	0	0	0	0	0	0	0	0.00913242	0	0	0.0190476	0	0	0	0	0.018018	0	0.0253165	0	0	0.00625
0,-3,-14	0	0	0	0	0	0	0	0.0116279	0	0	0	0	0	0	0.0120482	0	0	0	0	0.025974	0	0	0	0	0	0	0	0	0.00232558	0	0	0	0	0	0	0.0273973	0	0	0.0285714	0	0	0	0	0	0	0	0	0.0119048	0
0,-3,-15	0	0.0218579	0	0.00309598	0	0	0	0	0	0	0	0	0	0	0	0.00358423	0.115556	0	0	0	0.002849	0	0	0	0	0	0	0.00684932	0.00465116	0	0	0	0.0155039	0	0	0.0228311	0	0	0	0	0	0.0106383	0	0.00900901	0	0	0	0.0119048	0
0,-3,-16	0	0	0	0	0	0	0	0.00581395	0	0	0.00220264	0	0	0	0	0	0	0	0	0	0	0	0	0	0	0	0	0	0.00465116	0	0	0	0	0	0	0	0	0	0	0	0	0	0	0	0	0	0	0	0
0,-3,-17	0	0	0	0.00309598	0	0	0	0	0	0	0	0	0	0	0	0	0	0	0	0	0	0	0	0	0	0	0	0	0.00697674	0	0	0	0.00775194	0	0	0.00456621	0	0	0	0	0	0	0.0176991	0	0	0.0253165	0	0.0119048	0.00625
0,-3,-18	0	0	0.002849	0	0	0	0	0	0	0	0	0	0	0	0	0	0	0	0	0	0	0	0	0	0	0	0	0	0	0	0	0	0	0	0	0	0	0	0	0	0	0	0	0	0	0	0	0.0119048	0
0,-3,-19	0	0	0	0	0	0	0	0	0	0	0	0	0	0	0	0	0	0	0.0166667	0	0.002849	0	0	0	0	0	0	0	0.00697674	0	0	0	0	0	0	0	0	0	0	0	0	0	0	0	0	0	0	0	0
0,-3,-2	0.080292	0.103825	0.122507	0.188854	0.0827068	0.171053	0.101911	0.122093	0.0380952	0.197368	0.0484581	0.109312	0.0431655	0.0447761	0.164659	0.164875	0.12	0.189112	0.0833333	0.0779221	0.0569801	0.21875	0.106796	0.0604839	0.138122	0.0454545	0.0151515	0.143836	0.0976744	0.125541	0.104972	0.0981308	0.100775	0.0755814	0.128	0.223744	0.0430108	0.107383	0.0857143	0.04	0.153846	0.106383	0.238938	0.0540541	0.161905	0.0632911	0.0681818	0.0595238	0.03125
0,-3,-20	0	0	0	0	0	0	0	0	0	0	0	0	0	0	0	0	0	0	0	0	0	0	0	0	0	0	0	0	0	0	0	0	0	0	0	0	0	0	0.00952381	0	0	0	0	0	0	0	0.0227273	0	0.00625
0,-3,-21	0	0	0	0	0	0	0	0	0	0	0	0	0.00359712	0	0	0	0	0	0	0	0	0	0	0	0	0	0	0	0	0	0	0	0	0	0	0	0	0	0	0	0	0	0	0	0	0	0	0	0
0,-3,-22	0	0	0	0	0	0	0	0	0	0	0	0	0	0	0	0	0	0	0	0	0	0	0	0	0	0	0	0	0	0	0	0	0	0	0	0	0	0	0	0	0	0	0	0	0	0	0	0	0
0,-3,-23	0	0	0	0	0	0	0	0	0	0	0	0	0	0	0	0	0	0	0	0	0	0	0.00194175	0	0	0	0	0	0	0	0	0	0	0	0	0	0	0	0	0	0	0	0	0	0	0	0	0	0
0,-3,-24	0	0	0	0	0	0	0	0	0	0	0	0	0	0	0	0	0	0	0	0	0	0	0	0	0	0	0	0	0	0	0	0	0	0	0	0	0	0	0.0285714	0	0	0	0	0	0	0	0	0	0
0,-3,-25	0	0	0	0	0	0	0	0	0	0	0	0	0	0	0	0.00358423	0	0	0	0	0	0	0	0	0	0	0	0	0	0	0	0	0	0	0	0	0	0	0	0	0	0	0	0	0	0	0	0	0
0,-3,-27	0	0	0	0	0	0	0	0	0	0	0	0	0	0	0	0.00358423	0	0	0	0	0	0.00520833	0	0	0	0	0	0	0	0.004329	0	0	0	0	0	0	0	0	0	0	0	0	0	0	0	0	0	0	0
0,-3,-28	0	0	0	0	0	0	0	0	0	0	0	0	0	0	0	0	0	0	0	0	0	0	0	0	0	0	0	0	0	0	0	0	0	0	0	0	0	0	0	0	0	0	0	0	0	0.0126582	0	0	0
0,-3,-3	0.0656934	0.0163934	0.022792	0.0278638	0.105263	0.0657895	0.0509554	0.0581395	0	0.0263158	0.030837	0.0202429	0.0467626	0.0522388	0.00803213	0.0179211	0.0222222	0.0458453	0.183333	0.142857	0.0042735	0.0625	0.00776699	0.00403226	0	0.0252525	0.030303	0.0205479	0.0860465	0.034632	0.0662983	0.0747664	0.0465116	0.0290698	0.008	0	0.0537634	0.0134228	0	0.06	0.0153846	0	0	0.036036	0.0190476	0.0506329	0.0681818	0.00595238	0.00625
0,-3,-30	0	0	0	0	0	0	0	0	0	0	0	0	0	0	0	0	0	0	0	0	0	0	0.00194175	0	0	0	0	0	0.00232558	0	0	0	0	0	0	0	0	0	0	0	0	0	0	0	0	0	0	0	0
0,-3,-31	0	0	0	0	0	0	0	0.0116279	0	0	0	0	0	0	0	0	0	0	0	0	0	0	0.00194175	0	0	0	0	0	0	0	0	0	0	0	0	0	0	0	0	0	0	0	0	0	0	0	0	0	0
0,-3,-32	0	0	0	0	0	0	0	0	0	0	0	0	0	0	0	0	0	0	0	0	0	0	0	0	0	0	0	0	0	0	0	0	0	0	0	0	0	0	0	0	0	0	0	0	0	0	0	0	0
0,-3,-34	0	0	0	0	0	0	0	0	0	0	0	0	0	0	0	0	0	0	0	0	0	0	0	0	0	0	0	0	0	0	0	0	0	0	0.008	0	0	0	0	0	0	0	0	0	0	0	0	0	0
0,-3,-38	0	0	0	0	0	0	0	0	0	0	0	0	0	0	0	0	0	0	0	0	0	0	0	0	0	0	0	0	0	0	0	0	0	0	0	0	0	0	0	0	0	0	0	0	0.00952381	0	0	0	0
0,-3,-39	0	0	0	0	0	0	0	0	0	0	0	0	0	0	0	0	0	0	0	0	0	0	0	0	0	0	0	0	0	0	0	0	0	0	0	0	0	0	0	0	0	0	0	0	0	0	0	0	0
0,-3,-4	0.0766423	0.0327869	0.025641	0.0247678	0.150376	0.0789474	0.0573248	0.0930233	0.0761905	0.0131579	0.00881057	0.00809717	0.0107914	0.0895522	0.100402	0.0143369	0.124444	0.00573066	0.266667	0	0.014245	0	0.031068	0	0.0220994	0.0858586	0	0.0410959	0.0604651	0.038961	0.00552486	0.0560748	0.0465116	0.00581395	0.016	0.0593607	0.0430108	0	0.00952381	0	0	0.0212766	0.0619469	0	0	0	0.136364	0.047619	0
0,-3,-41	0	0	0	0	0	0	0	0	0	0	0	0	0	0	0	0	0	0	0	0	0	0	0	0	0	0	0	0	0	0	0	0	0	0	0	0	0	0	0	0	0	0	0	0	0	0	0	0	0
0,-3,-42	0	0	0	0	0	0.0263158	0	0	0	0	0	0	0	0	0	0	0	0	0	0	0	0	0	0	0	0	0	0	0	0	0	0	0	0	0	0	0	0	0	0	0	0	0	0	0	0	0	0	0
0,-3,-43	0	0	0	0	0	0	0	0	0	0	0	0	0	0	0	0	0	0	0	0	0	0	0	0	0	0	0	0	0.00465116	0	0	0	0	0	0	0	0	0	0	0	0	0	0	0	0	0	0	0	0
0,-3,-5	0.0255474	0.0437158	0.0740741	0.0588235	0.0451128	0.0263158	0.121019	0.122093	0.00952381	0.125	0.0748899	0.0161943	0.18705	0.0223881	0.064257	0.0609319	0.0444444	0.0659026	0.133333	0.25974	0.0626781	0.015625	0.0466019	0.0524194	0.0773481	0.181818	0.0909091	0.171233	0.0953488	0.034632	0.0552486	0.0700935	0.0155039	0.0639535	0.072	0.0228311	0	0.0402685	0.0380952	0	0.0923077	0.0744681	0.20354	0.018018	0.190476	0.113924	0.0227273	0.0297619	0.0125
0,-3,-58	0	0	0	0	0	0	0	0	0	0	0	0	0	0	0	0	0	0	0	0	0	0	0	0	0	0	0	0	0	0	0	0.0046729	0	0	0	0	0	0	0	0	0	0	0	0	0	0	0	0	0
0,-3,-6	0.145985	0.153005	0.128205	0.126935	0.075188	0.0394737	0.216561	0.127907	0.0857143	0.0328947	0.348018	0.0607287	0.0611511	0.0970149	0.160643	0.100358	0.0622222	0.111748	0.0833333	0	0.115385	0	0.256311	0.0403226	0.143646	0.106061	0.0151515	0.00684932	0.188372	0.121212	0.0220994	0.0981308	0.0852713	0.0988372	0	0.109589	0.0322581	0.161074	0.0761905	0.06	0	0	0.00884956	0.0810811	0.104762	0.0126582	0.0454545	0.0297619	0.08125
0,-3,-7	0.040146	0.15847	0.19943	0.0990712	0.0676692	0.0657895	0.171975	0.0697674	0.0571429	0.105263	0.110132	0.0566802	0.100719	0.0597015	0.168675	0.157706	0.115556	0.140401	0	0.311688	0.183761	0.15625	0.104854	0.0887097	0.143646	0.176768	0.181818	0.0616438	0.0976744	0.0692641	0.0552486	0.163551	0.286822	0.133721	0.072	0.159817	0.193548	0.0402685	0.209524	0.26	0	0.297872	0.0884956	0.162162	0.171429	0.0379747	0.295455	0.363095	0.10625
0,-3,-8	0.080292	0.00546448	0.0541311	0.00928793	0.0526316	0.0526316	0.0318471	0.0290698	0.0952381	0.00657895	0.0132159	0	0.0503597	0.149254	0.00803213	0.0179211	0.124444	0.0372493	0.0166667	0	0.0327635	0	0.0621359	0	0	0	0.0454545	0	0.0372093	0.017316	0.00552486	0.0186916	0.0775194	0	0	0.0273973	0	0	0.0571429	0.12	0	0	0	0	0.0190476	0.113924	0.0454545	0.0297619	0.14375
0,-3,-9	0.0656934	0.0218579	0.045584	0.0495356	0	0.0263158	0.0191083	0.00581395	0.047619	0	0.0440529	0	0.028777	0.0223881	0.0120482	0.0681004	0.0577778	0	0	0	0.034188	0	0.0194175	0.0322581	0	0	0.121212	0	0.00930233	0.038961	0.0165746	0.0186916	0.00775194	0	0.064	0	0	0	0	0.02	0	0	0	0	0	0	0	0	0.025
0,-3,0	0.0547445	0.0710383	0.034188	0.154799	0.075188	0.0592105	0.0955414	0.0755814	0.0380952	0.0328947	0.0242291	0.307692	0.169065	0.208955	0.140562	0.182796	0.0355556	0.22063	0	0.0649351	0.24359	0.15625	0.147573	0.229839	0.303867	0.10101	0.136364	0.10274	0.0860465	0.186147	0.447514	0.158879	0.178295	0.343023	0.304	0.164384	0.483871	0.402685	0.266667	0.32	0.384615	0.351064	0	0.243243	0.114286	0.405063	0.0909091	0.077381	0.45625
0,-3,1	0.00729927	0.00546448	0	0.00619195	0.0150376	0	0.00636943	0	0.0190476	0	0	0.0931174	0.00359712	0	0	0.0143369	0	0.00286533	0.0666667	0	0.0014245	0.03125	0	0	0	0	0	0	0.00232558	0.004329	0.0165746	0.0140187	0.00775194	0	0	0	0.0645161	0	0	0	0	0	0	0	0.0190476	0	0	0.0297619	0
0,-3,10	0	0	0	0	0	0	0	0.0581395	0	0	0	0	0	0	0	0.0107527	0	0.00286533	0	0	0	0	0	0.016129	0	0	0	0.0205479	0.00697674	0.012987	0	0	0	0	0	0	0	0	0.0190476	0	0	0	0	0	0	0	0	0	0
0,-3,11	0	0.00546448	0	0	0	0	0	0.0232558	0	0	0	0	0	0	0	0	0	0	0	0	0	0	0	0	0.0110497	0	0	0	0.00232558	0	0.00552486	0	0	0	0	0	0	0	0	0	0	0	0	0	0	0	0	0	0
0,-3,12	0	0	0	0.00928793	0	0.0131579	0.00636943	0	0	0	0.00220264	0	0.00359712	0	0	0	0.0133333	0	0	0	0.0042735	0	0.00194175	0	0	0.020202	0	0	0.00930233	0	0	0.0046729	0	0	0	0	0	0	0	0	0	0	0	0	0	0	0	0	0
0,-3,13	0	0	0	0	0	0	0	0	0	0	0	0	0.00359712	0	0	0	0	0	0	0	0	0	0	0	0	0	0	0	0	0	0	0	0	0	0	0	0.0107527	0	0	0	0	0	0	0	0	0	0	0	0
0,-3,14	0	0	0	0	0	0	0.00636943	0	0	0	0	0	0	0	0	0	0	0	0	0	0	0	0	0	0	0.010101	0	0	0	0.00865801	0	0	0	0	0	0	0	0	0	0	0	0	0	0	0	0	0	0	0
0,-3,15	0	0	0	0.00309598	0	0	0	0	0	0	0	0	0	0	0	0	0	0.00286533	0	0	0.0042735	0	0	0	0	0	0	0	0	0	0	0	0	0	0	0	0	0	0	0	0	0	0	0	0	0	0	0	0
0,-3,16	0	0	0	0	0	0	0	0	0	0	0	0	0.00359712	0	0	0.00358423	0.00444444	0	0	0	0	0	0	0	0	0	0	0	0	0	0	0	0	0	0	0	0	0	0	0	0	0	0	0	0	0	0	0	0
0,-3,17	0	0.00546448	0	0	0	0	0	0	0	0	0	0	0	0	0	0	0	0.00859599	0	0	0	0	0	0.00806452	0	0	0	0	0.00465116	0.004329	0	0	0	0	0	0	0	0	0	0	0	0	0	0	0	0	0	0	0
0,-3,18	0	0	0	0.00309598	0	0	0	0	0	0	0	0	0	0	0	0	0	0	0	0	0	0	0.00194175	0	0	0	0	0	0	0	0	0	0	0	0	0	0	0	0	0	0	0	0	0	0	0	0	0	0
0,-3,19	0	0	0	0	0	0	0	0	0	0	0	0	0	0	0	0	0	0	0	0	0	0	0	0	0	0	0	0	0	0	0	0	0	0	0	0	0	0	0.0285714	0	0	0	0	0	0	0	0	0	0
0,-3,2	0.0218978	0.0655738	0.025641	0.0216718	0.0300752	0.00657895	0.0573248	0.0116279	0.161905	0.0657895	0.0198238	0.226721	0.0359712	0	0.060241	0.0322581	0	0.0229226	0.0166667	0.012987	0.0299145	0.104167	0.0135922	0.0766129	0.0110497	0.0505051	0.0151515	0.136986	0.0116279	0.025974	0.110497	0.00934579	0	0.0116279	0.152	0.00913242	0	0.0134228	0.00952381	0.02	0.323077	0	0.0176991	0.369369	0.0952381	0	0	0.10119	0.0125
0,-3,21	0	0.00546448	0	0	0	0	0	0	0	0	0.00220264	0	0	0	0	0	0	0	0	0	0	0	0.00194175	0	0	0	0	0	0.00232558	0	0.0110497	0.00934579	0	0	0	0	0	0	0.00952381	0	0	0	0	0	0	0	0	0	0
0,-3,22	0	0.00546448	0	0	0	0	0	0	0	0	0	0	0	0	0	0.00358423	0	0	0	0	0	0	0	0	0	0	0	0	0.00232558	0	0	0	0	0	0	0	0	0	0.00952381	0	0	0	0	0	0	0	0	0	0
0,-3,24	0	0.00546448	0	0	0	0	0	0	0	0	0	0	0	0	0	0.00358423	0	0	0	0	0	0	0	0	0	0	0	0	0	0	0	0	0	0	0	0	0	0	0	0	0	0	0	0	0	0	0	0	0
0,-3,27	0	0	0	0	0	0	0	0	0	0	0	0	0.0107914	0	0	0	0	0	0	0	0	0	0	0	0	0	0	0	0	0	0	0	0	0	0	0	0	0	0	0	0	0	0	0	0	0	0	0	0
0,-3,3	0.0328467	0.0765027	0.042735	0.0216718	0.0827068	0.0592105	0	0.0116279	0	0.0131579	0.0726872	0.048583	0.0503597	0.126866	0.00803213	0	0.0266667	0	0	0	0.011396	0.0625	0.0349515	0.0322581	0	0.0252525	0.0606061	0	0.00930233	0.0735931	0	0.0233645	0	0.0232558	0.024	0	0	0.127517	0.0380952	0	0	0.0319149	0.0619469	0	0.0285714	0	0.0454545	0	0.01875
0,-3,31	0	0	0	0	0	0	0	0	0	0	0	0	0	0	0	0	0	0	0	0.025974	0	0	0	0	0	0	0	0	0	0	0	0	0	0	0	0	0	0	0	0	0	0	0	0	0	0	0	0	0
0,-3,33	0	0	0	0	0	0	0	0	0	0	0	0	0	0	0	0	0	0	0	0	0	0	0	0	0	0	0	0	0	0	0	0	0	0	0	0	0	0	0	0	0	0	0	0	0	0	0	0	0
0,-3,4	0.10219	0	0.0512821	0.00309598	0.0902256	0.0131579	0	0.0232558	0.0761905	0.0657895	0.00881057	0	0.0431655	0.0671642	0	0	0.0133333	0.017192	0.116667	0	0.0213675	0.135417	0.0194175	0.0322581	0.0165746	0	0.030303	0	0.00465116	0.025974	0.00552486	0.0233645	0	0.0174419	0	0	0	0.0201342	0	0	0	0	0.0176991	0	0	0.0253165	0.0681818	0	0.00625
0,-3,42	0	0	0	0	0	0	0	0	0	0	0	0	0	0	0	0	0	0	0	0.0519481	0	0	0	0	0	0	0	0	0	0	0	0	0	0	0	0	0	0	0	0	0	0	0	0	0	0	0	0	0
0,-3,5	0.0510949	0.103825	0.0541311	0.0216718	0.0601504	0.0263158	0.0254777	0.00581395	0.152381	0.0394737	0.0748899	0.00404858	0.0863309	0	0.0240964	0.0537634	0.0222222	0.0744986	0	0.012987	0.022792	0	0.0582524	0.0524194	0.0607735	0.0959596	0.030303	0.0479452	0.027907	0.04329	0.0220994	0.0327103	0	0.133721	0	0	0.0215054	0	0	0	0	0	0.0973451	0	0	0	0.0227273	0.00595238	0.00625
0,-3,53	0	0	0	0	0	0	0	0	0	0	0	0	0	0	0	0	0	0	0	0	0	0	0	0	0	0	0	0	0.0116279	0	0	0	0	0	0	0	0	0	0	0	0	0	0	0	0	0	0	0	0
0,-3,6	0.0255474	0	0.048433	0.00928793	0.0526316	0	0.00636943	0.0465116	0.0190476	0.0394737	0.0859031	0.00404858	0.0143885	0	0.00803213	0.0107527	0.04	0.00286533	0	0.012987	0.0327635	0	0.0407767	0.129032	0	0.00505051	0	0.0136986	0	0.012987	0	0.0140187	0	0	0.016	0	0	0	0	0	0	0	0	0	0	0	0	0	0.00625
0,-3,7	0	0	0	0.00619195	0	0	0	0.0232558	0.047619	0.0131579	0.00440529	0.00404858	0	0	0.0120482	0	0	0.00286533	0	0	0.00712251	0	0	0.0806452	0.00552486	0.010101	0.030303	0.0273973	0.00697674	0	0	0.0186916	0	0.0174419	0.024	0	0	0	0.0190476	0	0	0	0	0	0	0	0	0	0
0,-3,8	0	0	0.002849	0	0.0075188	0	0	0	0.00952381	0	0	0	0	0	0	0.00358423	0	0	0	0	0.002849	0	0.0038835	0	0	0	0	0	0.00232558	0	0	0.0046729	0	0	0	0	0	0	0	0	0	0	0	0	0	0	0	0	0
0,-3,9	0.00729927	0.0273224	0.017094	0.00928793	0	0.0263158	0.00636943	0.0116279	0.0666667	0.0592105	0.0198238	0.00404858	0	0	0.00401606	0.0143369	0.00444444	0.00286533	0	0	0.0299145	0	0.00970874	0.0322581	0.00552486	0.00505051	0.0151515	0.00684932	0.027907	0	0.0165746	0.0233645	0	0	0	0.00456621	0.0430108	0	0	0	0	0	0	0	0	0	0	0.0238095	0
0,-30,-18	0	0	0	0	0	0	0	0	0	0	0	0	0	0	0	0	0	0	0	0	0	0	0	0	0	0	0	0	0	0	0	0	0	0	0	0	0	0	0	1	0	0	0	0	0	0	0	0	0
0,-30,-22	0	0	0	0	0	0	0	0	0	0	0	0	0	0	0	0	0	0	0	0	0	0	0	0	0	0	0	1	0	0	0	0	0	0	0	0	0	0	0	0	0	0	0	0	0	0	0	0	0
0,-30,-27	0	0	0	0	0	0	0	0	0	0	0	0	0	0	0	0	1	0	0	0	0	0	0	0	0	0	0	0	0	0	0	0	0	0	0	0	0	0	0	0	0	0	0	0	0	0	0	0	1
0,-30,-29	0	0	0	0	0	0	1	0	0	0	0	0	0	0	0	0	0	1	0	0	0	0	0	0	0	0	1	0	0	0	0	0	0	0	0	0	0	0	0	0	0	0	0	0	0	0	0	0	0
0,-30,-30	0	0	0	0	0	0	0	0	0	0	0	0	0	0	0	0	0	0	0	0	0	0	0	0	0	0	0	0	0	0	0	0	0	0	0	0	0	0	0	0	0	0	0	0	0	0	0	0	0
0,-30,-31	0	0	0	0	0	0	0	0	0	0	0	0	0	0	0	0	0	0	0	0	0	0	0	0	0	0	0	0	0	0	0	0	0	0	0	0	0	0	1	0	0	0	0	0	0	0	0	0	0
0,-31,-19	0	0	0	0	0	0	0	0	0	0	0	0	0	0	0	0	0	0	0	0	0	0	0	0	0	0	0	0	0	0	0	0	0	0	0	0	0	0	0	0	0	0	0	0	0	0	0	0	0
0,-31,-2	0	0	0	0	0	0	0	0	0	0	0	0	0	0	0	0	0	0	0	0	0	0	0	0.333333	0	0	0	0	0	0	0	0	0	0	0	0	0	0	0	0	0	0	0	0	0	0	0	0	0
0,-31,-22	0	0	0	0	0	0	0	0	0	0.5	0	0	0	0	0	0	0	0	0	0	0	0	0	0	0	0	0	0	0	0	0	0	0	0	0	0	0	0	0	0	0	0.5	0	0	0	0	0	0	0
0,-31,-23	0	0	0	0	0	0	0	0	0	0	0	0	0	0	0	0	0	0	0	0	0	0	0	0	0	0	0	0	0.333333	0	0	0	0	0	0	0	0	0	0	0	0	0	0	0	0	0	0	0	0
0,-31,-24	0	0	0	0	0	0	0	0	0	0	0	0	0	0	0	0	0	0	0	0	0	0	0	0	0	0	0	0	0.333333	0	0	0	0	0	0	0	0	0	0	0	0	0	0	0	0	0	0	0	0
0,-31,-26	0	0	0	0	0	0	0	0	0	0	0	0	0	0	0	0	0	0	0	0	0	0	0	0	0	0	0	0	0	0	1	0	0	0	0	0	0	0	0.5	0	0	0	0	0	0	0	0	0	0
0,-31,-27	0	0	0	0	0	0	0	0	0	0	0.5	0	0	1	0	0	0	0	0	0	0	0	0	0	0	0	0	1	0	0	0	0	0	0	0	0	0	0	0	0	0	0	0	0	0	0	0	0	0
0,-31,-28	0	0	0	0	0	0	0	0	0	0	0.5	0	0	0	0	0	1	0	0	0	0	0	0	0	0	0	0	0	0	0	0	0	0	0	0	0	0	0	0	1	0	0	0	0	0	0	0	0	0.25
0,-31,-29	0	0	0	0	0	0	0	0	0	0	0	0	0	0	0	0	0	0	0	0	0	0	0	0	0	0	0	0	0.333333	0	0	0	0	0	0	0	0	0	0.5	0	0	0.5	0	0	0	0	0	0	0
0,-31,-30	0	0	0	0	0	0	0	0	0	0	0	0	0	0	0	0	0	0	0	0	0	0	0	0.666667	0	0	0	0	0	0	0	0	0	0	1	0	0.833333	0	0	0	0	0	0	0	0	0	0	0	0
0,-31,-31	0	0	0	0	0	0	0	0	0	0	0	0	0	0	0	0	0	0	0	0	0	0	0	0	0	0	0	0	0	0	0	0	0	0	0	0	0.166667	0	0	0	0	0	0	0	0	0	0	0	0
0,-31,-32	0	0	0	0	0	0	0	0	0	0.5	0	0	0	0	0	0	0	0	0	0	0	0	0	0	0	0	0	0	0	0	0	0	0	0	0	0	0	0	0	0	0	0	0	0	0	0	0	0	0
0,-31,-33	0	0	0	0	0	0	0	0	0	0	0	0	0	0	0	0	0	0	0	0	0	0	0	0	0	0	0	0	0	0	0	0	0	0	0	0	0	0	0	0	0	0	0	1	0	0	0	0	0
0,-31,-34	0	0	0	0	0	0	0	0	0	0	0	0	1	0	0	0	0	0	0	1	0	0	0.5	0	0	0	0	0	0	0	0	0	0	0	0	0	0	0	0	0	0	0	0	0	0	0	0	0	0
0,-31,-35	0	0	0	0	0	0	0	0	0	0	0	0	0	0	0	0	0	0	0	0	0	0	0.5	0	0	0	0	0	0	0	0	0	0	0	0	0	0	0	0	0	0	0	0	0	0	0	0	0	0
0,-31,-43	0	0	0	0	0	0	0	0	0	0	0	0	0	0	0	0	0	0	0	0	1	0	0	0	0	0	0	0	0	0	0	0	0	0	0	0	0	0	0	0	0	0	0	0	0	0	0	0	0.75
0,-31,3	0	0	0	0	0	0	0	0	0	0	0	0	0	0	0	0	0	0	0	0	0	0	0	0	0	0	0	0	0	0	0	0	0	0	0	0	0	0	0	0	0	0	0	0	0	0	0	0	0
0,-31,5	0	0	0	0	0	0	0	0	0	0	0	0	0	0	0	0	0	0	0	0	0	0	0	0	0	0	0	0	0	0	0	0	0	0	0	0	0	0	0	0	0	0	0	0	0	0	0	0	0
0,-32,-22	0	0	0	0	0	0	0	0	0	0.5	0	0	0	0	0	0	0	0	0	0	0	0	0	0	0	0	0	0	0	0	0	0	0	0	0	0	0	0	0	0	0	0	0	0	0	0	0	0	0
0,-32,-23	0	0	0	0	0	0	0	0	0	0	0	0	0	0	0	0	0	0	0	0	0	0	0	1	0	0	0	0	0	0	0	0	0	0	0	0	0	0	0	0	0	0	0	0	0	0	0	0	0
0,-32,-24	0	0	0	0	0	0	0	0	0	0	0	0	0	0	0	0	0	0	0	0	0	0	0	0	0	0	0	0	0.5	0	0	0	0	0	0	0	0	0	0	0	0	0	0	0	0	0	0	0	0
0,-32,-29	0	0	0	0	0	0	0	0	0	0	1	0	0	0	0	0	0	0	0	0	0	0	1	0	0	0	0	0	0.5	0	0	0	0	0	0	0	0	0	0	0	0	0	0	0	0	0	0	0	0
0,-32,-30	0	0	0	0	0	0	0	0	0	0	0	0	0	0	0	0	0	0	0	0	0	0	0	0	0	0	0	0	0	0	0	0	0	0	0	0	0	0	0	0	0	0	0	0	0	0	0	0	0
0,-32,-31	0	0	0	0	1	0	0	0	0	0.5	0	0	0	0	0	0	0	0	0	0	0	0	0	0	0	0	0	0	0	0	0	0	0	0	0	0	0	0	0	0	0	1	0	0	0	0	0	0	0
0,-32,-33	0	0	0	0	0	0	0	0	0	0	0	0	0	0	0	0	0	0	0	0	0	0	0	0	0	0	0	0	0	0	0	0	0	0	1	0	0	0	0	0	0	0	0	0	0	0	0	0	0
0,-32,-34	0	0	0	0	0	0	0	0	0	0	0	0	0	0	0	0	0	0	0	1	0	0	0	0	0	0	0	0	0	0	0	0	0	0	0	0	0	0	0	0	0	0	0	0	0	0	0	0	0
0,-33,-21	0	0	0	0	0	0	0	0	0	0	0	0	0	0	0	0	0	0	0	0	0	0	0.125	0	0	0	0	0	0	0	0	0	0	0	0	0	0	0	0	0	0	0	0	0	0	0	0	0	0
0,-33,-28	1	0	0	0	0	0	0	0	0	0	0	0	0	0	0	0	0	0	0	0	0	0	0	0	0	0	0	0	0	0	0	0	0	0	0	0	0	0	0	0	0	0	0	0	0	0	0	0	0
0,-33,-29	0	0	0	0	0	0	0	0	0	0	0	0	0	0	0	0	0	0	0	0	0	0	0.125	0	0	0	0	0	0	0	0	0	0	0	0	0	0	0	0	0	0	0	0	0	0	0	0	0	0
0,-33,-30	0	0	0	0	0	0	0	0	0	0	0	0	0	0	0	0	0	0	0	0	0	0	0.5	0	0	0	0	0	0	0	0	0	0	0	0	0	0	0	0	0	0	0	0	0	0	0	0	0	0
0,-33,-33	0	0	0	0	0	0	0	0	0	0	0	0	0	0	0	0	0	0	0	0	0	0	0.125	0	0	0	0	0	0	0	0	0	0	0	0	0	0	0	0	0	0	0	0	0	0	0	0	0	0
0,-33,-34	0	0	0	0	0	0	0	0	0	0	0	0	0	0	0	0	0	0	0	0	1	0	0	0	0	0	0	0	0	0	0	0	0	0	0	0	0	0	0	0	0	0	0	0	0	0	0	0	0
0,-33,-35	0	0	0	0	0	0	0	0	0	0	0	0	0	0	0	0	0	0	0	0	0	0	0	0	0	0	0	0	0	0	0	0	0	0	0	0	0	0	0	0	0	0	0	0	0	0	0	0	0
0,-33,-36	0	0	0	0	0	0	0	0	0	0	0	0	0	0	0	0	0	0	0	0	0	0	0.125	0	0	0	0	0	0	0	0	0	0	0	0	0	0	0	0	0	0	0	0	0	0	0	0	0	0
0,-33,1	0	0	0	0	0	0	0	0	0	0	0	0	0	0	0	0	0	0	0	1	0	0	0	0	0	0	0	0	0	0	0	0	0	0	0	0	0	0	0	0	0	0	0	0	0	0	0	0	0
0,-34,-22	0	0	0	0	0	0	0	0	0	0	0	0	0	0	0	0	0	0	0	0	0	0	0	0	0	0	0	0	0	0	0	0	0	0	0	0	0	0	0	0	0	0	0	0	0	0	0	0	0
0,-34,-30	0	0	0	0	0	0	1	0	0	0	0	0	0	0	0	0	0	0	0	0	0	0	0	0	0	0	0	0	0	0	0	0	0	0	0	0	0	0	0	0	0	0	0	0	0	0	0	0	0
0,-34,-32	0	0	0	0	0	0	0	0	0	0	0	0	0	0	0	0	0	0	0	0	0	0	0	1	0	0	0	0	0	0	0	0	0	0	0	0	0	0	0	0	0	0	0	0	0	0	0	0	0
0,-34,-33	0	0	0	0	0	0	0	0	0	0	0	0	0	0	0	0	0	0	0	0	0	0	0	0	0	0	0	0	0	0	0	0	0	0	0	0	0	0	0	0	0	0	0	0	0	0	0	0	0
0,-34,-34	0	0	0	0	0	0	0	0	0	0	0	0	0	0	0	0	0	0	0	0	1	0	0	0	0	0	0	0	0	0	0	0	0	0	0	0	0	0	0	0	0	0	0	0	0	0	0	0	0
0,-34,-35	0	0	0	0	0	0	0	0	0	0	0	0	0	0	0	0	0	0	0	0	0	0	0	0	0	1	0	0	0	0	0	0	0	0	0	0	0	0	0	0	0	0	0	0	0	0	0	0	0
0,-34,-36	0	0	0	0	0	0	0	0	0	0	0	0	1	0	0	0	0	0	0	1	0	0	0	0	0	0	0	0	0	0	0	0	0	0	0	0	0	0	0	0	0	0	0	0	0	0	0	0	0
0,-35,-23	0	0	0	0	0	0	0	0	0	0	0	0	0	0	0	0	0	0	0	0	0	0	0	0	0	0	0	0	0	0	0	0	0	0	0.5	0	0	0	0	0	0	0	0	0	0	0	0	0	1
0,-35,-31	0	0	0	0	0	0	0	0	0	0	0	0	0	0	0	0	0	0	0	0	0	0	0	0	0	0	0	0	0	0	0	0	0	0	0.5	0	0	0	0	0	0	0	0	0	0	0	0	0	0
0,-35,-33	0	0	0	0	0	0	0	0	0	0	0	0	0	0	0	0	0	0	0	0	0	0	0	0	0	0	0	0	0	0	0	0	0	0	0	0	0	0	0	0	0	0	0	0	1	0	0	0	0
0,-35,-35	0	0	0	0	0	0	0	0	0	0	0	0	0	0	0	0	0	0	0	0	0	0	1	0	0	0	0	0	0	0	0	0	0	0	0	0	0	0	0	0	0	0	0	0	0	0	0	1	0
0,-35,-7	0	0	0	0	0	0	0	0	0	0	0	0	0	0	0	0	0	0	0	0	0	0	0	0	0	0	0	0	0	0	0	0	0	0	0	0	0	0	0	0	0	0	0	0	0	0	0	0	0
0,-36,-24	0	0	0	0	0	0	0	0	0	0	0	0	0	0	0	0	0	0	0	0	0	0	0	0	0	0	0	0	1	0	0	0	0	0	0	0	0	0	0	0	0	0	0	0	0	0	0	0	0
0,-36,-29	0	0	0	0	0	0	0	0	0	0	0	0	0	0.0625	0	0	0	0	0	0	0	0	0	0	0	0	0	0	0	0	0	0	0	0	0	0	0	0	0	0	0	0	0	0	0	0	0	0	0
0,-36,-31	0	0	0	0	0	0	0	0	0	0	0	0	0	0.25	0	0	0	0	0	0.05	0	0	0	0	0	0	0	0	0	0	0	0	0	0	0	0	0	0	0	0	0	0	0	0	0	0	0	0	0
0,-36,-32	0	0	0	0	0	0	0	0	0	0	0	0	0	0.25	0	0	0.5	0	0	0	0	1	0	0	0	0	0	0	0	0	0	0	0	0	0	0	0	0	0	0	0	0	0	0	0	0	1	0	0
0,-36,-33	0	0	0	0	0	0	0	0	0	0	0	0	0	0.4375	0	0	0.5	0	0	0	0	0	0	0	0	0	0	0	0	0	0	0	0	0	0	0	0	0	0	0	0	0	0	0	0	0	0	0	0
0,-36,-34	0	0	0	0	0	0	0	0	0	0	0	0	0	0	0	0	0	0	0	0.55	0	0	0	0	0	0	0	0	0	0	0	0	0	0	0	0	0	0	0	0	0	0	0	0	0	0	0	0	0
0,-36,-35	0	0	0	0	0	0	0	0	0	0	0	0	0	0	0	0	0	0	0	0	0	0	0	0	0	0	0	0	0	0	0	0	0	0	0	0	0	0	0	0	0	0	0	0	0	0	0	0	0
0,-36,-36	0	0	0	0	0	0	0	0	0	0	0	0	0	0	0	0	0	0	0	0.1	0	0	0.5	0	0	0	0	0	0	0	0	0	0	0	0	0	0	0	0	0	0	0	0	0	0	0	0	0	0
0,-36,-37	0	0	0	0	0	0	0.75	0	0	0	0	0	0	0	0	0	0	0	0	0	0	0	0	0	0	0	0	0	0	0	0	0	0	0	0	0	0	0	0	0	0	0	0	0	0	0	0	0	0
0,-36,-40	0	0	0	0	0	0	0	0	0	0	0	0	0	0	0	0	0	0	0	0	0	0	0.5	0	0	0	0	0	0	0	0	0	0	0	0	0	0	0	0	0	0	0	0	0	0	0	0	0	0
0,-36,-41	0	0	0	0	0	0	0	0	0	0	0	0	0	0	0	0	0	0	0	0.1	0	0	0	0	0	0	0	0	0	0	0	0	0	0	0	0	0	0	0	0	0	0	0	0	0	0	0	0	0
0,-36,-43	0	0	0	0	0	0	0	0	0	0	0	0	0	0	0	0	0	0	0	0	0	0	0	0	0	0	0	0	0	0	0	0	0	0	0	0	0	0	0	0	0	0	0	0	0	0	0	0	0
0,-36,-48	0	0	0	0	0	0	0	0	0	0	0	0	0	0	0	0	0	0	0	0	0	0	0	0	0	0	0	0	0	0	0	0	0	0	0	0	0	0	0	0	0	0	0	0	0	0	0	0	1
0,-36,-51	0	0	0	0	0	0	0	0	0	0	0	0	0	0	0	0	0	0	0	0	0	0	0	0	0	0	0	0	0	0	0	0	0	0	0	0	0	0	0	0	0	0	0	0	0	0	0	0	0
0,-36,-8	0	0	0	0	0	0	0	0	0	0	0	0	0	0	0	0	0	0	0	0	0	0	0	0	0	0	0	0	0	0	0	0	0	0	0	0	0	0	0	0	0	0	0	1	0	0	0	0	0
0,-36,0	0	0	0	0	0	0	0	0	0	0	0	0	0	0	0	0	0	0	0	0.2	0	0	0	0	0	0	0	0	0	0	0	0	0	0	0	0	0	0	0	0	0	0	0	0	0	0	0	0	0
0,-36,3	0	0	0	0	0	0	0	0	0	0	0	0	0	0	0	0	0	0	0	0	0	0	0	0	0	0	0	0	0	0	0	0	0	0	0	0	0	0	0	0	0	0	0	0	0	0	0	0	0
0,-36,5	0	0	0	0	0	0	0.25	0	0	0	0	0	0	0	0	0	0	0	0	0	0	0	0	0	0	0	0	0	0	0	0	0	0	0	0	0	0	0	0	0	0	0	0	0	0	0	0	0	0
0,-37,-30	0	0	0	0	0	0	0	1	0	0	0	0	0	0.666667	0	0	0	0	0	0	0	0	0	0	0	0	0	0	0	0	0	0	0	0	0	0	0	0	0	0	0	0	0	0	0	0	0	0	0
0,-37,-34	0	0	0	0	0	0	0	0	0	0	0	0	0	0.333333	1	0	0	0	0	0	0	0	0	0	0	0	0	0	0	0	0	0	0	0	0	0	0	0	0	0	0	0	0	0	0	0	0	0	0
0,-37,-36	0	0	0	0	0	0	1	0	0	0	0	0	0	0	0	0	0	0	0	0	0	0	0	0	0	0	0	0	0	0	0	0	0	0	0	0	0	0	1	0	0	0	0	0	0	0	0	0	0
0,-37,-47	0	0	0	0	0	0	0	0	0	0	0	0	0	0	0	0	0	0	0	0	0	0	0	0	0	0	0	0	0	0	0	0	0	0	0	0	0	0	0	0	0	0	0	0	0	0	0	0	0
0,-38,-34	0	1	0	0	0	0	0	0	0	0	0	0	0	0	0	0	0	0	0	0	0	0	0	1	0	0	0	0	0	0	0	0	0	0	0	0	0	0	0	0	0	0	0	0	0	0	0	0	0
0,-38,-35	0	0	0	0	0	0	0	0	0	0	0	0	0	0	0	0	1	0	0	0	0	0	0	0	0	0	0	0	0	0	0	0	0	0	0	0	0	0	0	0	0	0	0	0	0	0	0	0	0
0,-39,-12	0	0	0	0	0	0	0.25	0	0	0	0	0	0	0	0	0	0	0	0	0	0	0	0	0	0	0	0	0	0	0	0	0	0	0	0	0	0	0	0	0	0	0	0	0	0	0	0	0	0
0,-39,-30	0	0	0	0	0	0	0	0	0	0	0	0	0	0	0	0	0	0	0	0.0625	0	0	0	0	0	0	0	0	0	0	0	0	0	0	0	0	0	0	0	0	0	0	0	0	0	0	0	0	0
0,-39,-31	0	0	0	0	0	0	0	0	0	0	0	0	0	0	0	0	0	0	0	0	0	0	0	0	0	1	0	0	0	0	0	0	0	0	0	0	0	0	0	0	0	0	0	0	0	0	0	0	0
0,-39,-34	0	0	0	0	0	0	0	0	0	0	0	0	0	0	0	0	0	0	0	0.0625	0	0	0	0	0	0	0	0	0	0	0	0	0	0	0	0	0	0	0	0	0	0	0	0	0	0	0	0	0
0,-39,-36	0	0	0	0	0	0	0	0	0	0	0	0	0	0	0	0	0	0	0	0.0625	0	0	0	0	0	0	0	0	0	0	0	0	0	0	0	0	0	0	0	0	0	0	0	0	0	0	0	0	0
0,-39,-39	0	0	0	0	0	1	0	0	0	0	0	0	0	0	0	0	0	0	0	0.3125	0	0	0	0	0	0	0	0	0	0	0	0	0	0	0	0	0	0	0	0	0	0	0	0	0	0	0	0	0
0,-39,-40	0	0	0	0	0	0	0.25	0	0	0	0	0	0	0	0	0	0	0	0	0	0	0	0	0	0	0	0	0	0	0	0	0	0	0	0	0	0	0	0	0	0	0	0	0	0	0	0	0	0
0,-39,-41	0	0	0	0	0	0	0	0	0	0	0	0	0	0	0	0	0	0	0	0.375	0	0	0	0	0	0	0	0	0	0	0	0	0	0	0	0	0	0	0	0	0	0	0	0	0	0	0	0	0
0,-39,-46	0	0	0	0	0	0	0	0	0	0	0	0	0	0	0	0	0	0	0	0.125	0	0	0	0	0	0	0	0	0	0	0	0	0	0	0	0	0	0	0	0	0	0	0	0	0	0	0	0	0
0,-39,2	0	0	0	0	0	0	0.25	0	0	0	0	0	0	0	0	0	0	0	0	0	0	0	0	0	0	0	0	0	0	0	0	0	0	0	0	0	0	0	0	0	0	0	0	0	0	0	0	0	0
0,-39,3	0	0	0	0	0	0	0.25	0	0	0	0	0	0	0	0	0	0	0	0	0	0	0	0	0	0	0	0	0	0	0	0	0	0	0	0	0	0	0	0	0	0	0	0	0	0	0	0	0	0
0,-4,-1	0	0.00934579	0	0.0287356	0	0	0.0180723	0	0	0	0.04	0	0.0138889	0	0	0.0225225	0	0.00540541	0	0	0.0176768	0.0294118	0.00689655	0.0655738	0	0	0.0196078	0.0217391	0.011236	0	0.0581395	0.0428571	0	0	0.0697674	0.00719424	0	0	0.0212766	0	0	0.0125	0	0.0307692	0	0	0	0.01875	0
0,-4,-10	0	0	0.00534759	0.0229885	0	0	0	0	0.01	0	0	0	0	0	0	0.0045045	0	0	0	0	0	0	0	0	0	0.00869565	0	0	0	0	0	0	0	0	0	0	0	0	0	0.0163934	0	0	0	0.0307692	0	0	0	0	0
0,-4,-11	0.0176991	0.0560748	0.0106952	0	0	0	0	0	0	0.0247934	0	0	0	0	0.0223881	0	0	0	0	0	0	0	0	0	0.0116959	0	0.0196078	0.0217391	0	0	0	0	0	0	0	0.028777	0	0.0212766	0.0212766	0.0491803	0	0.075	0	0.0461538	0	0	0	0.075	0.0296296
0,-4,-12	0	0.0186916	0	0.0172414	0	0.040404	0	0	0	0.0247934	0	0	0	0	0	0	0	0	0	0	0.00505051	0	0	0.0245902	0	0.00869565	0.0980392	0	0.0224719	0.00826446	0	0.0142857	0	0	0	0.00719424	0	0	0.0106383	0	0	0	0	0	0.00625	0.015748	0	0.01875	0
0,-4,-13	0	0	0	0	0	0	0	0	0	0	0	0	0	0	0	0	0	0	0	0	0	0	0	0	0	0	0	0	0.00561798	0	0	0	0	0	0	0	0	0	0	0	0	0	0	0.0307692	0	0	0	0	0
0,-4,-14	0	0	0	0	0	0	0	0	0	0	0	0	0	0	0.00746269	0	0	0	0	0	0	0	0	0	0	0	0	0	0	0	0	0	0	0	0	0.0215827	0	0	0	0	0	0	0	0	0	0.015748	0	0.05	0.0148148
0,-4,-15	0	0.00934579	0	0	0	0	0	0	0	0	0	0	0	0	0	0	0	0	0	0	0	0	0	0	0	0	0	0	0	0	0	0	0	0	0	0.00719424	0	0	0	0	0	0	0	0	0	0	0	0	0
0,-4,-16	0	0	0.0160428	0	0	0	0	0	0	0	0.02	0	0	0	0.00746269	0	0.047619	0	0	0	0	0	0	0	0	0	0	0	0.011236	0	0.0116279	0	0.00943396	0.00763359	0	0.057554	0	0	0	0.0163934	0	0	0	0.0461538	0.0375	0	0	0.025	0
0,-4,-17	0	0	0	0	0	0	0.0060241	0.0246914	0	0	0	0	0	0	0	0	0	0	0	0	0	0	0	0	0	0	0	0	0	0	0	0	0	0	0	0	0.0131579	0	0	0	0	0	0	0	0	0	0.0169492	0	0
0,-4,-18	0	0	0	0	0	0	0	0	0	0	0	0	0	0	0	0	0	0	0	0	0	0	0	0	0	0.00869565	0	0	0	0	0	0	0	0	0	0	0	0	0	0	0	0	0	0	0	0	0	0	0
0,-4,-19	0	0	0	0	0	0	0	0	0	0	0	0	0	0	0	0	0	0	0	0	0	0	0	0	0	0	0	0	0	0	0	0	0.0188679	0	0	0	0	0	0	0	0	0	0	0	0	0	0	0	0
0,-4,-2	0.106195	0.0186916	0.0160428	0.0689655	0	0.161616	0.0662651	0.0864198	0.06	0.00826446	0	0.116883	0.0347222	0.021978	0.0373134	0.0405405	0.0380952	0.205405	0.166667	0	0.0530303	0.27451	0.0103448	0	0.134503	0	0	0.130435	0.101124	0.247934	0.0930233	0.0428571	0.0849057	0.0687023	0.151163	0.0215827	0	0.234043	0.0425532	0.163934	0.309524	0.2	0.183673	0.215385	0.0375	0.015748	0.0508475	0.09375	0.0666667
0,-4,-21	0	0	0	0	0	0	0	0	0	0	0	0	0	0	0.00746269	0	0	0	0	0	0	0	0	0	0	0	0	0.0217391	0	0	0	0	0	0	0	0	0	0	0	0	0	0	0	0	0	0	0	0	0.0148148
0,-4,-23	0	0	0	0	0	0	0	0	0	0	0	0	0	0	0	0	0	0	0	0	0	0	0	0	0	0	0	0	0	0	0	0	0	0	0	0	0	0	0	0	0	0	0	0	0	0	0	0.00625	0.00740741
0,-4,-24	0	0	0	0	0	0	0	0	0	0	0	0	0	0	0	0	0	0	0	0	0	0	0	0	0	0	0	0	0	0	0	0	0	0	0	0	0	0	0	0	0	0	0	0	0	0	0	0	0
0,-4,-26	0	0	0	0	0	0	0	0	0	0	0	0	0	0	0	0	0	0	0	0	0	0	0	0	0	0	0	0	0	0	0	0	0	0	0	0	0	0	0	0	0	0	0	0.0153846	0	0	0	0	0
0,-4,-28	0	0	0	0	0	0	0	0	0	0	0	0	0	0	0	0	0	0	0	0	0	0	0	0	0	0	0	0	0	0	0	0	0	0	0	0	0	0	0	0	0	0	0	0	0	0	0	0	0
0,-4,-3	0.0176991	0.0280374	0.0374332	0.045977	0.0533333	0.0707071	0.0843373	0.0740741	0.03	0.297521	0.0466667	0.038961	0	0	0.0298507	0.0225225	0.161905	0.108108	0	0	0.010101	0	0	0.0655738	0	0.00869565	0.0392157	0.0217391	0.0449438	0	0	0.05	0.0377358	0	0.0232558	0.0215827	0	0.0638298	0.0531915	0.0163934	0.047619	0.225	0.193878	0.0461538	0.025	0	0.0847458	0	0.037037
0,-4,-39	0	0	0	0	0	0	0	0	0	0	0	0	0	0	0	0	0	0	0	0	0	0	0	0	0	0	0	0	0	0	0	0	0	0	0.0116279	0	0	0	0	0	0	0	0	0	0	0	0	0	0
0,-4,-4	0.079646	0.0841121	0	0.0517241	0.173333	0.0707071	0.0662651	0.0123457	0.02	0.0330579	0.0466667	0.0649351	0.0277778	0.0769231	0.0149254	0.153153	0.190476	0.0594595	0.0555556	0.2	0.00252525	0.0588235	0.00689655	0	0	0.0434783	0.0980392	0.173913	0.0449438	0.0495868	0.127907	0.135714	0	0.0381679	0.0348837	0.0863309	0.0263158	0.0957447	0.0212766	0.114754	0.047619	0	0.0102041	0.107692	0.0125	0.023622	0	0.10625	0.0296296
0,-4,-5	0.0353982	0.0373832	0.0855615	0.0632184	0.0666667	0.10101	0.0963855	0.234568	0.05	0.0743802	0.0666667	0.12987	0.0902778	0.0549451	0.119403	0.112613	0.00952381	0.0594595	0.361111	0.05	0.103535	0.00980392	0.113793	0.0819672	0.0818713	0.365217	0.313725	0.152174	0.162921	0.0495868	0.0232558	0.1	0.0849057	0.137405	0.0930233	0.115108	0.0921053	0.0851064	0.106383	0.0655738	0	0.0125	0.0408163	0.0461538	0.05625	0.00787402	0	0.0125	0.0148148
0,-4,-6	0.0176991	0.0654206	0.0534759	0	0.04	0	0	0.111111	0.08	0.00826446	0.0933333	0.012987	0.0138889	0	0.0373134	0.0315315	0	0.0162162	0	0	0.0126263	0	0.0137931	0.00819672	0.00584795	0.0173913	0.0196078	0.0217391	0.0224719	0.0413223	0.162791	0.0285714	0.00943396	0.0305344	0.0465116	0.0359712	0	0	0	0	0.142857	0	0	0.0307692	0.0375	0.00787402	0	0.0875	0.0592593
0,-4,-7	0.283186	0.046729	0.181818	0.045977	0.146667	0.0808081	0.0542169	0.111111	0.13	0.123967	0.1	0	0.118056	0.252747	0.201493	0.0225225	0.104762	0.113514	0.194444	0.075	0.0984848	0.0784314	0.113793	0.114754	0.0233918	0.104348	0.0588235	0.0434783	0.196629	0.0661157	0.0232558	0.0357143	0.311321	0.00763359	0.0813953	0.0359712	0	0.0106383	0.12766	0.0491803	0.047619	0.075	0.0714286	0	0	0.0629921	0.0508475	0.025	0.125926
0,-4,-8	0	0	0.00534759	0	0	0	0	0	0	0	0	0	0	0	0	0	0	0	0	0	0	0	0.0137931	0	0	0	0	0	0.011236	0.0165289	0	0.0142857	0	0	0.0116279	0	0.0526316	0	0.0212766	0	0	0	0.0102041	0	0	0	0	0	0
0,-4,-9	0.106195	0.0280374	0.149733	0.172414	0	0.0606061	0.174699	0.0123457	0.11	0.0909091	0.02	0	0.1875	0.043956	0.201493	0.0990991	0	0.102703	0.0277778	0.275	0.212121	0	0.0448276	0.196721	0.0526316	0.147826	0.0784314	0.108696	0.0674157	0.0743802	0.151163	0.178571	0.103774	0.0381679	0.0116279	0.23741	0.0921053	0	0.0212766	0.0163934	0.047619	0.0125	0.0612245	0.0153846	0.0125	0	0.0508475	0.1375	0.0518519
0,-4,0	0.0530973	0.0186916	0.0641711	0.252874	0.12	0.010101	0.204819	0.0493827	0.03	0.0165289	0.0866667	0.12987	0.0763889	0.362637	0.0298507	0.333333	0.0666667	0.124324	0.0277778	0	0.219697	0.0294118	0.52069	0.204918	0.210526	0.026087	0.156863	0.152174	0.117978	0.272727	0.127907	0.135714	0.235849	0.312977	0.197674	0.122302	0.381579	0.361702	0.170213	0.360656	0.0714286	0.2375	0.0102041	0.0615385	0.39375	0.826772	0.372881	0.24375	0.340741
0,-4,1	0.0265487	0.140187	0.117647	0.0632184	0	0.0808081	0.0421687	0.0123457	0.16	0	0.106667	0.311688	0.0833333	0.0549451	0.0298507	0.0585586	0.0571429	0.0432432	0.0277778	0.025	0.121212	0.0882353	0.037931	0.0327869	0.111111	0	0.0588235	0.130435	0.0337079	0.0247934	0.127907	0.0285714	0.0377358	0.114504	0.232558	0.129496	0.144737	0.0425532	0.159574	0.0655738	0.285714	0.025	0.234694	0.184615	0.25625	0	0.186441	0.04375	0.0888889
0,-4,10	0	0	0	0	0	0	0.0120482	0	0	0	0	0	0	0	0	0	0	0	0	0	0	0	0	0	0	0	0	0	0	0.0165289	0	0.0142857	0	0	0	0	0.0263158	0	0	0	0	0	0	0	0	0	0	0	0
0,-4,11	0	0	0	0	0	0	0	0	0	0	0	0	0	0	0	0	0	0	0	0	0	0	0	0	0	0	0	0	0	0	0	0	0	0	0	0	0	0	0	0	0	0	0	0	0	0	0	0	0
0,-4,12	0	0	0	0.0114943	0	0	0.0060241	0	0	0	0	0	0	0	0	0	0	0	0	0	0	0	0	0	0	0	0	0	0	0	0.0116279	0	0	0	0	0	0	0	0	0	0	0	0	0	0	0	0	0	0
0,-4,13	0	0.00934579	0	0.0114943	0	0	0	0	0	0	0	0	0	0	0	0	0	0	0	0	0.00252525	0	0	0	0	0	0	0	0	0	0	0	0	0.00763359	0	0	0	0	0.0319149	0	0	0	0	0	0	0	0	0.0125	0
0,-4,14	0	0	0	0	0	0	0	0	0	0	0	0	0	0	0	0	0	0	0	0	0	0	0	0	0	0	0	0	0.00561798	0	0	0	0	0	0	0	0	0	0	0	0	0	0	0	0	0	0	0	0
0,-4,15	0	0	0.00534759	0.0114943	0	0.020202	0.0120482	0	0.02	0.00826446	0	0	0	0	0	0.0045045	0	0	0	0	0	0	0.00344828	0	0	0	0	0	0.00561798	0	0	0	0	0	0	0	0	0	0	0	0	0	0	0.0153846	0	0	0.0169492	0	0
0,-4,16	0	0	0	0	0	0	0.0060241	0	0	0	0	0	0	0	0	0	0	0	0	0	0	0	0	0	0	0	0	0	0	0	0	0	0	0	0	0	0	0	0	0	0	0	0	0	0	0	0	0	0
0,-4,17	0	0	0	0	0	0	0.0060241	0.0123457	0	0	0	0	0.0972222	0.010989	0	0.00900901	0	0	0	0	0	0	0	0	0	0	0	0	0.0224719	0	0	0	0	0	0	0	0	0	0	0	0	0	0	0	0	0	0	0	0
0,-4,18	0	0	0	0	0	0	0	0	0	0	0	0	0.0208333	0	0	0	0	0	0	0	0	0	0	0	0	0	0	0	0	0	0	0	0	0	0	0	0	0	0	0	0	0	0	0	0	0	0	0	0
0,-4,19	0	0	0	0	0	0	0	0	0	0	0	0	0	0	0	0	0	0	0	0	0	0	0	0	0	0	0	0	0	0	0	0	0	0	0	0	0	0	0	0	0	0	0	0	0	0	0	0	0
0,-4,2	0	0	0	0.0114943	0	0	0	0	0.02	0	0.0666667	0.038961	0.00694444	0	0.00746269	0.0225225	0.00952381	0	0	0	0.0151515	0.0588235	0	0	0	0	0	0	0.00561798	0	0.0348837	0.0142857	0.0188679	0.0152672	0	0	0	0.0212766	0	0	0	0	0	0.0153846	0.01875	0	0	0	0
0,-4,20	0	0	0	0.0229885	0	0	0	0	0	0	0	0	0	0	0	0.0045045	0	0.0162162	0	0	0.010101	0	0	0	0	0	0	0	0	0	0.0116279	0	0	0	0	0.00719424	0	0	0.0319149	0	0	0	0	0	0	0	0	0	0
0,-4,22	0	0	0	0	0	0	0	0	0	0	0	0	0.00694444	0	0	0	0	0	0	0	0	0	0	0	0	0	0	0	0	0	0	0	0	0	0	0	0	0	0	0	0	0	0	0	0	0	0	0	0
0,-4,23	0	0	0	0	0	0	0	0	0	0	0	0	0	0	0	0	0	0	0	0	0	0	0	0	0	0	0	0	0	0	0	0	0	0	0	0	0	0	0	0	0	0	0	0	0	0	0	0	0
0,-4,25	0	0	0	0.0114943	0	0	0	0	0	0	0	0	0	0	0.00746269	0.00900901	0	0	0	0	0	0	0	0	0	0	0	0	0	0	0	0	0	0	0	0	0	0	0	0	0	0	0	0	0	0	0	0	0
0,-4,28	0	0	0	0	0	0	0.0060241	0	0	0	0	0	0	0	0	0	0	0	0	0	0	0	0	0	0	0	0	0	0	0	0	0	0	0	0	0	0	0	0	0	0	0	0	0	0	0	0	0	0
0,-4,3	0.0619469	0.392523	0.122995	0.0287356	0.186667	0.121212	0.0421687	0.0123457	0.01	0.0909091	0.02	0.0519481	0.159722	0.021978	0.0970149	0	0.0380952	0.102703	0.0277778	0.2	0.0328283	0.27451	0.0482759	0.131148	0.321637	0.226087	0	0	0.0393258	0.0330579	0.0116279	0.0642857	0.00943396	0.160305	0.0116279	0	0.0394737	0.0638298	0.12766	0	0	0.1	0.0612245	0.0461538	0.08125	0	0.152542	0.00625	0.037037
0,-4,30	0	0	0	0	0	0	0	0	0.01	0	0	0	0	0	0	0	0	0	0	0	0	0	0	0	0	0	0	0	0	0	0	0	0	0	0	0	0	0	0	0	0	0	0	0	0	0	0	0	0
0,-4,32	0	0	0	0	0	0	0	0	0	0	0	0	0	0	0	0	0	0	0	0.05	0	0	0	0	0	0	0	0	0	0	0	0	0	0	0	0	0	0	0	0	0	0	0	0	0	0	0	0	0
0,-4,36	0	0	0	0	0	0	0.0060241	0	0	0	0	0	0	0	0	0	0	0	0	0	0	0	0	0	0	0	0	0	0	0	0	0	0	0	0	0	0	0	0	0	0	0	0	0	0	0	0	0	0
0,-4,37	0	0	0	0	0	0	0	0	0	0	0	0	0	0	0	0	0	0	0	0	0	0	0	0	0	0	0	0	0	0	0	0	0	0	0	0	0	0	0	0	0	0	0	0	0	0	0	0	0
0,-4,4	0.106195	0	0.0106952	0	0	0.0808081	0.0240964	0	0.08	0.0165289	0	0.0779221	0.0208333	0	0	0	0	0	0.0555556	0	0.00757576	0	0	0	0	0	0.0196078	0	0.00561798	0	0.0116279	0	0	0	0	0	0	0	0	0.0491803	0	0	0	0	0.00625	0	0	0	0
0,-4,43	0	0	0	0	0	0	0	0	0	0	0	0	0	0	0	0	0	0	0	0.125	0	0	0	0	0	0	0	0	0	0	0	0	0	0	0	0	0	0	0	0	0	0	0	0	0	0	0	0	0
0,-4,44	0	0	0.00534759	0	0	0	0	0	0	0	0	0	0	0	0	0	0	0	0	0	0	0	0	0	0	0	0	0	0	0	0	0	0	0	0	0	0	0	0	0	0	0	0	0	0	0	0	0	0
0,-4,5	0.0884956	0	0.0802139	0.0402299	0.0933333	0.020202	0.0481928	0.0864198	0.06	0.0413223	0.0866667	0	0.0416667	0.0879121	0.104478	0	0.047619	0.0378378	0.0555556	0	0.00505051	0	0.0586207	0.057377	0.0350877	0	0	0	0.011236	0.0495868	0	0.0857143	0.00943396	0.0534351	0.0116279	0.0431655	0	0	0	0	0	0	0.122449	0	0	0.023622	0	0	0.0444444
0,-4,6	0	0	0.0213904	0.0172414	0	0	0	0	0.04	0.0991736	0.2	0	0	0	0	0	0.0857143	0	0	0	0.0126263	0	0	0	0	0	0	0	0.011236	0.0165289	0	0	0	0	0.0116279	0	0.0131579	0	0	0	0	0.025	0	0	0.0125	0	0.0169492	0	0
0,-4,7	0	0	0	0	0	0	0	0	0	0	0	0.012987	0	0	0	0.0045045	0	0	0	0	0	0.0196078	0	0	0	0	0	0	0	0	0.0116279	0	0	0	0	0	0.0131579	0	0.0212766	0	0	0	0	0	0	0	0	0	0
0,-4,8	0	0.0373832	0.00534759	0	0.12	0.0808081	0.0060241	0.037037	0.08	0.0413223	0	0.012987	0	0.010989	0.0373134	0.045045	0.142857	0.00540541	0	0	0.0580808	0.0784314	0.00689655	0.0163934	0.0116959	0.0347826	0.0196078	0	0.0393258	0.0330579	0	0.0142857	0	0.00763359	0	0.0143885	0.0789474	0	0.0106383	0.0163934	0	0	0	0.0153846	0.00625	0	0	0.0375	0.037037
0,-4,9	0	0	0.00534759	0	0	0	0.0120482	0.123457	0	0	0	0	0	0	0	0	0	0	0	0	0	0	0	0	0	0	0	0	0	0	0	0	0.0283019	0	0	0	0.0263158	0	0	0	0	0	0	0	0	0	0	0	0
0,-40,-28	0	0	0	0	0	0	0	0	0	0	0	0	0	0	0	0	0	0	0	0	0	0	0	0	0	0	0	0	0.333333	0	0	0	0	0	0	0	0	0	0	0	0	0	0	0	0	0	0	0	0
0,-40,-33	0	0	0	0	0	0	0	1	0	0	0	0	0	0	0	0	0	0	0	0	0	0	0	0	0	0	0	0	0	0	0	0	0	0	0	0	0	0	0	0	0	0	0	0	0	0	0	0	0
0,-40,-36	0	0	0	0	0	0	0	0	0	0	0	0	0	0	0	0	1	0	0	0	0	0	0	0	0	0	0	0	0	0	0	0	0	0	0	0	0	0	0	0	0	0	0	0	0	0	0	0	0
0,-40,-38	0	0	0	0	0	0	0.25	0	0	0	0	0	0	0	0	0	0	0	0	0	0	0	0	0	0	0	0	0	0	0	0	0	0	0	0	0	0	0	0	0	0	0	0	0	0	0	0	0	0
0,-40,-40	0	0	0	0	0	0	0	0	0	0	0	0	0	0	0	0	0	0	0	0	0	0	0	0	0	0	0	0	0.666667	0	0	0	0	0	0	0	0	0	0	0	0	0	0	0	0	0	0	0	0
0,-40,-41	0	0	0	0	0	0	0.75	0	0	0	0	0	0	0	0	0	0	0	0	0	0	0	0	0	0	0	0	0	0	0	0	0	0	0	0	0	0	0	0	0	0	0	0	0	0	0	0	0	0
0,-41,-36	0	0	0	0	0	0	0	0	0	0	0	0	0	0	0	0	0.5	0	0	0	0	0	0	0	0	0	0	0	0	0	0	0	0	0	0	0	0	0	0	0	0	0	0	0	0	0	0	0	0
0,-41,-38	0	0	0	0	0	0	0	0	0	0	0	0	0	0	0	0	0.5	0	0	0	0	0	0	0	0	0	0	0	0	0	0	0	0	0	0	0	0	0	0	0	0	0	0	0	0	0	0	0	0
0,-41,-39	0	0	0	0	0	0	0	0	0	0	0	0	0	0	0	0	0	0	0	0	0	0	0	0	0	0	0	0	0	0	0	0	0	0	0	0	0	0	0	0	0	0	0	0	0	0	0	0	0
0,-41,-40	0	0	0	0	0	0	1	0	0	0	0	0	0	0	0	0	0	0	0	0	0	0	0	0	0	0	0	0	0	0	0	0	0	0	0	0	0	0	0	0	0	0	0	0	0	0	0	0	0
0,-41,-41	0	0	0	0	0	0	0	0	0	0	0	0	0	0	0	0	0	0	0	0	0	0	0	0	0	0	0	0	0	0	0	0	0	0	0	0	0	0	0	0	0	1	0	0	0	0	0	0	0
0,-41,-43	0	0	0	0	0	0	0	0	0	0	0	0	0	0	0	0	0	0	0	0.75	0	0	0	0	0	0	0	0	0	0	0	0	0	0	0	0	0	0	0	0	0	0	0	0	0	0	0	0	0
0,-41,-50	0	0	0	0	0	0	0	0	0	0	0	0	0	0	0	0	0	0	0	0.25	0	0	0	0	0	0	0	0	0	0	0	0	0	0	0	0	0	0	0	0	0	0	0	0	0	0	0	0	0
0,-41,-51	0	0	0	0	0	0	0	0	0	0	0	0	0	0	0	0	0	0	0	0	0	0	0	0	0	0	0	0	0	0	0	0	0	0	0	0	0	0	0	0	0	0	0	0	0	0	0	0	0
0,-42,-39	0	0	0	0	0	0	0	0	0	0	0	0	0	0	0	0	1	0	0	0	1	0	0	0	0	0	0	0	0	0	0	0	0	0	0	0	0	0	0	0	0	0	0	0	0	0	0	0	0
0,-42,-45	0	0	0	0	0	0	0	0	0	0	0	0	0	0	0	0	0	0	0	1	0	0	0	0	0	0	0	0	0	0	0	0	0	0	0	0	0	0	0	0	0	0	0	0	0	0	0	0	0
0,-43,-31	0	0	0	0	0	0	0	0	0	0	0	0	0	0	0	0	0	0	0	0	0	0	0	0	0	0	0	0	0	0	0	0	0	0	0	0	0	0	0	0	0	0	0	0	0	0	0	0	0
0,-43,-38	0	0	0	0	0	0	0	0	0	0	0	0	0	0	0	0	0	0	0	0	0	0	0	0	0	0	0	0	0	0	0	0	0	0	0	0	0	0	0	0	0	0	0	0	0	0	0	0	0
0,-43,-39	0	0	0	0	0	0	0	0	0	0	0	0	0	0	0	0	0.25	0	0	0	0	0	0	0	0	0	0	0	0	0	0	0	0	0	0	0	0	0	0	0	0	0	0	0	0	0	0	0	0
0,-43,-40	0	0	0	0	0	0	0	0	0	0	0	0	0	0	0	0	0.75	0	0	0	0	0	0	0	0	0	0	0	0	0	0	0	0	0	0	0	0	0	0	0	0	0	0	0	0	0	0	0	0
0,-43,-44	0	0	0	0	0	0	0	0	0	0	0	0	0	0	0	0	0	0	0	1	0	0	0	0	0	0	0	0	0	0	0	0	0	0	1	0	0	0	0	0	0	0	0	0	0	0	0	0	0
0,-43,-7	0	0	0	0	0	0	1	0	0	0	0	0	0	0	0	0	0	0	0	0	0	0	0	0	0	0	0	0	0	0	0	0	0	0	0	0	0	0	0	0	0	0	0	0	0	0	0	0	0
0,-44,-39	0	0	0	0	0	0	1	0	0	0	0	0	0	0	0	0	0	0	0	0	0	0	0	0	0	0	0	0	0	0	0	0	0	0	0	0	0	0	0	0	0	0	0	0	0	0	0	0	0
0,-45,-40	0	0	0	0	0	0	1	0	0	0	0	0	0	0	0	0	0	0	0	0	0	0	0	0	0	0	0	0	0	0	0	0	0	0	0	0	0	0	0	0	0	0	0	0	0	0	0	0	0
0,-46,-31	0	0	0	0	0	0	0	0	0	0	0	0	0	0	0	0	0	0	0	0	0	0	0	0	0	0	0	0	0	0	0	0	0	0	0	0	0	0	0	0	0	0	0	0	0	0	0	0	0
0,-46,-41	0	0	0	0	0	0	0	0	0	0	0	0	0	0	0	0	0	0	0	0	0	0	0	0	0	0	0	0	0	0	0	0	0	0	0	0	0	0	0	0	0	0	0	0	0	0	0	0	0
0,-47,-11	0	0	0	0	0	0	0	0	0	0	0	0	0	0	0	0	0	0	0	0	0	0	0	0	0	0	0	0	0	0	0	0	0	0	1	0	0	0	0	0	0	0	0	0	0	0	0	0	0
0,-47,-28	0	0	0	0	0	0	0	0	0	0	0	0	0	0	0	0	0	0	0	0.0588235	0	0	0	0	0	0	0	0	0	0	0	0	0	0	0	0	0	0	0	0	0	0	0	0	0	0	0	0	0
0,-47,-31	0	0	0	0	0	0	0	0	0	0	0	0	0	0	0	0	0	0	0	0	0	0	0	0	0	0	0	0	0	0	0	0	0	0	0	0	0	0	0	0	0	0	0	0	0	0	0	0	0
0,-47,-42	0	0	0	0	0	0	0	0	0	0	0	0	0	0	0	0	0	0	0	0.117647	0	0	1	0	0	0	0	0	0	0	0	0	0	0	0	0	0	0	0	0	0	0	0	0	0	0	0	0	0
0,-47,-45	0	0	0	0	0	0	0	0	0	0	0	0	0	0	0	0	0	0	0	0.705882	0	0	0	0	0	0	0	0	0	0	0	0	0	0	0	0	0	0	0	0	0	0	0	0	0	0	0	0	0
0,-47,-52	0	0	0	0	0	0	0	0	0	0	0	0	0	0	0	0	0	0	0	0.0588235	0	0	0	0	0	0	0	0	0	0	0	0	0	0	0	0	0	0	0	0	0	0	0	0	0	0	0	0	0
0,-47,1	0	0	0	0	0	0	0	0	0	0	0	0	0	0	0	0	0	0	0	0.0588235	0	0	0	0	0	0	0	0	0	0	0	0	0	0	0	0	0	0	0	0	0	0	0	0	0	0	0	0	0
0,-48,-36	0	0	0	0	0	0	0	0	0	0	0	0	0	0	0	0	0	0	0	0	0	0	0	0	0	0	0	0	0	0	0	0	0	0	0	0	0	0	0	0	0	0	0	0	0	0	0	0	0
0,-5,-1	0.0176991	0.028169	0.0148148	0.088	0.0428571	0.0258621	0	0.0298507	0	0.0405405	0.0559441	0.0927835	0.0324675	0	0.0379747	0.011976	0	0.0196078	0.259259	0.025641	0.041958	0.0701754	0.0160643	0	0.0740741	0	0	0.0493827	0.13913	0.0357143	0.106383	0.00840336	0.039604	0.0152284	0.113208	0.159091	0.0331492	0.0277778	0.0666667	0	0	0.150794	0.1	0.0267857	0.015625	0	0	0.0368098	0.0382979
0,-5,-10	0	0	0.0296296	0.032	0	0	0	0	0	0.0540541	0	0.0206186	0	0	0	0	0	0	0	0	0.00699301	0	0	0	0	0	0	0	0	0	0	0	0.00990099	0	0.0566038	0	0	0	0.0380952	0	0.0588235	0	0	0.0357143	0	0.0136986	0	0.0184049	0
0,-5,-11	0	0	0	0	0	0	0	0	0	0.0135135	0	0	0	0	0	0	0	0	0	0	0	0	0	0	0	0	0	0	0	0	0	0	0	0	0	0	0	0	0	0	0	0	0	0	0	0	0	0	0
0,-5,-12	0.0265487	0	0	0.016	0	0.0862069	0	0	0.027027	0	0	0	0	0.00666667	0	0	0.00943396	0.00980392	0	0	0	0	0	0.11215	0	0	0.103448	0.0246914	0.026087	0.0178571	0	0.0672269	0	0	0.0471698	0.00757576	0	0.333333	0.00952381	0.0645161	0.0588235	0.126984	0.0125	0.00892857	0	0.00684932	0.032967	0.0674847	0.012766
0,-5,-13	0	0	0	0	0	0	0	0	0	0	0	0	0	0	0	0	0	0.0196078	0	0	0	0	0	0	0	0	0	0	0	0	0	0	0	0	0	0	0	0	0	0.0322581	0	0	0	0.0178571	0	0	0	0.0122699	0
0,-5,-15	0	0	0	0	0	0	0	0	0	0	0	0	0	0	0	0	0	0	0	0	0	0	0	0	0	0	0	0	0	0	0	0	0	0	0	0	0	0	0	0	0	0	0	0	0	0	0	0.00613497	0
0,-5,-16	0	0	0	0	0	0	0	0	0	0	0	0	0	0	0	0	0	0	0	0	0	0	0	0	0	0	0	0	0	0	0	0	0	0	0	0	0	0	0.00952381	0	0	0	0	0	0	0	0	0	0
0,-5,-17	0	0.084507	0	0	0	0	0	0	0	0	0.00699301	0	0	0	0	0	0	0	0	0	0.00699301	0	0	0	0	0	0	0	0	0	0	0	0	0.00507614	0	0.0151515	0	0.0416667	0.00952381	0.0322581	0	0	0	0.0357143	0.015625	0	0	0.0552147	0
0,-5,-18	0	0	0	0	0	0	0	0	0	0	0.020979	0	0	0	0	0	0	0	0	0	0	0	0	0	0	0	0	0.0246914	0	0	0	0	0	0	0	0	0	0	0	0	0	0	0	0	0	0	0	0.00613497	0
0,-5,-19	0	0	0	0	0	0	0.0162602	0	0	0	0	0	0	0	0	0	0	0	0	0	0	0	0	0	0	0	0	0	0	0	0	0	0	0	0	0	0	0	0	0	0	0	0	0	0	0	0	0	0
0,-5,-2	0	0	0.037037	0.08	0.0285714	0.0172414	0.0162602	0.0298507	0	0	0.153846	0.226804	0.025974	0.04	0.0126582	0.221557	0	0.0392157	0	0.025641	0.0314685	0.140351	0.00401606	0.0841121	0	0.0408163	0.0344828	0.0123457	0.0695652	0	0.234043	0.109244	0.00990099	0.0507614	0.0660377	0	0.0165746	0.111111	0.0285714	0	0	0.142857	0	0	0	0	0	0.159509	0
0,-5,-21	0	0	0	0	0	0	0	0	0	0	0	0	0	0	0	0	0	0	0	0	0	0	0	0	0	0	0	0	0	0	0	0	0	0	0	0	0	0	0	0	0	0	0	0	0	0	0	0	0
0,-5,-22	0	0	0	0	0	0	0	0	0	0	0	0	0	0	0	0	0	0	0	0	0	0	0	0	0	0	0	0	0	0	0	0	0	0	0	0	0	0	0	0	0	0	0	0	0	0	0	0	0
0,-5,-24	0	0	0	0	0	0	0	0	0.0135135	0	0	0	0.0194805	0	0	0	0	0	0	0	0	0	0	0	0	0	0	0	0	0	0	0	0	0	0	0	0	0	0	0	0	0.0238095	0	0	0	0	0	0	0
0,-5,-27	0	0	0	0	0	0	0	0	0	0	0	0	0	0	0	0	0	0	0	0	0	0	0	0.0186916	0	0	0	0	0	0	0	0	0	0	0	0	0	0	0	0	0	0	0	0	0	0	0	0	0
0,-5,-29	0	0	0	0	0	0	0	0	0	0	0	0	0	0	0	0	0	0	0	0	0	0	0	0	0	0	0	0	0	0	0	0	0	0.00507614	0	0.00757576	0.0110497	0	0	0	0	0	0	0	0	0	0	0	0
0,-5,-3	0.0176991	0.112676	0.037037	0.072	0.0142857	0	0.105691	0.119403	0.121622	0	0.0839161	0	0.103896	0.206667	0.0379747	0.0538922	0.0283019	0.0147059	0.037037	0.025641	0.0384615	0.105263	0.0562249	0.11215	0.0518519	0.0714286	0.206897	0.148148	0.0521739	0.125	0.0212766	0.0336134	0.029703	0.0304569	0.00943396	0	0	0.0555556	0.0380952	0.0645161	0.264706	0.0238095	0.0375	0.0446429	0.296875	0	0.010989	0.0122699	0.0255319
0,-5,-39	0	0	0	0	0	0	0	0	0	0	0	0	0	0	0	0	0	0	0	0	0	0	0	0	0	0	0	0	0	0	0	0	0	0	0	0	0	0	0	0	0	0	0	0	0	0	0	0	0
0,-5,-4	0.0265487	0.084507	0.0814815	0.072	0	0.0517241	0.138211	0.0895522	0.0540541	0.27027	0.0699301	0.0309278	0.00649351	0.06	0	0.0179641	0.0660377	0.161765	0	0.025641	0.0104895	0.0175439	0.0562249	0.0373832	0.0148148	0	0.0344828	0.0246914	0.0608696	0.0357143	0.0319149	0.117647	0.049505	0.0101523	0.0754717	0.136364	0.00552486	0.0416667	0.0666667	0.0806452	0	0.126984	0.5125	0.0625	0.078125	0.00684932	0.043956	0	0
0,-5,-5	0.176991	0.028169	0.0296296	0.008	0.271429	0.172414	0.146341	0.0447761	0.0945946	0.0135135	0.048951	0.0618557	0.012987	0.0533333	0.0506329	0.0179641	0.0754717	0.156863	0.259259	0.0769231	0.027972	0.0350877	0.0401606	0	0.00740741	0.0306122	0.0517241	0.160494	0.130435	0.0892857	0.0106383	0.0588235	0.0594059	0.0304569	0.0849057	0.0151515	0.0607735	0	0.0285714	0.0322581	0.0294118	0.00793651	0.025	0.0803571	0.0625	0	0.120879	0	0.0340426
0,-5,-6	0	0	0.0444444	0	0	0.0344828	0.0894309	0.0746269	0	0	0.013986	0.0721649	0	0.0333333	0.0379747	0.0359281	0.0188679	0.0147059	0.148148	0.025641	0.020979	0.0350877	0	0	0.0888889	0.173469	0	0.123457	0.0173913	0.0357143	0	0.0168067	0	0.00507614	0.00943396	0	0.0331492	0	0	0	0	0	0.025	0	0	0	0	0	0
0,-5,-7	0.00884956	0.112676	0.0148148	0.096	0	0	0.00813008	0	0.0675676	0.0540541	0.048951	0	0	0	0.101266	0.0538922	0.00943396	0	0.111111	0	0.00699301	0.0350877	0.0120482	0.0841121	0	0.112245	0.224138	0.148148	0.0521739	0.0357143	0	0.0756303	0.0693069	0.0253807	0.0188679	0.0454545	0.0276243	0	0.0380952	0.0322581	0	0.119048	0.025	0.0535714	0	0	0.010989	0.0306748	0
0,-5,-8	0.20354	0.0985915	0.214815	0.168	0.142857	0	0.162602	0.134328	0.175676	0.135135	0.027972	0	0.25974	0.0133333	0.405063	0.317365	0.0377358	0.176471	0	0.230769	0.451049	0.175439	0.15261	0.168224	0.148148	0.193878	0.0862069	0.222222	0.0695652	0.0892857	0.287234	0.193277	0.227723	0.0406091	0.113208	0.113636	0.0773481	0	0.0571429	0.0645161	0	0.119048	0	0.0714286	0.03125	0.0136986	0.0549451	0.208589	0.0170213
0,-5,-9	0.247788	0	0.118519	0.04	0.0142857	0.0603448	0.138211	0.0746269	0.256757	0.0135135	0.020979	0	0.246753	0.12	0.0379747	0.0179641	0.198113	0.0882353	0	0	0.0524476	0	0.236948	0.0373832	0	0.0306122	0.0344828	0	0.0434783	0.0714286	0.0106383	0	0.168317	0	0	0.0151515	0	0	0.00952381	0	0	0	0	0.0178571	0	0.0479452	0.010989	0.0306748	0.0553191
0,-5,0	0.0353982	0.126761	0.0222222	0.12	0.2	0.137931	0.0325203	0.0597015	0.027027	0.0135135	0.216783	0.319588	0.149351	0.393333	0.0759494	0.227545	0.141509	0.0735294	0.148148	0.25641	0.118881	0.210526	0.257028	0.233645	0.340741	0.0306122	0.12069	0.0246914	0.130435	0.232143	0.265957	0.12605	0.267327	0.57868	0.283019	0.280303	0.646409	0.0416667	0.542857	0.467742	0.411765	0.142857	0.175	0.303571	0.4375	0.876712	0.538462	0.257669	0.587234
0,-5,1	0	0	0.0222222	0.04	0	0.0172414	0	0.0149254	0	0	0	0	0	0	0	0	0.00943396	0.0490196	0	0	0	0.0701754	0	0	0	0	0	0	0	0	0	0.0168067	0	0.0659898	0	0	0.0165746	0	0.00952381	0	0	0	0	0	0	0	0	0.0122699	0.00425532
0,-5,11	0	0	0	0	0	0	0	0.0298507	0	0	0	0	0	0.00666667	0	0	0	0	0	0	0	0	0	0	0	0	0	0	0	0	0	0	0	0	0	0	0	0	0	0	0	0	0	0	0	0	0	0	0
0,-5,12	0	0	0	0	0	0	0.00813008	0	0	0	0	0	0	0	0	0	0.0188679	0	0	0	0	0	0	0	0	0	0	0	0	0	0	0	0	0	0	0	0.00552486	0	0	0	0	0	0	0	0	0	0.010989	0	0
0,-5,13	0	0	0	0	0	0	0	0	0	0	0	0	0	0	0	0	0	0	0	0	0	0	0	0	0	0	0	0	0	0	0	0	0	0	0	0	0	0	0	0	0	0	0	0	0	0	0	0	0
0,-5,14	0	0	0	0.008	0	0	0	0	0	0	0	0	0	0	0	0	0	0	0	0	0	0	0	0	0	0	0	0	0	0	0	0	0	0	0	0	0.00552486	0	0	0.0322581	0	0	0	0	0.015625	0	0	0	0
0,-5,15	0	0	0	0.024	0	0	0	0	0	0	0	0	0	0	0	0	0	0	0	0	0	0	0	0	0	0	0	0	0	0	0	0	0	0	0	0	0	0	0	0	0	0	0	0	0	0	0	0	0
0,-5,16	0	0	0	0	0	0	0	0	0	0	0	0	0	0	0	0	0	0	0	0	0	0	0	0	0	0	0	0	0	0.0178571	0	0	0	0	0	0	0	0	0	0	0	0	0	0	0	0	0	0	0
0,-5,17	0	0	0	0.008	0	0	0	0	0	0	0	0	0	0	0	0	0	0	0	0	0	0	0	0	0	0	0.0172414	0	0	0	0	0	0	0	0	0.0151515	0	0	0	0	0	0	0	0	0	0	0	0	0
0,-5,19	0	0	0	0	0	0	0	0	0	0	0	0	0	0	0	0	0	0	0	0	0	0	0	0	0	0	0	0.0123457	0	0	0	0	0	0	0	0	0	0	0	0	0	0	0	0	0	0	0	0	0
0,-5,2	0.0707965	0.028169	0.0888889	0.016	0	0.155172	0.0487805	0.0149254	0	0	0.041958	0.103093	0	0	0	0	0.0754717	0	0.037037	0.0512821	0.0174825	0.0350877	0.0281124	0	0.0148148	0.0306122	0.0517241	0	0.026087	0.0178571	0.0106383	0.0336134	0.029703	0.0812183	0.0566038	0.0227273	0	0.166667	0	0	0.117647	0.015873	0	0.0625	0	0.00684932	0.120879	0.0245399	0.0255319
0,-5,20	0	0	0	0.008	0	0	0	0	0	0	0	0	0	0	0	0	0	0	0	0	0	0	0	0	0	0	0	0	0	0	0	0	0	0	0	0	0	0	0	0	0	0	0	0	0	0	0	0	0
0,-5,21	0	0	0	0	0	0	0	0	0	0	0	0	0	0	0	0	0	0.00490196	0	0	0	0	0	0	0	0	0	0	0	0	0	0	0	0	0	0	0	0	0	0	0	0	0	0	0	0	0	0	0
0,-5,23	0	0	0	0.008	0	0	0	0	0	0	0	0	0	0	0	0	0	0	0	0	0	0	0	0	0	0	0	0	0	0	0	0	0	0	0	0	0	0	0	0	0	0	0	0	0	0	0	0	0
0,-5,24	0	0	0	0	0	0	0	0	0	0	0	0	0	0	0	0	0	0	0	0	0	0	0	0	0	0	0	0	0	0	0	0	0	0	0	0	0	0	0	0	0.0588235	0	0	0	0	0	0	0	0
0,-5,26	0	0	0	0.008	0	0	0	0	0	0	0	0	0	0	0	0	0	0	0	0	0.0034965	0	0	0	0	0	0	0	0.0173913	0	0	0	0	0	0.0377358	0	0	0	0	0	0	0	0	0	0	0	0	0	0
0,-5,3	0.0707965	0	0.0666667	0.016	0.128571	0.0344828	0.0406504	0.0298507	0	0.027027	0.034965	0	0.025974	0.0666667	0	0	0.141509	0.0392157	0	0	0.00699301	0.0350877	0.060241	0	0.0444444	0	0	0	0.0521739	0	0	0.00840336	0.019802	0.0152284	0	0	0.0220994	0.0277778	0.00952381	0	0	0	0	0	0.03125	0.0273973	0.010989	0	0.0893617
0,-5,33	0	0	0	0	0	0	0	0	0	0	0	0	0	0	0	0	0	0	0	0	0	0	0	0	0	0	0	0	0	0	0	0	0	0	0	0	0	0	0	0	0	0	0	0	0	0	0	0	0
0,-5,4	0.0530973	0.197183	0.118519	0.024	0.0571429	0.103448	0.0243902	0.0149254	0.0405405	0.162162	0.0629371	0.0618557	0.0844156	0	0.202532	0	0	0.132353	0	0.0512821	0.0769231	0	0.0481928	0.0373832	0.2	0.214286	0	0	0.026087	0.142857	0	0.0336134	0.019802	0.0406091	0.0283019	0	0.0220994	0.111111	0.0380952	0	0	0	0.0875	0.142857	0	0	0.010989	0	0.0255319
0,-5,40	0	0	0	0	0	0	0	0	0	0	0	0	0	0	0	0	0	0	0	0.0512821	0	0	0	0	0	0	0	0	0	0	0	0	0	0	0	0	0	0	0	0	0	0	0	0	0	0	0	0	0
0,-5,5	0.0442478	0	0.0296296	0.032	0	0.0344828	0.0162602	0	0.0135135	0.027027	0.020979	0	0.0194805	0	0	0	0	0	0	0	0.0314685	0	0	0	0	0	0	0	0.0173913	0	0	0.0420168	0	0	0	0.0757576	0	0	0	0.0806452	0	0	0	0	0.015625	0	0	0.0245399	0.00425532
0,-5,50	0	0	0	0	0	0	0	0	0	0	0	0	0	0	0	0	0	0	0	0	0	0	0	0	0	0	0	0	0	0	0	0	0	0	0	0	0	0	0	0	0	0	0	0	0	0	0	0	0.00425532
0,-5,6	0	0	0	0	0	0	0	0	0	0	0	0.0103093	0	0	0	0	0	0	0	0	0	0	0	0	0	0	0	0	0	0	0	0	0	0	0	0	0	0	0	0	0	0	0	0	0	0	0	0	0
0,-5,7	0	0.0985915	0.0296296	0.008	0.1	0.0344828	0.00813008	0	0.108108	0.175676	0.0699301	0	0.012987	0	0	0.0239521	0.169811	0	0	0.153846	0.048951	0.0350877	0	0.0747664	0.0148148	0.0408163	0.0344828	0.0246914	0.0695652	0.0357143	0.0212766	0.0588235	0	0	0	0.0909091	0.00552486	0.0416667	0	0.016129	0	0	0	0.0178571	0	0	0.021978	0.0368098	0.0765957
0,-5,8	0	0	0	0.008	0	0.0344828	0	0.208955	0	0	0	0	0	0	0	0	0	0	0	0	0	0	0.0160643	0	0	0.0306122	0	0	0	0	0	0	0	0	0	0	0	0	0	0	0	0	0	0	0	0	0	0	0
0,-5,9	0	0	0	0	0	0	0	0.0298507	0	0	0	0	0	0	0	0	0	0	0	0	0	0	0.0160643	0	0	0	0	0	0	0.0178571	0	0	0	0	0	0	0.0110497	0	0	0	0	0	0	0.0178571	0	0	0	0	0
0,-50,-52	0	0	0	0	0	0	0	0	0	0	0	0	0	0	0	0	0	0	0	1	0	0	0	0	0	0	0	0	0	0	0	0	0	0	0	0	0	0	0	0	0	0	0	0	0	0	0	0	0
0,-51,-48	0	0	0	0	0	0	0	0	0	0	0	0	0	0	0	0	0	0	0	0	0	0	0	0	0	0	0	0	0	0	0	1	0	0	0	0	0	0	0	0	0	0	0	0	0	0	0	0	0
0,-52,-48	0	1	0	0	0	0	0	0	0	0	0	0	0	0	0	0	0	0	0	0	0	0	0	0	0	0	0	0	0	0	0	0	0	0	0	0	0	0	0	0	0	0	0	0	0	0	0	0	0
0,-52,-49	0	0	0	0	0	0	0	0	0	0	0	0	0	0	0	0	1	0	0	0	0	0	0	0	0	0	0	0	0	0	0	0	0	0	0	0	0	0	0	0	0	0	0	0	0	0	0	0	0
0,-52,-50	0	0	0	0	0	0	0	0	0	0	0	0	0	0	0	0	0	0	0	1	0	0	0	0	0	0	0	0	0	0	0	0	0	0	0	0	0	0	0	0	0	0	0	0	0	0	0	0	0
0,-52,-51	0	0	0	0	0	0	0	0	0	0	0	0	0	0	0	0	0	0	0	0	0	0	0	0	0	0	0	0	0	0	0	1	0	0	0	0	0	0	0	0	0	0	0	0	0	0	0	0	0
0,-55,-43	0	0	0	0	0	0	0	0	0	0	0	0	0	0	0	0	0	0	0	0	0	0	0	0	0	0	0	0	0	0	0	0	0	0	0	0	0	0	0	0	0	0	0	0	0	0	0	0	0
0,-55,-53	0	0	0	0	0	0	0	0	0	0	0	0	0	0	0	0	0	0	0	0	0	0	0	0	0	0	0	0	0	0	0	1	0	0	0	0	0	0	0	0	0	0	0	0	0	0	0	0	0
0,-6,-1	0.025641	0	0	0.0408163	0	0	0	0	0	0	0	0	0.0727273	0.025641	0	0	0	0	0.0434783	0	0	0.0227273	0.0136986	0	0.04	0.307692	0.0526316	0.075	0.0645161	0	0.12	0	0	0.00862069	0	0.0625	0	0	0.111111	0.1875	0	0	0	0	0	0	0	0	0
0,-6,-10	0.0512821	0	0.0425532	0.0306122	0	0	0	0	0.277778	0.378378	0	0	0.0545455	0	0	0	0	0	0.0434783	0	0.0384615	0	0.0547945	0	0.12	0	0.0526316	0	0	0	0	0	0	0.0258621	0	0	0	0	0.0555556	0	0	0	0.333333	0	0	0	0	0	0
0,-6,-11	0	0	0	0.0306122	0	0	0	0	0	0.027027	0	0	0	0	0	0	0	0	0	0	0	0	0	0	0	0	0	0	0.0322581	0	0	0	0	0	0	0	0	0	0	0	0	0.333333	0	0	0	0	0	0	0
0,-6,-12	0	0	0	0.0408163	0	0	0	0	0	0	0	0	0.0727273	0	0	0.0322581	0	0	0	0	0.0384615	0	0	0.310078	0	0	0	0	0	0	0	0	0	0.00862069	0	0	0	0	0	0	0	0	0	0	0	0	0	0	0
0,-6,-13	0	0	0	0	0	0	0	0	0	0	0	0	0	0	0.111111	0	0	0	0	0	0	0	0	0	0	0.230769	0	0	0	0	0	0	0	0	0	0	0	0	0	0	0	0	0	0	0	0	0	0	0
0,-6,-15	0	0	0	0	0	0	0	0	0	0	0	0	0	0	0	0	0	0	0	0	0	0	0	0	0	0	0	0	0	0	0	0	0	0	0	0	0	0	0	0	0	0	0	0	0	0	0	0	0
0,-6,-16	0	0	0	0	0	0	0	0	0	0	0	0	0	0	0	0	0	0	0	0	0	0	0	0	0	0	0	0	0	0	0	0	0	0	0	0	0	0	0	0	0	0	0	0	0	0	0	0	0
0,-6,-17	0	0.047619	0	0	0	0	0	0	0	0	0	0	0	0	0	0	0	0	0	0	0	0	0	0	0	0	0	0	0	0	0	0	0	0	0	0	0	0	0	0	0	0	0	0	0	0	0	0	0
0,-6,-18	0	0	0	0	0	0	0	0	0	0	0	0	0	0	0	0	0	0	0	0	0	0	0	0	0	0	0	0	0	0.037037	0	0	0	0	0	0	0	0	0	0	0	0	0	0	0	0	0	0	0
0,-6,-2	0.0512821	0	0.0425532	0.0204082	0	0	0.1875	0.25	0	0	0.211765	0.0434783	0	0	0	0	0.0350877	0	0	0	0.0512821	0	0	0	0	0	0	0.075	0	0	0.04	0.0163934	0.0277778	0	0	0	0	0	0	0	0	0.0238095	0	0	0	0	0	0	0
0,-6,-22	0	0	0	0	0	0	0	0	0	0	0	0	0	0	0	0	0	0	0	0	0	0	0	0	0	0	0	0	0	0	0	0	0	0	0	0	0	0	0	0	0	0	0	0	0	0	0	0	0
0,-6,-24	0	0	0	0	0	0	0	0	0	0	0	0	0	0	0	0	0	0	0	0	0	0	0	0	0	0	0	0	0	0	0	0	0	0.0172414	0	0	0	0	0	0	0	0	0	0	0	0	0	0	0
0,-6,-25	0	0	0	0	0	0	0	0	0	0	0	0	0	0	0	0	0	0	0	0	0	0	0	0	0	0	0	0	0	0	0	0	0	0	0	0	0	0	0	0	0	0	0	0	0	0	0	0	0
0,-6,-29	0	0	0	0.0306122	0	0	0	0	0	0	0	0	0	0	0	0	0	0	0	0	0	0	0	0	0	0	0	0	0	0	0	0	0	0	0	0	0	0	0	0	0	0	0	0	0	0	0	0	0
0,-6,-3	0	0	0	0.0612245	0.136364	0	0.15625	0	0	0	0	0.108696	0.0909091	0.538462	0	0.129032	0.491228	0.789474	0	0	0.0128205	0.0454545	0.328767	0	0.16	0	0	0.3	0.0645161	0	0.12	0.557377	0.388889	0	0.162162	0	0	0	0.111111	0	0	0.047619	0	0.178571	0.666667	0	0	0	0.26087
0,-6,-37	0	0	0	0	0	0	0	0	0	0	0	0	0	0	0	0	0	0	0	0	0	0	0	0	0	0	0	0	0	0	0	0	0	0	0	0	0	0	0	0	0	0	0	0	0	0	0	0	0
0,-6,-4	0	0	0.0851064	0	0	0	0.0625	0.05	0	0.027027	0.0823529	0	0	0	0	0	0	0	0	0	0.0128205	0.0454545	0	0.0852713	0.12	0	0	0.025	0.129032	0.037037	0.04	0	0	0	0.108108	0	0	0	0	0	0	0	0	0.5	0	0	0	0	0
0,-6,-5	0.205128	0.666667	0.0851064	0.0816327	0.136364	0.428571	0.375	0.45	0.333333	0.216216	0.117647	0.152174	0.0727273	0.0512821	0.333333	0.241935	0.245614	0.0789474	0.217391	0	0.0512821	0.0454545	0.0547945	0.0310078	0.2	0.307692	0	0.1	0.0967742	0.037037	0.04	0.114754	0.194444	0.0431034	0.108108	0.5	0.315789	1	0.111111	0.375	0	0.0952381	0.333333	0.0357143	0.111111	0	0	0.0434783	0.130435
0,-6,-6	0	0.047619	0.0638298	0.0306122	0	0	0	0	0	0.108108	0.105882	0	0.0181818	0.0512821	0	0.0322581	0.105263	0.105263	0.695652	0	0.0512821	0	0	0	0	0	0	0.175	0.0645161	0.148148	0	0.0163934	0	0	0.216216	0.125	0	0	0	0	0	0	0	0	0	0	0.666667	0	0
0,-6,-7	0	0.142857	0.148936	0.0102041	0	0	0.03125	0	0.0277778	0.027027	0.0235294	0	0.0363636	0.0769231	0	0.0483871	0.0175439	0	0	0	0.0128205	0	0	0	0	0	0.421053	0	0.354839	0.185185	0.08	0.0327869	0	0.0431034	0	0	0	0	0	0.0625	0	0.261905	0	0	0	0	0	0.0434783	0
0,-6,-8	0	0	0.0425532	0	0.0454545	0.0952381	0	0	0.0277778	0.0540541	0	0	0.0727273	0.025641	0	0	0.0526316	0	0	0	0	0	0	0	0	0	0	0	0	0	0	0	0.0277778	0	0	0	0	0	0	0	0	0	0	0	0	0	0	0.130435	0.0652174
0,-6,-9	0.25641	0.047619	0.0851064	0.102041	0	0	0	0.05	0.166667	0.0810811	0.164706	0	0.109091	0	0.333333	0.225806	0	0	0	0.142857	0.423077	0	0.0410959	0.186047	0	0	0	0	0	0.222222	0.04	0.0327869	0	0	0	0.0625	0	0	0	0.0625	0	0.166667	0	0	0	0	0	0	0
0,-6,0	0	0.047619	0.0638298	0.438776	0.5	0	0.0625	0	0.0277778	0.0540541	0.0470588	0.0217391	0.163636	0.205128	0	0.193548	0.0526316	0.0263158	0	0	0.115385	0.568182	0.287671	0.0155039	0	0	0.421053	0.025	0.0645161	0.148148	0.32	0.0491803	0.361111	0.827586	0.351351	0.25	0.684211	0	0.388889	0.3125	0	0.0714286	0.333333	0	0	0.857143	0.333333	0.782609	0.434783
0,-6,1	0.0512821	0	0.0425532	0.0204082	0	0.190476	0	0.05	0.0833333	0	0.0705882	0	0	0	0	0	0	0	0	0	0.0128205	0	0.0273973	0	0	0	0	0.075	0	0.037037	0	0.0655738	0	0	0	0	0	0	0.0555556	0	0	0	0	0	0	0	0	0	0.0217391
0,-6,12	0	0	0	0	0	0	0	0	0	0	0	0	0	0	0	0	0	0	0	0	0	0	0	0	0	0	0	0	0	0	0	0.0163934	0	0	0	0	0	0	0	0	0	0	0	0	0	0	0	0	0
0,-6,14	0	0	0	0	0	0	0	0	0	0	0	0	0	0	0	0	0	0	0	0	0	0	0.0273973	0	0.04	0	0	0	0	0	0	0	0	0	0	0	0	0	0	0	0	0	0	0	0	0	0	0	0
0,-6,16	0	0	0	0.0102041	0	0	0	0	0	0	0	0	0	0	0	0	0	0	0	0	0	0	0	0	0	0	0	0	0	0	0	0	0	0	0	0	0	0	0	0	0	0	0	0	0	0	0	0	0
0,-6,2	0.0512821	0	0	0.0102041	0	0	0.0625	0	0.0277778	0	0	0.673913	0	0	0	0	0	0	0	0	0.0641026	0.272727	0	0.0465116	0	0	0	0.025	0.0322581	0.037037	0.2	0.0655738	0	0	0	0	0	0	0.111111	0	0	0	0	0.214286	0	0	0	0	0.0652174
0,-6,3	0.25641	0	0.297872	0.0408163	0.181818	0	0	0	0.0277778	0.027027	0.117647	0	0.236364	0	0.222222	0.0806452	0	0	0	0.857143	0.0897436	0	0.0958904	0.0155039	0.32	0.153846	0.0526316	0.125	0.0322581	0.111111	0	0.0327869	0	0.0258621	0.027027	0	0	0	0	0	0	0	0	0	0.222222	0	0	0	0
0,-6,33	0	0	0	0	0	0	0	0	0	0	0	0	0	0	0	0	0	0	0	0	0	0	0	0	0	0	0	0	0	0	0	0	0	0	0	0	0	0	0	0	0	0	0	0	0	0	0	0	0.0217391
0,-6,4	0.0512821	0	0	0	0	0	0	0	0	0	0.0235294	0	0	0	0	0	0	0	0	0	0.025641	0	0	0	0	0	0	0	0	0	0	0	0	0	0	0	0	0	0	0	0	0	0	0.0357143	0	0	0	0	0
0,-6,5	0	0	0	0	0	0	0	0.05	0	0	0	0	0	0	0	0	0	0	0	0	0	0	0	0	0	0	0	0	0	0	0	0	0	0	0	0	0	0	0.0555556	0	0	0	0	0	0	0	0	0	0
0,-6,6	0	0	0	0	0	0.285714	0.0625	0	0	0	0.0352941	0	0	0.025641	0	0.016129	0	0	0	0	0	0	0.0684932	0.310078	0	0	0	0	0.0645161	0	0	0	0	0	0	0	0	0	0	0	0	0	0	0.0357143	0	0.142857	0	0	0
0,-6,7	0	0	0	0	0	0	0	0.1	0	0	0	0	0	0	0	0	0	0	0	0	0	0	0	0	0	0	0	0	0	0	0	0	0	0	0.027027	0	0	0	0	0	0	0	0	0	0	0	0	0	0
0,-60,-67	0	0	0	0	0	0	0	0	0	0	0	0	0	0	0	0	0	0	0	0	0	0	0	0	0	0	0	0	0	0	0	1	0	0	0	0	0	0	0	0	0	0	0	0	0	0	0	0	0
0,-65,-63	0	0	0	0	0	0	0	0	0	0	0	0	0	0	0	0	0	0	0	1	0	0	0	0	0	0	0	0	0	0	0	0	0	0	0	0	0	0	0	0	0	0	0	0	0	0	0	0	0
0,-7,-1	0.0169492	0	0	0.075	0	0	0	0	0	0.0487805	0.0483871	0	0	0.0183486	0	0.0327869	0	0	0	0	0	0.203252	0.0140845	0	0	0.0263158	0	0	0.0517241	0	0.0147059	0	0	0	0	0.00970874	0	0	0	0.018018	0	0.0144928	0	0	0	0	0	0	0
0,-7,-10	0.0169492	0	0	0.0125	0	0.0135135	0	0	0.0869565	0.0731707	0	0.0153846	0.14	0	0	0	0	0.00943396	0	0	0.045977	0	0.0422535	0	0.0111111	0	0	0.0246914	0.0517241	0	0.0294118	0	0.00462963	0.0182648	0	0	0	0	0.0163934	0.027027	0	0	0	0.0275862	0.0126582	0	0.0078125	0.00980392	0
0,-7,-11	0	0	0	0.0125	0	0.027027	0	0	0	0	0	0	0	0	0.0344828	0	0	0	0	0	0	0	0.0140845	0	0	0	0.0555556	0.037037	0	0	0	0	0	0	0	0	0	0.0172414	0	0.00900901	0	0	0	0	0	0	0	0	0.0231214
0,-7,-12	0.0169492	0	0	0.0375	0	0	0.0491803	0	0	0.0731707	0	0.0307692	0.02	0	0	0	0.03125	0.0377358	0	0	0.0114943	0	0.0140845	0.108108	0.0222222	0	0.0555556	0.0123457	0.0517241	0	0.205882	0	0	0	0.0653266	0	0.0338983	0.0517241	0.0245902	0.045045	0.0731707	0.0144928	0.0103093	0	0.0126582	0	0.015625	0.0490196	0
0,-7,-13	0	0	0	0	0.133333	0	0	0	0	0.0243902	0	0	0	0	0	0	0	0	0	0	0	0	0	0	0	0	0	0	0	0	0	0	0	0	0	0	0	0	0	0	0	0	0	0	0	0	0	0	0
0,-7,-14	0	0	0.0357143	0.0375	0	0	0	0	0.0434783	0.0731707	0	0	0	0	0	0	0	0.00943396	0	0	0	0.00813008	0	0	0	0	0	0	0	0.0243902	0	0	0	0.0182648	0	0.00970874	0.00847458	0.0287356	0	0.0540541	0.0243902	0	0.0103093	0	0.0379747	0	0	0.0294118	0.0346821
0,-7,-15	0	0.115385	0	0	0	0	0	0	0	0	0	0	0	0	0	0	0	0	0	0	0	0	0	0	0	0	0	0.037037	0	0	0	0	0	0	0	0.0291262	0	0	0.0327869	0	0	0	0	0	0	0	0	0	0
0,-7,-16	0	0	0	0	0	0	0.0655738	0	0	0	0	0	0	0.00917431	0	0	0	0	0	0	0	0	0	0	0	0	0	0	0.0172414	0	0	0	0	0	0	0	0	0	0	0	0	0	0	0	0	0	0	0	0
0,-7,-17	0	0	0	0	0	0	0	0	0	0	0	0	0	0	0	0	0	0	0	0	0	0	0	0	0	0	0	0.0123457	0	0	0	0	0	0	0	0	0	0	0.0245902	0	0.0243902	0	0	0.00689655	0	0	0	0.00980392	0
0,-7,-19	0	0	0	0	0	0	0	0	0.0434783	0	0	0	0	0	0	0	0.015625	0.00943396	0	0	0	0	0	0	0	0	0.0833333	0.0123457	0	0	0	0	0	0.0136986	0	0.0194175	0	0	0	0.00900901	0	0.00724638	0	0.0137931	0	0	0.015625	0	0.0289017
0,-7,-2	0.101695	0	0.119048	0.1625	0.0666667	0.027027	0.147541	0.192308	0.173913	0.0243902	0.0645161	0.0615385	0.04	0.0458716	0.0689655	0.0655738	0.015625	0.0188679	0.666667	0	0.54023	0.0406504	0.267606	0	0.0777778	0.289474	0.0277778	0.0617284	0.103448	0	0.0294118	0	0.115741	0.0182648	0.040201	0.116505	0.0169492	0.0862069	0.147541	0.0990991	0.121951	0.115942	0.226804	0.0137931	0.0759494	0.0112994	0.0078125	0.0882353	0.0289017
0,-7,-20	0	0	0	0	0	0	0	0	0	0	0	0	0	0	0	0	0	0	0	0	0	0	0	0	0	0	0	0	0	0	0	0	0	0	0	0	0	0	0	0	0	0	0	0	0	0	0	0	0
0,-7,-21	0	0	0	0	0	0.0135135	0	0	0	0	0	0	0	0	0	0	0	0	0	0	0	0	0	0	0	0	0	0	0	0	0	0	0	0	0	0	0	0	0	0	0	0	0	0	0	0	0	0.00980392	0
0,-7,-23	0	0	0	0	0	0	0	0	0	0	0	0	0	0	0	0	0	0	0	0	0	0	0	0	0	0	0	0	0	0	0	0	0	0	0	0	0	0	0	0	0	0	0	0.00689655	0	0	0	0	0
0,-7,-24	0.0169492	0	0	0	0	0	0	0	0	0	0	0	0.02	0	0	0	0.015625	0.0188679	0	0	0	0	0	0	0	0	0	0.0123457	0	0	0	0	0	0	0.0100503	0	0	0	0	0	0	0	0	0	0	0	0	0	0
0,-7,-26	0	0	0	0	0	0	0	0	0	0	0	0	0	0	0	0	0	0	0	0	0	0	0	0	0	0	0	0	0	0	0	0	0	0	0	0	0	0	0	0.00900901	0	0	0	0	0	0	0	0	0
0,-7,-27	0.0169492	0	0	0	0	0	0	0	0	0	0	0	0	0	0	0	0	0	0	0	0	0	0	0	0	0	0	0	0	0	0	0	0	0	0	0	0	0	0	0	0	0	0	0	0	0	0	0	0
0,-7,-3	0.0508475	0.153846	0.107143	0.1125	0.333333	0.0540541	0.147541	0	0.0869565	0.0243902	0.129032	0.0615385	0.02	0.165138	0.206897	0.0655738	0.078125	0.188679	0	0.0909091	0	0.0691057	0.239437	0.108108	0.533333	0	0	0.160494	0.103448	0.195122	0.0882353	0	0.398148	0.0319635	0.0301508	0.106796	0.0677966	0.224138	0.0163934	0.0540541	0.390244	0.195652	0.0412371	0.0206897	0.189873	0.0112994	0.0234375	0.0588235	0.0462428
0,-7,-31	0	0	0	0	0	0	0	0	0	0	0	0	0	0	0	0	0.03125	0	0	0	0	0	0	0	0	0	0	0.0246914	0	0	0	0	0	0	0	0	0	0	0	0	0	0	0	0.0137931	0	0	0.0234375	0	0
0,-7,-4	0.118644	0	0.0119048	0.0625	0.0666667	0.189189	0	0.0384615	0.173913	0	0.016129	0.123077	0.06	0.220183	0.0344828	0.0655738	0.0625	0.0754717	0	0	0.0344828	0.0243902	0.0422535	0.027027	0.0222222	0	0.0277778	0.0987654	0.0344828	0.0243902	0	0.0327869	0.268519	0.0456621	0	0.0970874	0.0169492	0.0747126	0.0327869	0.00900901	0.0243902	0	0.0206186	0.0137931	0.126582	0.0112994	0	0.0294118	0.017341
0,-7,-41	0	0	0	0	0	0	0	0	0	0	0	0	0.02	0	0	0	0	0	0	0	0	0	0	0	0	0	0	0	0	0	0	0	0	0	0	0	0	0	0	0	0	0	0	0	0	0	0	0	0
0,-7,-5	0.0677966	0.192308	0.0357143	0.025	0	0.027027	0.0163934	0.115385	0	0.146341	0.0322581	0	0	0	0.103448	0.0983607	0.09375	0.00943396	0.0555556	0	0.0114943	0.00813008	0.084507	0.0675676	0.133333	0.131579	0.0277778	0.148148	0.0517241	0.219512	0.102941	0.0327869	0.0185185	0.0273973	0.0904523	0.0679612	0.0508475	0.16092	0.139344	0.036036	0.097561	0.0869565	0.123711	0.0551724	0.0506329	0.0282486	0.0078125	0	0.00578035
0,-7,-6	0.0169492	0	0.0833333	0	0.133333	0	0	0.0961538	0	0.097561	0.0483871	0.0153846	0	0.0183486	0.0344828	0.0327869	0	0	0	0	0	0	0	0.0945946	0	0	0.0277778	0.0123457	0	0	0	0.0491803	0.0185185	0.00913242	0.0452261	0	0.0254237	0	0.0655738	0.018018	0	0.00724638	0.0206186	0	0	0.00564972	0	0.0196078	0.00578035
0,-7,-7	0.0169492	0.0384615	0.0714286	0.1125	0	0.189189	0.0655738	0.134615	0	0.0487805	0.129032	0.0923077	0.04	0	0.137931	0.229508	0	0.471698	0.111111	0.636364	0.0114943	0	0.028169	0.0135135	0	0.105263	0.138889	0.0617284	0.0689655	0.0731707	0.0735294	0.459016	0.0185185	0.0228311	0.0502513	0.106796	0	0.0287356	0.0737705	0.045045	0.0487805	0.0217391	0.123711	0.0689655	0.0506329	0.0169492	0.289062	0.0196078	0.0115607
0,-7,-8	0.0847458	0.230769	0.0357143	0.025	0.2	0.027027	0.131148	0.0961538	0.0434783	0	0.0483871	0.0307692	0	0.0366972	0.241379	0.0163934	0.03125	0	0.0555556	0.0909091	0	0	0	0.121622	0.0666667	0.236842	0.0277778	0.0740741	0.0344828	0.121951	0.0147059	0.0327869	0.00462963	0.00913242	0.0301508	0.00970874	0.0254237	0.0344828	0.00819672	0	0	0.0144928	0.0618557	0.00689655	0.0379747	0.00564972	0	0	0
0,-7,-9	0.101695	0	0.0119048	0.025	0	0	0.0491803	0.0192308	0	0.0487805	0	0.0153846	0	0.0366972	0	0.0327869	0	0.0377358	0	0	0.0114943	0	0.056338	0.0540541	0	0	0	0.0246914	0.0344828	0.097561	0.161765	0.0327869	0.0185185	0.00456621	0.0703518	0	0	0	0.0327869	0.00900901	0.0243902	0.0507246	0	0.0137931	0	0	0	0.00980392	0
0,-7,0	0.0169492	0	0.0119048	0.1625	0.0666667	0.135135	0.0655738	0	0	0.0487805	0.354839	0.2	0.24	0.394495	0.0344828	0.0983607	0.15625	0	0	0	0.241379	0.130081	0.126761	0.243243	0.111111	0	0.361111	0.0493827	0.0517241	0.0487805	0.176471	0.147541	0.0787037	0.652968	0.40201	0.15534	0.70339	0.178161	0.270492	0.369369	0.0243902	0.23913	0.0103093	0.57931	0.0886076	0.785311	0.164062	0.343137	0.676301
0,-7,1	0.135593	0	0.0595238	0.05	0	0.0810811	0.114754	0.0961538	0.0869565	0.0243902	0	0.0923077	0.3	0.00917431	0.0344828	0.0819672	0.140625	0.0471698	0	0	0.0344828	0.321138	0	0	0	0.0789474	0.0277778	0	0.0344828	0.0731707	0.0147059	0.0327869	0.00925926	0.0228311	0.0351759	0	0	0.0114943	0.0409836	0.036036	0	0.0144928	0	0.0344828	0.0126582	0	0	0	0.0289017
0,-7,10	0	0	0	0	0	0	0	0	0	0	0	0	0	0	0	0	0	0	0	0	0	0	0	0	0	0	0	0	0.0172414	0.0487805	0	0	0	0	0.0201005	0	0	0.0114943	0.00819672	0.018018	0.0731707	0	0.0309278	0	0	0	0	0	0
0,-7,11	0	0	0	0	0	0	0	0	0	0	0	0	0	0	0	0	0	0	0	0	0	0	0	0	0	0	0	0	0	0	0	0	0	0	0	0	0	0	0	0	0	0	0	0	0	0	0	0	0
0,-7,12	0	0	0	0	0	0	0	0	0	0	0	0	0	0.00917431	0	0	0	0	0	0	0	0	0	0	0	0	0.0833333	0	0	0	0	0	0	0.0228311	0.0150754	0	0	0	0	0	0	0.0144928	0	0.0275862	0	0	0	0	0
0,-7,14	0	0	0	0	0	0	0	0	0	0	0	0	0	0	0	0	0	0	0	0	0	0	0	0	0	0	0	0	0	0	0	0	0	0	0	0.00970874	0	0	0	0	0	0.00724638	0	0	0	0	0	0	0
0,-7,15	0.0169492	0	0	0	0	0	0	0	0	0	0	0.0461538	0	0	0	0	0	0	0	0	0	0	0	0	0	0	0	0	0	0	0	0	0	0	0	0	0	0	0	0	0	0	0	0	0	0	0	0.00980392	0
0,-7,16	0	0	0	0	0	0	0	0	0	0	0	0	0	0	0	0	0	0	0	0	0	0	0	0	0	0	0	0	0	0	0	0	0	0.00456621	0	0	0	0	0	0	0	0	0	0	0	0	0	0	0
0,-7,17	0.0338983	0	0	0	0	0	0	0	0	0	0	0	0	0	0	0	0	0	0	0	0	0	0	0	0	0	0	0	0	0	0	0	0	0.00456621	0.00502513	0	0	0	0	0	0	0.00724638	0.0618557	0	0	0.0112994	0.0078125	0.0490196	0
0,-7,18	0	0	0	0	0	0	0	0	0	0	0	0	0	0	0	0	0	0	0	0	0	0	0	0	0	0	0	0	0	0	0	0	0	0	0	0	0	0	0	0	0	0	0	0	0	0	0	0	0
0,-7,2	0.0338983	0.0384615	0.0833333	0.0125	0	0.0405405	0.114754	0	0.0869565	0.121951	0.0967742	0.153846	0.08	0.00917431	0	0.0819672	0	0	0	0.181818	0	0.195122	0.0422535	0	0	0	0	0.0246914	0.0172414	0	0.0294118	0.0327869	0.0185185	0.0410959	0.0150754	0.0194175	0	0.00574713	0.0163934	0	0	0.123188	0.0103093	0.0482759	0	0.0338983	0.078125	0.0196078	0
0,-7,20	0	0	0	0	0	0	0	0	0	0	0	0	0	0	0	0	0	0	0	0	0	0	0	0	0	0	0	0	0	0	0	0	0	0	0	0	0	0.0114943	0	0	0	0	0	0	0	0	0	0	0
0,-7,21	0	0	0	0	0	0.0135135	0	0	0	0	0	0	0	0	0	0	0	0	0	0	0	0	0	0	0	0	0	0	0	0	0	0	0	0	0	0	0	0	0	0	0	0	0	0	0	0.00564972	0	0	0
0,-7,22	0	0	0	0	0	0	0	0	0	0	0	0	0	0	0	0	0	0	0	0	0	0	0	0	0	0	0	0	0	0	0	0	0	0	0	0	0	0.0114943	0	0	0.0487805	0	0	0	0.0126582	0	0	0	0
0,-7,24	0	0	0	0	0	0.0540541	0	0	0	0	0	0	0	0	0	0	0	0	0	0	0	0	0	0	0	0	0	0	0	0	0	0	0	0	0.00502513	0	0	0	0	0	0	0	0.0103093	0	0	0	0	0	0
0,-7,26	0	0	0	0	0	0.0135135	0	0	0	0	0	0	0	0	0	0	0	0	0	0	0	0	0	0	0	0	0	0	0	0	0	0	0	0	0.0100503	0.00970874	0	0	0	0	0	0	0	0	0	0	0	0	0
0,-7,29	0	0	0	0	0	0	0	0	0	0	0	0	0	0.00917431	0	0	0	0	0	0	0	0	0	0	0	0	0	0	0	0	0	0	0	0	0.0251256	0	0	0	0	0	0	0	0	0	0	0	0	0	0
0,-7,3	0	0	0.107143	0	0	0	0	0	0.0869565	0.0487805	0	0.0461538	0	0	0.0689655	0	0.25	0.0377358	0.0555556	0	0	0	0.028169	0	0	0	0	0.0123457	0	0.0243902	0	0	0.00925926	0	0	0	0	0	0	0.00900901	0	0.0144928	0	0	0.0759494	0	0.015625	0.00980392	0
0,-7,32	0	0	0	0	0	0	0	0	0	0	0	0	0	0	0	0	0	0	0	0	0	0	0	0	0	0	0	0	0	0	0	0	0	0	0	0	0	0	0	0	0	0	0	0	0	0	0	0	0
0,-7,35	0	0	0	0	0	0.0540541	0	0	0	0	0	0	0	0	0	0	0	0	0	0	0	0	0	0	0	0	0	0	0	0	0	0	0	0	0	0	0	0	0	0	0	0	0	0	0	0	0	0	0
0,-7,36	0	0	0	0	0	0	0	0	0	0	0	0	0	0	0	0	0	0.00943396	0	0	0	0	0	0	0	0	0	0	0	0	0	0	0	0	0	0	0	0	0	0	0	0	0	0	0	0	0	0	0
0,-7,4	0	0	0	0	0	0	0	0	0	0	0	0	0	0	0	0	0	0	0	0	0	0	0	0	0	0	0	0.0246914	0	0	0	0	0	0.00913242	0	0	0	0	0	0	0	0	0	0	0	0.00564972	0.0234375	0	0.0115607
0,-7,41	0	0	0	0	0	0	0	0	0	0	0	0	0	0	0	0	0	0	0	0	0	0	0	0	0	0	0	0	0	0	0	0	0	0	0	0	0	0	0	0	0	0	0	0	0	0	0	0	0
0,-7,5	0.0169492	0.230769	0.22619	0.075	0	0.027027	0.0327869	0.0192308	0.0869565	0.0731707	0.0322581	0.0153846	0.02	0.0183486	0	0.0983607	0.078125	0.0188679	0	0	0.0574713	0	0	0.162162	0.0222222	0.131579	0.0555556	0.0493827	0.189655	0.0487805	0.0588235	0.0327869	0.0185185	0.0228311	0.0351759	0.223301	0.0169492	0.0402299	0.0491803	0.117117	0.0243902	0.0434783	0.216495	0.0482759	0.139241	0.0451977	0.242188	0.22549	0.0693642
0,-7,53	0	0	0	0	0	0	0	0	0	0	0	0	0	0	0	0	0	0	0	0	0	0	0	0	0	0	0	0	0	0	0	0	0	0	0	0	0	0	0	0	0	0	0	0	0	0	0	0	0
0,-7,6	0	0	0	0	0	0	0	0	0	0	0	0	0	0	0	0	0	0	0	0	0	0	0	0	0	0	0	0	0.0172414	0	0	0	0	0	0	0	0.0169492	0	0	0	0	0	0	0	0.0759494	0.0112994	0	0	0
0,-7,60	0	0	0	0	0	0	0	0	0	0	0	0	0	0	0	0	0	0	0	0	0	0	0	0	0	0	0	0	0	0	0	0.0163934	0	0	0	0	0	0	0	0	0	0	0	0	0	0	0	0	0
0,-7,7	0	0	0	0	0	0	0	0.192308	0	0	0	0	0	0	0	0	0	0	0.0555556	0	0	0	0	0	0	0	0	0	0.0344828	0	0	0.0983607	0	0	0	0.00970874	0	0	0	0	0	0	0	0	0	0	0.0703125	0.00980392	0
0,-7,8	0.101695	0	0	0	0	0	0	0	0	0	0	0	0	0	0	0	0	0	0	0	0	0	0	0	0	0	0	0	0	0	0	0	0	0	0	0	0.0169492	0.0172414	0	0.00900901	0	0	0	0	0	0.0112994	0	0	0.0115607
0,-7,9	0	0	0	0	0	0.0135135	0	0	0	0	0	0	0	0	0	0	0	0	0	0	0	0	0	0	0	0	0	0.0246914	0.0344828	0	0	0	0	0	0	0	0	0.00574713	0	0	0	0.00724638	0.0206186	0	0	0	0.0078125	0	0
0,-76,-64	0	0	0	0	0	0	0	0	0	0	0	0	0	0	0	0	0	0	0	1	0	0	0	0	0	0	0	0	0	0	0	0	0	0	0	0	0	0	0	0	0	0	0	0	0	0	0	0	0
0,-8,-1	0	0	0	0.1	0	0	0	0	0	0	0.0869565	0	0	0.0116279	0.107143	0.0526316	0	0	0.3	0	0.0416667	0.102564	0.170213	0	0	0	0	0	0.0322581	0	0	0.227273	0.155172	0.131579	0	0.0227273	0.0344828	0.1	0.025	0	0	0.111111	0	0.0181818	0.04	0	0.0740741	0.08	0.0428571
0,-8,-10	0	0	0.032967	0.0222222	0	0	0.0952381	0	0	0	0.0434783	0	0.0185185	0	0.0714286	0	0	0.0588235	0	0	0.166667	0	0	0.0285714	0.136364	0	0.0588235	0	0.0322581	0.0384615	0	0	0	0.0526316	0.00917431	0	0	0	0	0	0	0.037037	0	0	0	0.0119048	0	0.04	0
0,-8,-11	0	0	0	0.0666667	0	0	0	0	0	0	0	0	0	0	0	0	0	0	0	0	0	0	0.0212766	0	0	0	0	0	0	0	0	0.0909091	0	0	0	0	0	0	0	0	0	0	0.0714286	0	0	0	0	0	0
0,-8,-12	0	0	0	0.0777778	0	0	0	0	0.357143	0.0769231	0.0652174	0.0169492	0	0	0.0357143	0	0	0	0	0	0.25	0	0	0.114286	0	0	0	0	0.129032	0.0769231	0.0909091	0	0	0	0.0183486	0.0227273	0	0	0	0	0.03125	0.111111	0	0	0	0	0	0	0.0142857
0,-8,-13	0	0	0	0	0	0	0	0	0	0	0	0	0	0	0	0	0	0.0441176	0	0	0	0	0	0	0	0	0	0	0	0	0	0	0	0	0	0	0	0	0	0	0	0	0	0	0	0	0	0	0
0,-8,-14	0	0	0	0.0333333	0	0	0	0	0	0	0	0	0	0	0	0	0	0	0	0	0	0	0	0	0	0	0	0	0	0	0.0454545	0	0	0.0789474	0.119266	0	0	0	0	0	0	0	0	0	0	0	0	0	0
0,-8,-15	0	0	0	0	0	0	0	0	0	0	0	0	0	0	0	0	0	0	0	0	0	0	0	0	0	0	0	0	0	0	0	0	0	0	0.0825688	0.0227273	0	0	0	0	0	0	0	0	0	0	0	0	0
0,-8,-16	0	0	0	0	0	0	0	0	0	0	0	0	0	0	0	0	0	0	0	0	0	0	0	0	0	0	0	0	0	0	0.0454545	0	0	0	0.0366972	0	0	0	0	0	0	0	0	0	0	0	0	0	0
0,-8,-17	0	0	0	0	0	0	0	0	0	0	0	0	0	0	0	0	0	0	0	0	0	0	0	0	0	0	0	0	0	0	0	0	0	0	0	0	0	0	0	0	0	0	0	0	0	0	0	0	0
0,-8,-18	0	0	0	0	0	0	0	0	0	0	0	0	0	0	0	0	0	0	0	0	0	0	0	0	0	0	0	0	0	0	0	0	0	0	0	0	0	0	0.025	0	0	0	0	0	0	0	0	0	0
0,-8,-19	0	0	0	0	0	0	0	0	0	0	0	0	0	0	0	0	0	0	0	0	0	0	0	0	0	0	0	0	0	0	0	0	0	0	0	0	0	0	0	0.0666667	0	0	0	0	0	0	0	0	0.00714286
0,-8,-2	0	0	0	0.0222222	0	0.0714286	0	0	0	0	0	0.169492	0	0.0232558	0	0	0	0	0	0	0	0	0	0	0	0.0588235	0	0	0	0	0	0	0	0	0	0	0	0.2	0	0	0	0	0	0	0	0	0	0	0
0,-8,-20	0	0	0	0	0	0	0	0	0	0	0	0	0	0	0	0	0	0	0	0	0	0	0	0	0	0	0	0	0	0	0	0	0	0	0	0	0	0	0	0	0	0	0	0	0	0	0	0	0
0,-8,-22	0	0	0	0	0	0	0	0	0	0	0	0	0	0	0	0	0	0	0	0	0	0	0	0	0	0	0	0	0	0	0	0	0	0	0	0	0	0	0	0	0	0	0	0	0	0	0	0	0
0,-8,-24	0	0	0	0	0	0	0	0	0	0	0	0	0	0	0	0	0	0	0	0	0	0	0	0	0	0	0	0	0	0	0	0	0	0	0	0	0	0	0	0	0	0	0	0	0	0	0	0	0
0,-8,-3	0.333333	0.03125	0.10989	0.0555556	0	0	0.142857	0	0.285714	0.0769231	0.0217391	0.305085	0	0.290698	0	0	0.27027	0.102941	0.2	0	0	0.102564	0.191489	0.0285714	0.454545	0	0.0588235	0	0.0645161	0	0	0.181818	0.224138	0.0263158	0	0.0227273	0	0	0.025	0	0.03125	0	0.285714	0.236364	0.2	0.00595238	0	0	0
0,-8,-31	0	0	0	0	0	0	0	0	0	0	0	0	0	0	0	0	0	0	0	0	0	0	0	0	0	0	0	0	0	0	0	0	0	0	0	0	0	0	0.025	0	0	0	0	0	0	0	0	0	0
0,-8,-4	0	0	0	0	0	0.357143	0	0	0.0714286	0	0	0.20339	0	0.0116279	0	0	0.0810811	0	0	0	0.0416667	0	0	0	0	0.0588235	0	0	0.0322581	0	0	0	0.103448	0	0	0	0	0	0.025	0	0	0	0	0.145455	0.28	0.0178571	0	0.04	0
0,-8,-5	0.333333	0	0.043956	0.266667	0.230769	0.142857	0	0.111111	0.0714286	0	0.0869565	0	0.0185185	0.325581	0.285714	0	0.027027	0.294118	0	0	0.208333	0.0769231	0.0851064	0	0.272727	0.0588235	0	0.15	0.0645161	0.0769231	0.181818	0	0.37069	0	0.0275229	0.25	0	0.45	0	0	0.625	0	0	0.0363636	0.16	0.0178571	0.148148	0.32	0.0571429
0,-8,-6	0.166667	0.0625	0.010989	0.0333333	0	0	0	0	0	0	0.108696	0	0	0	0	0	0.027027	0	0.3	0	0	0	0	0	0	0	0	0.15	0.0322581	0.0769231	0	0	0	0	0	0	0	0	0	0	0	0.037037	0.285714	0	0	0	0	0	0
0,-8,-7	0	0.375	0.483516	0.0444444	0.230769	0	0	0	0	0.384615	0.0652174	0.0169492	0.12963	0.0116279	0.214286	0	0.108108	0.411765	0	0	0	0.538462	0.148936	0.171429	0.0454545	0.0588235	0.235294	0.3	0.0645161	0.384615	0	0.181818	0	0	0.266055	0.204545	0.137931	0	0.025	0	0.1875	0	0.357143	0.163636	0.12	0.0119048	0.37037	0.12	0.00714286
0,-8,-8	0	0.09375	0.0659341	0.0444444	0.230769	0	0.047619	0.111111	0	0.153846	0	0.0508475	0	0	0.0357143	0	0.135135	0.0441176	0	0	0.0833333	0	0	0.342857	0	0	0.0588235	0.2	0	0.0769231	0	0	0.0258621	0	0.0183486	0	0.0172414	0	0	0.0333333	0	0	0	0	0	0.00595238	0.037037	0	0
0,-8,-9	0.0833333	0.125	0	0	0	0.0714286	0	0	0	0	0	0.0169492	0	0	0	0	0	0	0	0	0	0	0	0	0	0.352941	0	0.15	0	0.192308	0	0	0	0	0	0.0227273	0	0	0	0	0	0.037037	0	0	0	0	0	0	0
0,-8,0	0	0.1875	0	0.177778	0.307692	0	0.333333	0	0.214286	0	0.434783	0.169492	0.12963	0.313953	0.0714286	0.789474	0.0810811	0.0294118	0.1	0	0.166667	0	0.382979	0.314286	0	0	0.529412	0.05	0.193548	0.0384615	0.318182	0.181818	0.0862069	0.605263	0.366972	0.295455	0.810345	0.2	0.675	0.833333	0.125	0.592593	0	0.327273	0.2	0.797619	0.148148	0.12	0.835714
0,-8,1	0.0833333	0.0625	0	0.0222222	0	0	0.333333	0	0	0.0769231	0	0.0338983	0.703704	0.0116279	0	0.105263	0	0	0	0	0	0.179487	0	0	0	0	0.0588235	0	0.0322581	0.0384615	0.136364	0	0	0.105263	0.0275229	0	0	0	0.025	0.0666667	0	0.0740741	0	0.0181818	0	0.0178571	0.037037	0	0.00714286
0,-8,12	0	0	0	0	0	0	0	0	0	0	0	0	0	0	0	0	0	0	0	0	0	0	0	0	0	0	0	0	0	0	0	0	0	0	0.00917431	0	0	0	0	0	0	0	0	0	0	0	0	0	0
0,-8,16	0	0	0	0	0	0	0	0	0	0	0	0	0	0	0	0	0	0	0	0	0	0	0	0	0	0	0	0	0	0	0	0	0	0	0	0	0	0	0	0	0	0	0	0	0	0	0	0.04	0
0,-8,2	0	0.0625	0.010989	0	0	0	0	0	0	0	0	0.0169492	0	0	0	0	0	0	0	0	0	0	0	0	0.0909091	0	0	0	0	0	0.136364	0	0	0	0	0	0	0	0	0	0	0	0	0	0	0.0654762	0	0	0.0285714
0,-8,3	0	0	0.043956	0	0	0	0	0	0	0	0	0	0	0	0	0	0	0	0	0	0	0	0	0	0	0	0	0	0	0	0	0	0	0	0.0183486	0	0	0	0	0	0	0	0	0	0	0	0	0	0
0,-8,4	0	0	0.197802	0.0333333	0	0.214286	0.047619	0.111111	0	0.230769	0.0869565	0	0	0	0.178571	0.0526316	0.27027	0	0.1	0	0.0416667	0	0	0	0	0.411765	0	0	0.322581	0	0.0454545	0.136364	0.0344828	0	0	0.136364	0	0.05	0.125	0	0	0	0	0.0545455	0	0.0357143	0.185185	0.16	0
0,-8,5	0	0	0	0	0	0.142857	0	0.666667	0	0	0	0	0	0	0	0	0	0.0147059	0	0	0	0	0	0	0	0	0	0	0	0	0	0	0	0	0	0	0	0	0	0	0	0	0	0	0	0	0	0	0
0,-8,6	0	0	0	0	0	0	0	0	0	0	0	0	0	0	0	0	0	0	0	0	0	0	0	0	0	0	0	0	0	0	0	0	0	0	0	0	0	0	0	0	0	0	0	0	0	0	0	0	0
0,-8,7	0	0	0	0	0	0	0	0	0	0	0	0	0	0	0	0	0	0	0	0	0	0	0	0	0	0	0	0	0	0	0	0	0	0	0	0	0	0	0.025	0	0	0	0	0	0	0	0	0.08	0
0,-8,8	0	0	0	0	0	0	0	0	0	0	0	0	0	0	0	0	0	0	0	0	0	0	0	0	0	0	0	0	0	0	0	0	0	0	0	0	0	0	0	0	0	0	0	0	0	0.0119048	0	0	0
0,-9,-1	0	0	0	0.0125	0	0	0	0	0	0	0	0	0.157895	0	0	0	0.03125	0	0	0	0	0.0657895	0	0	0	0	0	0	0	0	0	0	0	0	0.0555556	0.0384615	0	0	0	0	0	0.272727	0	0.25	0	0	0	0	0
0,-9,-10	0	0	0	0.0125	0.25	0.0238095	0.103448	0.210526	0.0714286	0.12	0	0.0434783	0	0.0410959	0.25	0	0.015625	0.0816327	0.0714286	0.12	0.125	0.0657895	0	0	0	0.125	0.230769	0.0666667	0.047619	0.0869565	0.05	0.0625	0	0	0.277778	0	0	0	0.111111	0.25	0	0	0	0	0	0	0	0	0.0322581
0,-9,-11	0	0	0.0144928	0	0	0	0	0	0.0714286	0	0.0285714	0	0.0526316	0	0	0	0	0.0408163	0.214286	0	0	0.0263158	0	0	0	0	0	0	0.0634921	0.173913	0	0	0	0	0	0	0	0	0	0	0	0	0	0	0	0	0	0	0
0,-9,-12	0.037037	0	0.0144928	0.0125	0.166667	0.0238095	0	0	0.142857	0.24	0	0.057971	0	0.0410959	0.125	0.0625	0	0	0	0	0.34375	0	0	0.545455	0	0.0416667	0.153846	0.0333333	0.0793651	0	0.1	0	0	0	0.166667	0.153846	0	0	0	0	0	0	0	0	0	0	0	0	0
0,-9,-13	0	0	0	0.0375	0	0.0119048	0	0	0	0	0	0	0	0	0	0	0	0	0	0	0	0	0	0	0	0	0	0.0333333	0	0	0	0	0	0.157895	0	0	0	0	0	0	0	0	0	0	0	0	0	0	0
0,-9,-14	0	0	0	0	0	0	0	0	0	0	0	0	0.0526316	0	0	0	0	0	0	0	0	0	0	0	0	0	0	0.0333333	0	0.0434783	0	0	0	0	0	0	0	0	0	0	0	0	0	0	0	0	0	0	0
0,-9,-15	0	0	0	0	0	0	0	0	0	0	0	0	0	0	0	0	0	0	0	0	0	0	0	0	0	0	0	0	0	0	0	0	0	0	0	0	0	0	0	0	0	0	0	0	0	0	0	0	0
0,-9,-16	0	0	0	0.0375	0	0	0	0	0	0	0	0	0	0	0	0	0	0	0	0	0	0	0	0	0	0	0	0.0333333	0	0	0	0	0	0	0	0	0	0	0	0	0	0	0	0	0	0	0	0.0625	0
0,-9,-17	0	0	0	0	0	0	0	0	0	0	0	0	0	0	0	0	0	0	0	0	0	0	0	0	0	0	0	0	0	0	0	0	0	0	0	0	0	0	0	0	0	0	0	0	0	0	0	0	0
0,-9,-18	0	0	0	0	0	0	0	0	0	0	0	0	0	0	0	0	0	0	0	0	0	0	0	0	0	0	0	0	0	0	0	0	0	0	0	0	0	0	0	0	0	0	0	0	0	0	0	0	0
0,-9,-19	0	0	0	0	0	0.0238095	0	0	0	0	0	0	0	0	0	0	0	0	0	0	0	0	0	0	0	0	0	0	0	0	0	0	0	0	0	0	0	0	0	0	0	0	0	0	0	0	0	0	0
0,-9,-2	0	0	0.0144928	0.275	0	0	0	0	0	0.08	0.0571429	0.0869565	0	0	0.25	0	0	0.0408163	0.142857	0	0.03125	0.0789474	0.185714	0	0	0	0	0	0	0	0.15	0	0	0	0	0.307692	0.222222	0.0714286	0	0.125	0	0	0.666667	0.1	0	0	0	0.0625	0.0967742
0,-9,-21	0	0	0	0	0	0	0	0	0	0	0	0	0	0	0	0	0	0	0	0	0	0	0	0	0	0	0	0	0	0	0	0	0	0	0	0.0769231	0	0	0	0	0	0	0.222222	0.05	0	0	0	0	0
0,-9,-24	0	0.047619	0	0	0	0	0	0	0	0	0	0	0	0	0	0	0	0	0	0	0	0	0	0	0	0	0	0	0.015873	0	0	0	0	0	0	0	0.111111	0	0	0	0	0	0	0	0	0	0	0	0
0,-9,-27	0	0	0	0	0	0	0	0	0	0	0	0	0	0	0	0	0	0	0	0	0	0	0	0	0	0	0	0	0	0	0	0	0	0	0	0	0	0	0	0	0	0	0	0	0	0	0	0	0
0,-9,-3	0.0740741	0	0	0.0375	0	0	0	0	0	0	0	0	0	0.0958904	0.125	0.1875	0.1875	0	0	0.32	0	0.0789474	0.114286	0	0.0350877	0	0.0769231	0	0.015873	0.0434783	0.05	0	0.0869565	0	0	0	0	0	0	0	0	0	0	0	0.105263	0	0	0.0625	0.0967742
0,-9,-36	0	0	0	0	0	0	0	0	0	0	0	0	0	0	0	0	0	0	0	0	0	0	0	0	0	0	0	0	0	0	0	0	0	0	0	0	0	0	0	0	0	0	0	0	0	0.0416667	0	0	0
0,-9,-4	0.037037	0	0.173913	0.05	0	0.0119048	0.103448	0	0.285714	0	0.257143	0.0869565	0	0.232877	0	0.0625	0	0.591837	0	0	0.09375	0.0394737	0	0	0.526316	0	0	0	0.031746	0.0434783	0	0	0.152174	0	0.166667	0.0769231	0	0.142857	0.111111	0	0	0.363636	0	0	0	0	0	0.0625	0.16129
0,-9,-5	0	0.238095	0	0.1125	0	0.0238095	0.206897	0.210526	0.214286	0	0.0857143	0	0	0.232877	0	0.1875	0.15625	0.0816327	0.357143	0.04	0.09375	0	0.0571429	0	0.0701754	0.0416667	0	0	0.0634921	0.0869565	0.1	0	0.217391	0.131579	0	0.0384615	0	0.75	0.259259	0	0.833333	0	0	0	0.421053	0.0138889	0	0.0625	0.0322581
0,-9,-6	0	0	0.0144928	0.075	0	0	0	0.421053	0.0714286	0	0.0285714	0.144928	0	0.0684932	0	0	0.078125	0.0408163	0	0	0.03125	0.105263	0.5	0.136364	0.0701754	0	0.230769	0.2	0.047619	0	0	0	0.347826	0	0	0	0	0	0	0.3125	0	0	0	0	0.315789	0	0	0	0.129032
0,-9,-7	0.296296	0.285714	0	0.0875	0.166667	0	0.0344828	0.0526316	0	0	0.0285714	0	0	0.0684932	0	0.1875	0.078125	0	0	0	0.0625	0.236842	0.0285714	0.0681818	0.0350877	0.333333	0	0.1	0.015873	0.0434783	0.1	0	0	0	0	0	0	0.0357143	0	0	0	0	0	0.05	0	0.0138889	0.0454545	0	0
0,-9,-8	0.296296	0.047619	0.057971	0	0.0833333	0.0714286	0.0344828	0.0526316	0	0	0.0571429	0	0	0	0	0.0625	0.046875	0	0	0	0	0	0	0.0454545	0	0	0	0.0333333	0.047619	0.130435	0.05	0	0.0652174	0	0.222222	0	0.111111	0	0.037037	0.0625	0	0.0909091	0	0	0.0526316	0	0	0	0
0,-9,-9	0.259259	0.0952381	0.0289855	0	0.0833333	0.047619	0	0	0.142857	0	0	0.0144928	0.0263158	0.0273973	0.25	0.125	0.140625	0.0204082	0.0714286	0.16	0.15625	0.0394737	0	0	0	0	0.0769231	0.366667	0.031746	0.130435	0.05	0.0625	0	0	0.111111	0	0	0	0	0	0.166667	0.0909091	0.111111	0.1	0.0526316	0.0138889	0	0	0
0,-9,0	0	0	0.231884	0.1	0.166667	0.214286	0.206897	0	0	0	0.114286	0.492754	0.394737	0.191781	0	0	0.109375	0	0	0.16	0.0625	0.236842	0.114286	0.204545	0.175439	0	0.153846	0.0333333	0.142857	0.217391	0.3	0.375	0.0869565	0.526316	0	0.0384615	0.444444	0	0.37037	0.25	0	0.181818	0	0.15	0	0.916667	0.0909091	0	0.419355
0,-9,1	0	0.0952381	0.057971	0.1125	0	0	0	0	0	0.08	0	0.0724638	0.315789	0	0	0	0	0.0816327	0.0714286	0	0	0	0	0	0.0175439	0	0.0769231	0.0333333	0	0	0	0	0.0217391	0.184211	0	0.0769231	0.111111	0	0.037037	0	0	0	0	0.15	0	0	0	0.25	0.0322581
0,-9,15	0	0	0	0	0	0	0	0.0526316	0	0	0	0	0	0	0	0	0	0	0	0	0	0	0	0	0	0	0	0	0	0	0	0	0	0	0	0	0	0	0	0	0	0	0	0	0	0	0	0	0
0,-9,16	0	0	0	0	0.0833333	0	0	0	0	0	0	0	0	0	0	0	0	0	0	0	0	0	0	0	0	0	0	0	0	0	0	0	0	0	0	0	0	0	0	0	0	0	0	0	0	0	0	0	0
0,-9,2	0	0.0952381	0	0	0	0	0	0	0	0.04	0	0	0	0	0	0	0	0	0	0	0	0	0	0	0	0	0	0	0	0	0	0.125	0	0	0	0	0	0	0	0	0	0	0	0	0	0	0.454545	0	0
0,-9,3	0	0.0952381	0.391304	0.0375	0	0.547619	0.310345	0	0	0.44	0.342857	0	0	0	0	0.125	0.15625	0	0.0714286	0	0	0.0263158	0	0	0.0701754	0.458333	0	0.0333333	0.349206	0	0.05	0.25	0.0217391	0	0	0.192308	0	0	0.037037	0	0	0	0	0.15	0.0526316	0	0.409091	0.4375	0
0,-9,30	0	0	0	0	0	0	0	0	0	0	0	0	0	0	0	0	0	0	0	0.04	0	0	0	0	0	0	0	0	0	0	0	0	0	0	0	0	0	0	0	0	0	0	0	0	0	0	0	0	0
0,-9,4	0	0	0	0	0	0	0	0	0	0	0	0	0	0	0	0	0	0.0204082	0	0	0	0	0	0	0	0	0	0	0	0	0	0.125	0	0	0	0	0	0	0	0	0	0	0	0	0	0	0	0	0
0,-9,5	0	0	0	0	0	0	0	0	0	0	0	0	0	0	0	0	0	0	0	0.08	0	0	0	0	0	0	0	0	0	0	0	0	0	0	0	0	0	0	0	0	0	0	0	0	0	0	0	0	0
0,-9,7	0	0	0	0	0	0	0	0	0	0	0	0	0	0	0	0	0	0	0	0.08	0	0	0	0	0	0	0	0	0	0	0	0	0	0	0	0	0	0	0.037037	0	0	0	0	0	0	0	0	0	0
0,-9,8	0	0	0	0	0	0	0	0	0	0	0	0	0	0	0	0	0	0	0	0	0	0	0	0	0	0	0	0	0	0	0	0	0	0	0	0	0	0	0	0	0	0	0	0	0	0	0	0	0
0,-9,9	0	0	0	0	0	0	0	0	0	0	0	0	0	0	0	0	0	0	0	0	0	0	0	0	0	0	0	0	0.047619	0	0	0	0	0	0	0	0	0	0	0	0	0	0	0	0	0	0	0	0
0,0,-1	0.16568	0.0917431	0.436681	0.210784	0.181529	0.1248	0.162069	0.249057	0.148837	0.133574	0.162011	0.077821	0.109434	0.100817	0.179739	0.134831	0.162162	0.0399274	0.179348	0.0821429	0.0286458	0.0495868	0.06917	0.0425532	0.0147059	0.127273	0.103321	0.176152	0.109536	0.120155	0.145455	0.133178	0.0805369	0.0769231	0.0976253	0.0721248	0.075188	0.0569948	0.110497	0.0974843	0.00797872	0.108108	0.0272904	0.062963	0.0179775	0.0106383	0.0123916	0.047081	0.045977
0,0,-10	0	0	0	0.00490196	0	0	0	0.00377358	0	0.00722022	0	0	0	0	0	0.00224719	0	0	0	0	0	0	0	0	0	0	0.00369004	0.00271003	0.00128866	0	0	0	0.00671141	0.0135747	0.00791557	0	0	0.0259067	0	0	0	0	0	0.0222222	0	0	0	0.0188324	0
0,0,-11	0	0.0030581	0	0.00735294	0	0	0	0	0	0	0	0	0	0	0	0	0	0	0	0.00714286	0	0.00413223	0	0	0	0	0	0	0.00128866	0.00387597	0	0	0	0	0	0.00779727	0	0.0103627	0.00552486	0	0	0.00900901	0	0.0185185	0	0	0	0.0094162	0.0229885
0,0,-12	0	0	0	0.0269608	0.0159236	0	0.00344828	0.0150943	0.00930233	0.00361011	0.00558659	0.00389105	0	0.00544959	0.00653595	0.00449438	0	0.00544465	0	0.00357143	0.0104167	0.0123967	0.0296443	0	0	0.0227273	0.0147601	0.00813008	0.0360825	0.0232558	0.00454545	0.00700935	0.0134228	0.0226244	0.0448549	0.0389864	0.0150376	0.00777202	0.0165746	0.0597484	0.0239362	0.045045	0.0311891	0.0037037	0.00898876	0	0.00123916	0.0357815	0.045977
0,0,-13	0	0	0	0	0	0	0	0	0	0.00361011	0	0	0	0	0.00326797	0.00224719	0.00540541	0.00181488	0	0	0	0	0	0	0	0	0	0	0.0064433	0	0	0	0.0033557	0.00452489	0.0131926	0.00194932	0	0	0	0.00943396	0	0.00900901	0	0	0	0	0	0.0094162	0
0,0,-14	0	0	0	0.00245098	0	0	0.00344828	0.00377358	0	0.00722022	0	0	0	0	0	0.00449438	0.0027027	0	0	0	0	0	0	0	0	0	0	0	0.00902062	0	0	0.0046729	0.0033557	0	0	0.00194932	0.0075188	0	0	0.00628931	0	0	0	0	0	0	0	0.0112994	0
0,0,-15	0	0.0030581	0	0	0.0191083	0	0	0	0	0	0	0.00583658	0	0	0	0.00674157	0	0	0	0	0	0	0.00197628	0	0	0	0	0.00813008	0.00257732	0	0	0	0	0	0	0	0	0	0	0	0	0	0	0	0	0	0	0.00564972	0
0,0,-16	0	0	0	0.00245098	0.00636943	0	0	0	0	0	0	0	0	0.00544959	0	0	0	0	0	0	0.00260417	0	0	0	0	0	0	0	0	0	0	0.00233645	0	0	0	0	0	0.00518135	0	0	0	0	0	0	0	0	0	0.00188324	0
0,0,-17	0	0	0	0	0	0	0	0	0	0	0	0.00194553	0	0	0	0	0	0	0	0	0	0	0	0	0	0	0	0	0.00257732	0	0	0	0.0033557	0	0	0	0	0	0	0	0	0	0	0	0	0	0.00991326	0.00188324	0.0172414
0,0,-18	0	0.00611621	0	0	0	0	0	0	0	0	0	0	0	0	0	0	0	0	0	0	0.00260417	0	0	0	0	0	0	0	0.00128866	0	0	0	0	0	0	0	0	0	0	0	0	0	0	0	0	0	0	0	0
0,0,-19	0	0.00611621	0	0.00245098	0	0	0	0	0	0	0	0	0	0	0	0	0.0027027	0.00181488	0	0	0	0.0165289	0	0	0	0	0.00369004	0	0.00128866	0	0	0	0	0	0.0131926	0.00194932	0	0.0103627	0.00552486	0.00628931	0.00265957	0	0.00194932	0.0037037	0	0.0141844	0.00495663	0.00188324	0
0,0,-2	0.150888	0.058104	0.152838	0.142157	0.11465	0.04	0.124138	0.173585	0.0139535	0.169675	0.162011	0.036965	0.0754717	0.0163488	0.0751634	0.0404494	0.124324	0.0671506	0.103261	0.160714	0.0260417	0.00826446	0.055336	0.0478723	0.147059	0.136364	0.125461	0.165312	0.0992268	0.0697674	0.113636	0.114486	0.110738	0.0859729	0.0765172	0.0253411	0.0300752	0.0207254	0.0110497	0.0566038	0.00531915	0	0.00194932	0.0592593	0.00449438	0.0390071	0.0148699	0.0131827	0.0344828
0,0,-20	0	0.0214067	0	0.00245098	0.0159236	0	0	0	0	0	0	0	0	0	0	0	0	0	0	0	0	0	0	0	0	0.00454545	0	0	0	0	0	0	0	0	0	0	0	0	0	0	0	0	0	0	0	0	0	0	0
0,0,-21	0	0	0	0	0	0	0	0	0	0	0	0	0	0	0	0	0	0	0	0	0.00260417	0	0	0.00531915	0	0	0	0	0	0	0	0	0	0	0	0.00194932	0	0	0	0	0	0	0	0	0	0	0	0	0
0,0,-22	0	0.0122324	0	0	0	0	0	0	0	0	0	0	0.00377358	0	0	0.00674157	0	0	0	0	0	0.00413223	0	0	0	0	0	0	0	0	0	0	0	0	0.00263852	0	0	0	0	0	0	0	0	0	0	0	0	0	0
0,0,-23	0	0	0	0	0	0	0	0	0	0	0	0	0	0	0	0	0	0	0	0	0	0	0	0	0	0	0	0	0.00257732	0	0	0	0	0	0	0	0	0	0	0	0	0	0	0	0	0	0	0	0
0,0,-24	0	0	0	0	0.00318471	0	0	0	0	0	0	0	0	0	0	0	0	0.00362976	0	0	0.00260417	0	0.00197628	0	0	0.00909091	0	0	0	0.00387597	0	0.00233645	0	0	0	0	0	0	0.00552486	0	0	0	0.00389864	0	0	0.0106383	0.00123916	0	0
0,0,-25	0	0	0	0	0.00318471	0	0	0	0	0	0	0	0	0	0	0	0	0	0	0	0	0	0	0	0	0	0	0	0	0	0	0	0	0	0	0	0	0	0	0	0	0	0	0	0	0	0	0	0
0,0,-26	0	0	0	0	0	0	0	0	0	0	0	0	0	0	0	0	0	0	0	0	0	0	0	0	0	0	0	0	0	0	0	0	0	0	0	0	0	0	0	0	0	0	0	0	0	0	0	0	0
0,0,-27	0	0	0	0	0	0	0	0	0	0	0	0	0	0	0	0	0	0	0	0	0	0	0.00197628	0	0	0	0	0	0	0	0	0	0	0	0	0	0	0.00259067	0	0	0	0	0	0	0	0	0	0	0
0,0,-28	0	0	0	0	0	0	0	0	0	0	0	0	0	0.00817439	0	0	0.00540541	0	0	0	0	0	0	0	0	0	0	0	0.00128866	0	0	0	0	0	0	0	0	0	0	0	0	0	0	0	0	0	0	0	0
0,0,-29	0	0	0	0	0	0	0	0	0	0	0	0	0	0	0	0	0.00540541	0	0	0	0	0	0	0	0	0	0	0	0	0	0	0	0	0	0	0	0	0	0	0	0	0	0	0	0	0	0	0	0
0,0,-3	0.0118343	0.0030581	0.00873362	0.0245098	0.0286624	0.0176	0.0103448	0.00377358	0	0.0288809	0.0335196	0.00389105	0.0603774	0.013624	0.00653595	0.00674157	0.0405405	0.0199637	0.00543478	0.0142857	0.127604	0.0454545	0.0395257	0.0212766	0.0735294	0.0727273	0.0184502	0.0650407	0.0979381	0.0697674	0.0318182	0.0327103	0.0033557	0.00452489	0.0105541	0.00779727	0.0225564	0.00777202	0.00552486	0.0220126	0.0159574	0	0.00584795	0.00740741	0.00449438	0.0567376	0.00247831	0.0244821	0
0,0,-30	0	0	0	0	0	0	0	0	0	0	0	0	0	0	0	0	0	0	0	0	0	0	0	0	0	0	0	0.00271003	0	0	0	0	0	0	0	0	0	0	0	0	0	0	0	0	0	0	0	0	0
0,0,-31	0	0	0	0	0	0	0	0	0	0.00361011	0	0	0.00377358	0.00817439	0	0	0	0	0	0	0	0	0	0.00531915	0	0	0	0	0	0	0	0	0	0	0	0	0	0	0	0	0	0	0	0	0	0	0	0	0
0,0,-32	0	0	0	0	0	0	0	0	0	0.00361011	0	0	0	0	0	0	0	0	0	0	0	0	0	0	0	0	0	0	0.00128866	0	0	0	0	0	0	0	0	0	0	0	0	0.00900901	0	0	0	0	0	0	0
0,0,-33	0	0	0	0	0	0	0	0	0	0	0	0	0	0	0	0	0	0	0	0	0.00520833	0	0	0	0	0	0	0	0	0	0	0	0	0	0	0	0	0	0	0	0	0	0	0	0	0	0	0	0
0,0,-34	0	0	0	0	0	0	0	0	0	0	0	0	0	0	0	0	0	0	0	0	0	0	0	0	0	0	0	0	0	0	0	0	0	0	0	0	0	0	0	0	0	0	0	0	0	0	0	0	0
0,0,-35	0	0	0	0	0	0	0	0	0	0	0	0	0	0	0	0	0	0	0	0	0	0	0	0	0	0	0	0	0	0	0	0	0	0	0	0	0	0	0	0	0	0	0	0	0	0	0	0	0.0114943
0,0,-36	0	0	0	0	0	0	0	0	0	0	0	0	0	0.0435967	0	0	0	0	0	0	0	0	0.00395257	0	0	0	0	0	0.00128866	0	0	0	0	0	0	0	0	0	0	0	0	0	0	0	0	0	0	0	0
0,0,-37	0	0	0	0	0	0	0	0	0	0	0	0	0	0.00544959	0	0	0	0	0	0	0	0	0	0	0	0	0	0	0	0	0	0	0	0	0	0	0	0	0	0	0	0	0	0	0	0	0	0	0
0,0,-39	0	0	0	0	0	0	0	0	0	0	0	0	0	0	0	0	0	0	0	0.0428571	0	0	0	0	0	0	0	0	0	0	0	0	0	0	0	0	0	0	0	0	0	0	0	0	0	0	0	0	0
0,0,-4	0.0147929	0.00611621	0	0.0220588	0.0286624	0.0304	0.00689655	0	0.00465116	0	0.0167598	0.00583658	0.0226415	0.0435967	0	0.00898876	0.0594595	0.0163339	0.0163043	0.00714286	0.0078125	0.0330579	0.0118577	0	0.0735294	0.0363636	0.0332103	0.0108401	0.0425258	0.0348837	0.00454545	0.0140187	0.0033557	0.00452489	0.0158311	0.00584795	0.0413534	0.0259067	0.0110497	0.0188679	0	0.027027	0.00584795	0	0.00449438	0.0141844	0	0.00376648	0.0229885
0,0,-40	0	0	0	0	0	0	0	0	0	0	0	0	0	0	0	0	0.0027027	0	0	0	0	0	0	0	0	0	0	0	0.00128866	0	0	0	0	0	0	0	0	0	0	0	0	0	0	0	0	0	0	0	0
0,0,-41	0	0	0	0	0	0	0	0	0	0	0	0	0	0	0	0	0.0027027	0	0	0	0	0	0	0	0	0	0	0	0	0	0	0	0	0	0	0	0	0	0	0	0	0	0	0	0	0	0	0	0
0,0,-47	0	0	0	0	0	0	0	0	0	0	0	0	0	0	0	0	0	0	0	0.00357143	0	0	0.00395257	0	0	0	0	0	0	0	0	0	0	0	0	0	0	0	0	0	0	0	0	0	0	0	0	0	0
0,0,-5	0.00591716	0.0152905	0	0.00490196	0.0286624	0.0224	0.0206897	0	0.00465116	0	0	0.00972763	0	0.013624	0.00326797	0.047191	0.0108108	0.0508167	0.00543478	0.0142857	0.0182292	0	0.0296443	0.0425532	0.0294118	0.0181818	0.0184502	0.0108401	0.0180412	0.0348837	0.00454545	0.0140187	0.0134228	0	0.0211082	0	0.0827068	0.0362694	0.0110497	0.00628931	0	0	0.00389864	0.0296296	0.00449438	0.0070922	0.0086741	0.039548	0.00574713
0,0,-55	0	0	0	0	0	0	0	0	0	0	0	0	0	0	0	0	0	0	0	0	0	0	0	0	0	0	0	0	0	0	0	0	0	0	0	0	0	0	0	0	0	0	0	0	0	0	0	0	0
0,0,-6	0.00295858	0.00611621	0	0.00490196	0.0127389	0	0	0	0	0	0	0	0.00377358	0.0027248	0	0.00449438	0.0243243	0.00362976	0	0	0.00260417	0	0.0118577	0.191489	0	0.0136364	0	0.0162602	0.00386598	0.00775194	0.00454545	0.00700935	0	0	0.00527704	0.00389864	0	0	0	0.00628931	0	0	0	0	0	0	0.00247831	0	0
0,0,-7	0.0650888	0.0030581	0.00873362	0.00490196	0.022293	0.0048	0.00689655	0.00377358	0.00465116	0.0180505	0.00558659	0.0116732	0.0226415	0.0108992	0	0.00449438	0.0108108	0.0508167	0.0108696	0	0.00520833	0.0289256	0.00790514	0.0425532	0	0.0454545	0.0110701	0.00813008	0.00515464	0.0310078	0.00909091	0.0116822	0.0167785	0.113122	0.0158311	0.0292398	0.0413534	0.0284974	0.0331492	0.0345912	0.0159574	0.0720721	0.0565302	0.0259259	0.0179775	0.0106383	0.0545229	0.0508475	0.0632184
0,0,-76	0	0	0	0	0	0	0	0	0	0	0	0	0	0	0	0	0	0	0	0.00357143	0	0	0	0	0	0	0	0	0	0	0	0	0	0	0	0	0	0	0	0	0	0	0	0	0	0	0	0	0
0,0,-8	0	0.030581	0.00873362	0	0	0	0.00344828	0	0	0.00722022	0.00558659	0.00583658	0	0	0	0	0.0162162	0.0217786	0.00543478	0	0.00260417	0	0	0	0	0.00454545	0	0	0.0064433	0	0	0	0	0	0	0.0233918	0.018797	0	0	0.00943396	0	0	0	0	0	0	0.0136307	0.0131827	0
0,0,-9	0.00887574	0.0030581	0.00436681	0	0.0191083	0	0.00344828	0	0.00465116	0.00722022	0	0	0	0	0	0	0.0189189	0	0	0.0142857	0.00260417	0	0	0	0.0294118	0	0.00738007	0.0135501	0.00386598	0.00775194	0	0	0	0	0	0.00389864	0.0150376	0	0	0	0.00265957	0	0	0.0037037	0	0	0	0.00376648	0
0,0,0	0.337278	0.425076	0.218341	0.35049	0.251592	0.5088	0.37931	0.256604	0.576744	0.404332	0.167598	0.663424	0.54717	0.474114	0.418301	0.501124	0.124324	0.324864	0.342391	0.382143	0.528646	0.661157	0.547431	0.0797872	0.308824	0.245455	0.302583	0.230352	0.26933	0.290698	0.404545	0.369159	0.459732	0.488688	0.437995	0.639376	0.402256	0.505181	0.480663	0.537736	0.827128	0.378378	0.732943	0.433333	0.786517	0.556738	0.666667	0.608286	0.402299
0,0,1	0.035503	0.088685	0.104803	0.0392157	0.0573248	0.0704	0.0586207	0.0641509	0.027907	0.032491	0.117318	0.0583658	0.0150943	0.0354223	0.0490196	0.0269663	0.143243	0.0562613	0.0869565	0.0642857	0.0364583	0.0206612	0.0395257	0.0265957	0.0735294	0.0681818	0.0516605	0.0569106	0.0489691	0.0891473	0.0636364	0.0841121	0.0738255	0.0497738	0.0527704	0.0331384	0.112782	0.0906736	0.116022	0.0283019	0.0265957	0.0990991	0.0526316	0.0555556	0.0404494	0.0106383	0.0309789	0.00753296	0.0862069
0,0,10	0	0	0	0	0	0	0	0	0	0	0.00558659	0.00194553	0.0113208	0	0	0.00449438	0	0	0.0163043	0	0.00260417	0	0	0.00531915	0	0	0.0110701	0.00813008	0.00128866	0	0	0	0.0033557	0	0	0.0116959	0	0.00518135	0.0110497	0	0	0.00900901	0.00194932	0	0	0	0	0	0.0114943
0,0,11	0	0	0	0	0	0	0.00344828	0	0	0	0	0	0	0	0	0.00224719	0	0	0	0	0	0	0	0	0	0	0	0	0	0	0	0.00233645	0	0	0	0	0	0	0	0	0	0	0	0	0	0	0.00247831	0	0
0,0,12	0.00295858	0.00917431	0.00436681	0.00490196	0.0159236	0.0032	0.00344828	0.00377358	0.00465116	0.0252708	0.0391061	0.0077821	0	0.00544959	0.0130719	0.0157303	0.0621622	0.00725953	0.0326087	0.00357143	0.0286458	0	0.0513834	0.00531915	0	0.0363636	0.0221402	0.00542005	0.0347938	0.0155039	0.00909091	0.00934579	0.0302013	0.00452489	0.00527704	0.00389864	0	0.0181347	0.00552486	0.00628931	0.0212766	0.18018	0.00974659	0.0592593	0.0179775	0.0035461	0.0086741	0.0094162	0.0287356
0,0,13	0	0	0	0	0	0	0	0	0	0	0	0	0	0	0	0.00224719	0	0.00181488	0	0	0	0	0	0	0	0	0.00738007	0	0	0	0	0.0046729	0	0	0.00263852	0	0	0	0.0165746	0	0	0	0	0	0	0	0.00247831	0	0.0114943
0,0,14	0	0	0	0	0	0	0	0	0	0	0	0	0.00754717	0	0.0196078	0	0	0	0	0	0	0	0	0	0	0	0.00738007	0.00271003	0	0.00387597	0	0	0	0.00452489	0	0	0	0	0	0.00314465	0.00531915	0	0	0	0	0	0.00247831	0	0
0,0,15	0	0	0	0	0	0	0	0	0	0.00722022	0.00558659	0	0	0	0	0	0.00540541	0	0	0	0	0	0	0	0	0	0	0	0	0	0	0	0	0	0	0	0	0	0.00552486	0	0	0	0.00194932	0	0	0	0	0	0
0,0,16	0	0	0	0.00245098	0.00636943	0	0.0137931	0	0	0.00722022	0	0	0	0	0	0	0	0	0	0	0	0	0	0	0	0	0	0	0.00257732	0	0	0.0046729	0.00671141	0	0	0	0	0	0	0	0	0	0	0	0.00224719	0	0.00123916	0	0
0,0,17	0	0.00611621	0	0.00245098	0	0	0.00689655	0	0	0.00361011	0	0	0	0	0.00653595	0	0	0.00362976	0	0	0	0	0.00197628	0	0	0	0	0	0	0	0	0	0	0.00904977	0	0.00389864	0	0.00518135	0	0	0	0.00900901	0.00194932	0	0	0	0	0	0
0,0,18	0	0.0030581	0	0	0	0	0	0	0	0	0.00558659	0	0	0	0.00653595	0.00224719	0	0	0	0	0	0	0	0	0	0	0	0	0	0	0	0	0	0	0	0	0	0	0	0	0	0	0	0	0	0	0	0	0
0,0,19	0	0.0030581	0	0	0	0	0	0	0	0	0.00558659	0	0	0	0.0130719	0.00449438	0.0027027	0	0	0	0	0	0	0	0	0	0	0	0	0	0	0	0	0	0	0	0	0	0.00552486	0	0	0.00900901	0	0	0.00224719	0	0.00123916	0	0
0,0,2	0.0680473	0.0489297	0.00873362	0.0220588	0.0732484	0.1136	0.0482759	0.116981	0.0604651	0.0361011	0.139665	0.0136187	0.0264151	0.0190736	0.0424837	0.0359551	0.0378378	0.0163339	0.0217391	0.0607143	0.0494792	0.00826446	0.0237154	0.0585106	0.0588235	0.0545455	0.0627306	0.0867209	0.0631443	0.0620155	0.122727	0.0443925	0.0436242	0.040724	0.0395778	0.0214425	0.0451128	0.0803109	0.0607735	0.0345912	0.0159574	0	0.00584795	0.0814815	0.0382022	0.0602837	0.0359356	0.0131827	0.00574713
0,0,20	0	0	0	0	0	0.0016	0.00344828	0	0	0	0	0	0.00377358	0	0	0	0	0	0	0	0	0	0	0	0	0	0	0	0	0	0	0	0	0	0	0	0	0	0	0	0	0	0	0	0	0	0	0	0.00574713
0,0,21	0	0	0	0	0	0	0.00344828	0	0	0	0	0	0	0	0.0196078	0.00224719	0	0	0	0	0	0	0.00197628	0	0	0	0	0	0	0	0	0	0	0	0	0	0	0	0	0	0.00265957	0	0	0	0	0	0.00247831	0	0
0,0,22	0	0	0	0	0	0	0	0	0	0	0	0	0	0	0	0	0	0	0	0	0	0	0	0	0	0	0	0	0	0	0	0.00700935	0	0	0	0	0	0	0	0	0	0	0	0	0	0	0	0	0
0,0,23	0	0	0	0	0	0	0	0	0	0	0	0	0	0	0.00653595	0	0	0	0	0	0	0	0	0	0	0	0	0	0.00128866	0	0	0	0	0	0	0	0	0	0	0	0	0	0	0	0	0	0.00247831	0	0
0,0,24	0	0	0	0	0.00636943	0	0	0	0	0	0	0.00389105	0	0	0.0130719	0.00224719	0	0	0	0	0.00520833	0	0.00197628	0	0	0	0	0.00271003	0.00128866	0	0.00454545	0.0046729	0	0.00452489	0	0.00389864	0	0.00518135	0	0	0.00531915	0	0	0	0.00449438	0	0.00371747	0	0
0,0,28	0	0	0	0	0	0	0	0	0	0	0	0	0	0	0	0	0	0	0	0	0	0	0	0	0	0	0	0	0	0	0	0	0	0	0	0	0	0	0	0	0.00531915	0	0	0	0	0	0.00247831	0	0
0,0,3	0.056213	0.0703364	0.00873362	0.0514706	0.0350318	0.0064	0.0275862	0.00754717	0.00465116	0.0180505	0.0670391	0.00972763	0.0301887	0.0435967	0.0196078	0.00898876	0.0540541	0.0780399	0.0326087	0.0214286	0.015625	0.0165289	0.0237154	0.207447	0.132353	0.0409091	0.0332103	0.0216802	0.0257732	0.0232558	0.0227273	0.0186916	0.0134228	0.00904977	0.0343008	0	0	0	0.00552486	0	0.00531915	0	0.00389864	0.0222222	0.00224719	0.0744681	0.0111524	0.00564972	0.00574713
0,0,31	0	0	0	0	0	0	0	0	0	0	0	0	0	0	0	0.00224719	0	0	0	0	0	0	0	0	0	0	0	0	0	0	0	0	0	0	0	0	0	0	0.0110497	0	0	0	0	0	0	0	0	0.00188324	0
0,0,34	0	0	0	0	0	0	0	0	0	0	0	0	0	0	0	0	0	0	0	0	0	0	0	0	0	0	0	0	0	0	0	0	0	0	0	0	0.0075188	0	0	0	0	0	0	0	0	0	0	0	0
0,0,36	0	0	0	0	0	0	0	0	0	0	0	0	0	0	0.00980392	0	0	0	0	0.0214286	0	0	0.00197628	0	0	0	0	0	0	0	0	0	0	0	0	0	0	0	0	0	0	0	0	0	0	0	0	0	0
0,0,39	0	0	0	0	0	0	0	0	0	0	0	0	0	0	0	0	0	0	0	0	0	0	0	0	0	0	0	0	0	0	0	0	0	0	0	0	0	0	0	0	0	0	0	0	0	0	0	0	0
0,0,4	0.00591716	0	0	0.0147059	0	0.0112	0.0413793	0.045283	0.0604651	0.0144404	0	0.0116732	0.0113208	0.0299728	0.00980392	0.0719101	0.0324324	0.061706	0.0108696	0.0428571	0.0182292	0.0495868	0.00988142	0.0425532	0	0.0181818	0.0110701	0.0325203	0.0180412	0.0503876	0.00454545	0.0046729	0.0234899	0.00452489	0.0395778	0.00389864	0	0	0.0165746	0.00314465	0.00265957	0	0.00779727	0.0222222	0.00449438	0.0106383	0.0297398	0.039548	0.0229885
0,0,41	0	0	0	0	0	0	0	0	0	0	0	0	0	0	0	0	0	0	0	0	0	0	0	0	0	0	0	0	0	0	0	0	0	0	0	0	0	0	0	0	0	0	0	0	0	0	0	0	0
0,0,44	0	0	0	0	0	0	0	0	0	0	0	0	0	0	0	0	0	0	0	0	0	0	0	0	0	0	0	0	0	0	0	0	0	0	0	0	0	0	0	0	0	0	0	0	0	0	0	0	0
0,0,45	0	0	0	0	0	0	0	0	0	0	0	0	0	0	0	0	0	0	0	0	0	0	0	0	0	0	0	0	0	0	0	0	0	0	0	0	0	0	0	0	0	0	0	0	0	0	0	0	0
0,0,47	0	0	0	0	0	0	0	0	0	0	0	0	0	0	0	0	0	0	0	0.0142857	0	0	0	0	0	0	0	0	0	0	0	0	0	0	0	0	0	0	0	0	0	0	0	0	0	0	0	0	0
0,0,48	0	0	0	0	0	0	0	0	0	0	0	0	0	0	0	0	0	0	0	0	0	0	0	0	0	0	0	0	0	0	0	0	0	0	0	0	0	0	0.00552486	0	0	0	0	0	0	0	0	0	0
0,0,5	0.0443787	0.0275229	0.0305677	0.00980392	0.0350318	0.0416	0.0448276	0.0415094	0.027907	0.0288809	0.0223464	0.0233463	0.0264151	0.0517711	0.0424837	0.00674157	0.0108108	0.101633	0.0923913	0.0142857	0.0208333	0.0330579	0.013834	0.0531915	0.0441176	0.0181818	0.0664207	0.0298103	0.0502577	0.0310078	0.0409091	0.0490654	0.0872483	0.0361991	0.0474934	0.037037	0.075188	0.0414508	0.0331492	0.0534591	0.00797872	0.036036	0.0272904	0.062963	0.0359551	0.0780142	0.0557621	0.0094162	0.0804598
0,0,6	0	0.0030581	0	0	0.00955414	0	0.00344828	0	0	0	0.00558659	0.0116732	0.0150943	0	0.00980392	0	0.00540541	0.00725953	0.00543478	0	0.0182292	0	0.00592885	0	0	0.0136364	0.0295203	0.00813008	0.00257732	0	0	0.00233645	0	0	0.00791557	0	0.0037594	0	0	0	0	0	0.0155945	0	0	0	0.00123916	0	0.0229885
0,0,7	0	0.0183486	0	0.00735294	0.00955414	0	0.00344828	0.00377358	0.00465116	0.00722022	0	0.00583658	0	0.027248	0.00326797	0.0224719	0	0.0471869	0.0326087	0.0214286	0	0	0	0	0.0147059	0	0.0110701	0.0189702	0	0.00775194	0	0.0163551	0	0.00452489	0	0.0155945	0.0037594	0.0103627	0	0	0	0	0	0.0259259	0	0.0106383	0.00991326	0.0131827	0.0344828
0,0,8	0.0147929	0.0122324	0	0.00980392	0	0	0.0103448	0.00754717	0.00465116	0.0144404	0.0111732	0.00583658	0.00377358	0.0354223	0.00326797	0.00449438	0.00810811	0.00544465	0	0	0.015625	0	0.00592885	0	0	0.0136364	0.0147601	0.00813008	0.0128866	0.0116279	0.00909091	0.0140187	0	0	0	0	0	0	0.0110497	0	0	0	0	0	0	0.0319149	0.00123916	0	0
0,0,9	0.00887574	0.0152905	0.00436681	0.0220588	0	0.0032	0.00344828	0	0.0372093	0.00722022	0.0167598	0.0194553	0	0	0.0196078	0.00898876	0.0189189	0.00544465	0	0	0.0130208	0.00826446	0.00197628	0.12234	0	0	0.0295203	0	0.0115979	0.00775194	0	0.021028	0	0.0180995	0.00791557	0	0	0	0	0	0	0	0	0	0.00224719	0	0.00123916	0	0.0114943
0,1,-1	0.00826446	0.0250417	0.0225225	0.0277778	0.0149813	0.0242588	0.0141093	0.0249307	0.034375	0.0281124	0.0237467	0.0597015	0.0220264	0.0304878	0.0197368	0.0156986	0.00457666	0.00760456	0.0139535	0.0864198	0.0384615	0.0508475	0.0177665	0.00699301	0.00606061	0.00967742	0.00617284	0.00628931	0.026648	0.0283912	0.0198675	0.0272537	0.0139535	0.0223881	0.0316027	0.0314286	0.0333333	0.0225564	0.0165746	0.0430108	0	0.0184332	0.0100167	0.0823529	0	0	0.0683761	0.0181818	0.0266667
0,1,-10	0	0	0.0045045	0.00438596	0	0	0.015873	0	0	0.0060241	0	0.00746269	0	0	0.00657895	0	0	0	0	0	0.00923077	0.00338983	0	0	0	0	0	0	0.00280505	0	0	0.00209644	0.0139535	0	0.0112867	0.00571429	0.0133333	0	0	0.0215054	0.05	0	0	0	0	0	0.0213675	0.00909091	0.00888889
0,1,-11	0.0137741	0.00500835	0.003003	0.0160819	0.0524345	0.00539084	0.00352734	0.0249307	0.015625	0.00401606	0.0118734	0.0149254	0.0132159	0.00609756	0.0109649	0.00784929	0.0549199	0.0171103	0	0	0.00461538	0.00677966	0.00761421	0.0174825	0.0727273	0.00322581	0.00617284	0.0283019	0.0196353	0.022082	0.0596026	0.00209644	0.0139535	0.0597015	0.0293454	0.0742857	0.0333333	0	0.0552486	0.0215054	0.0666667	0.0276498	0.0283806	0.0764706	0.0651163	0	0.025641	0.0181818	0.12
0,1,-12	0	0	0	0.00292398	0	0.00539084	0.00352734	0.00277008	0.003125	0.00200803	0.00263852	0.011194	0.0132159	0	0	0	0	0	0	0	0	0	0	0.0104895	0	0	0	0	0.00981767	0.00630915	0	0.00209644	0.0139535	0.00373134	0.00225734	0	0	0	0	0	0	0.00460829	0.0033389	0	0.00930233	0	0	0.0136364	0
0,1,-13	0	0	0	0.00584795	0	0	0	0	0.00625	0	0	0	0	0.00609756	0	0	0	0	0	0	0	0	0	0	0	0.00645161	0	0	0	0.00630915	0	0	0	0	0	0.0142857	0	0	0	0	0	0	0	0.00588235	0.00930233	0	0	0.00454545	0
0,1,-14	0	0	0.003003	0.0131579	0	0	0	0	0	0.00803213	0	0	0.00881057	0	0	0	0.00457666	0.00760456	0	0	0	0	0	0	0.00606061	0	0	0	0.0154278	0.00630915	0	0	0.00930233	0.00373134	0	0.0257143	0	0	0	0.0107527	0	0	0	0	0	0	0	0	0
0,1,-15	0	0	0.0015015	0.00438596	0	0	0.00176367	0	0	0.00200803	0.00131926	0	0	0	0	0	0	0	0	0	0	0	0	0.013986	0	0	0	0	0.00420757	0	0	0	0	0	0	0.00857143	0	0	0.00552486	0	0	0	0	0	0	0	0	0	0
0,1,-16	0.00275482	0.0066778	0.003003	0	0	0.00269542	0.00176367	0.00277008	0.00625	0.00200803	0.00263852	0.011194	0.00881057	0.0121951	0	0	0.00228833	0	0	0	0.00615385	0.00338983	0.0304569	0	0	0	0.0185185	0	0.00420757	0	0	0.0125786	0	0	0.00225734	0	0	0.0075188	0	0.0107527	0.0166667	0.00460829	0	0	0	0	0	0	0
0,1,-17	0	0	0.0015015	0	0.00374532	0	0	0	0	0	0	0	0	0	0	0.00156986	0	0.00380228	0	0.0246914	0	0	0	0.0034965	0	0	0.00617284	0	0.00140252	0	0	0.00419287	0	0	0	0	0	0	0	0	0	0	0	0	0	0	0	0	0
0,1,-18	0	0.00166945	0	0	0	0	0.00529101	0	0	0.00401606	0	0.00373134	0.0132159	0	0	0	0.00686499	0	0	0	0	0	0	0.0034965	0	0.00322581	0	0	0	0	0	0	0	0	0	0	0.0133333	0	0	0	0	0.00460829	0.00166945	0.00588235	0	0	0.00854701	0	0
0,1,-19	0.00275482	0	0	0	0.011236	0	0	0.00554017	0	0.00200803	0	0.00373134	0	0	0.00657895	0.00156986	0	0.00380228	0	0	0	0	0	0	0.00606061	0	0.0246914	0	0	0	0	0	0	0	0	0	0	0	0	0	0	0	0	0	0	0	0	0	0
0,1,-2	0.0881543	0.0166945	0.112613	0.0365497	0.0374532	0.0619946	0.037037	0.0581717	0.00625	0.0361446	0.0672823	0.0671642	0.0440529	0.0426829	0.116228	0.0722135	0.0457666	0.0304183	0.111628	0.0617284	0.0615385	0.233898	0.104061	0.0559441	0.0848485	0.0677419	0.0246914	0.0597484	0.0364656	0.0788644	0.13245	0.0293501	0.102326	0.0335821	0.0835214	0.0857143	0.0266667	0.109023	0.0662983	0	0.025	0.0276498	0.110184	0.111765	0.0511628	0.045977	0.0299145	0.0818182	0.0711111
0,1,-20	0.00275482	0	0.0015015	0.00146199	0	0	0	0	0	0.00200803	0	0	0	0.0121951	0	0	0.00686499	0	0.00465116	0	0	0	0.00253807	0	0	0	0.00617284	0	0	0	0	0	0	0	0.00225734	0	0	0	0	0.0107527	0	0	0	0	0	0	0	0	0
0,1,-21	0	0	0	0	0	0	0	0	0.003125	0.00401606	0	0	0	0	0	0	0	0	0.00930233	0	0	0	0	0	0	0	0.037037	0	0.00280505	0	0	0	0	0	0.00451467	0	0	0	0	0	0	0	0.00500835	0	0.00930233	0	0	0	0
0,1,-22	0	0	0	0	0	0	0	0	0	0	0	0	0	0	0	0	0	0	0	0	0	0	0	0	0	0	0	0	0.00140252	0	0	0	0	0	0	0	0	0	0	0	0	0	0	0	0.00465116	0	0	0	0
0,1,-23	0	0	0.00900901	0.00146199	0.00749064	0.00269542	0	0.0166205	0	0.00200803	0.00395778	0.011194	0	0.0182927	0	0	0	0	0	0	0	0.0169492	0	0	0	0.00645161	0.00617284	0.0220126	0.00140252	0	0	0.00628931	0	0	0.00225734	0.00571429	0.00666667	0	0	0.0107527	0.00833333	0	0.00500835	0	0.0232558	0.045977	0	0	0.00444444
0,1,-24	0	0	0	0	0	0	0	0	0	0	0	0	0	0	0	0	0	0	0	0	0	0	0	0.00699301	0	0	0	0	0	0	0	0	0	0	0	0	0	0	0	0.0107527	0	0	0	0	0	0	0	0	0
0,1,-25	0	0	0	0	0	0	0	0	0	0	0	0	0	0	0	0	0	0	0	0	0	0	0	0	0	0	0	0	0	0	0	0	0	0	0	0	0	0.0075188	0	0	0	0	0	0	0	0	0	0	0
0,1,-26	0	0	0	0	0	0	0	0	0	0	0.00131926	0	0	0	0	0	0	0	0	0	0	0.00338983	0	0	0	0	0.00617284	0	0	0	0.013245	0	0	0	0	0	0	0.0037594	0	0	0	0	0	0	0	0	0	0	0
0,1,-28	0	0	0	0	0	0	0	0.0166205	0	0.00200803	0.00131926	0	0	0	0	0	0	0	0	0	0	0.00677966	0	0	0.00606061	0	0	0	0	0	0	0	0	0.0149254	0	0	0	0	0	0	0	0.00921659	0	0	0	0	0	0	0
0,1,-29	0	0	0	0	0	0	0	0	0	0	0	0	0	0	0	0	0	0.00380228	0	0	0	0	0	0	0	0	0	0	0	0	0	0	0	0	0	0	0	0	0	0	0	0	0	0	0	0	0	0	0
0,1,-3	0.00826446	0.0066778	0.00600601	0.0423977	0.011236	0.0215633	0.0194004	0.00831025	0.0125	0.0702811	0.0277045	0.00746269	0.0176211	0	0.0197368	0.0298273	0.020595	0.026616	0.00930233	0	0.0184615	0.0237288	0	0.00699301	0	0.0225806	0.0617284	0.00314465	0.00140252	0.00946372	0.013245	0.00419287	0.0604651	0.0261194	0.013544	0.0228571	0.0133333	0.0075188	0.00828729	0.0215054	0.0333333	0.0460829	0.0567613	0.0176471	0.0232558	0.0114943	0.017094	0.0181818	0.0311111
0,1,-30	0	0	0	0	0	0	0	0	0	0	0	0	0	0	0	0	0	0	0	0	0	0	0	0	0	0	0	0	0	0	0	0	0	0	0	0	0.04	0	0	0	0	0	0	0	0	0	0	0	0
0,1,-31	0	0	0	0	0	0	0	0	0	0	0	0	0	0	0	0	0	0	0	0	0	0	0	0	0	0	0	0	0	0	0	0	0	0	0.00225734	0	0	0	0	0	0	0	0	0	0	0	0	0	0
0,1,-33	0	0	0	0	0	0	0.00176367	0	0	0	0	0	0	0	0	0	0	0	0	0	0.00153846	0	0	0.0034965	0	0	0	0	0	0	0	0	0	0	0	0	0	0	0	0	0	0	0	0	0	0	0	0	0
0,1,-35	0	0	0	0	0	0	0.00176367	0	0	0	0	0	0	0	0	0	0.00915332	0	0	0	0	0.00338983	0	0	0	0	0	0	0	0	0	0	0	0	0	0	0	0	0	0	0	0	0	0	0	0	0	0	0
0,1,-36	0	0	0	0	0	0	0.00176367	0	0	0	0	0	0	0	0	0	0	0	0	0	0	0	0	0	0	0	0	0	0	0	0	0	0	0	0	0	0	0	0.00276243	0	0	0	0	0	0	0	0	0	0
0,1,-4	0.0165289	0.0367279	0.033033	0.0233918	0.011236	0.06469	0.026455	0.0249307	0.04375	0.0502008	0.0461741	0.00746269	0.061674	0.0182927	0.0394737	0.0675039	0.0228833	0.0722433	0.0651163	0.0246914	0.0384615	0.020339	0.119289	0.0699301	0.10303	0.0677419	0.00617284	0.0660377	0.0280505	0.0252366	0.0198675	0.0230608	0.0325581	0.0261194	0.0180587	0.0657143	0.0466667	0.0413534	0.0497238	0.0107527	0.116667	0.0552995	0.0383973	0.0529412	0.055814	0.0229885	0.0042735	0.0909091	0.0444444
0,1,-40	0	0	0	0	0	0	0	0	0	0	0	0	0	0	0	0	0	0	0	0	0	0	0	0	0	0	0	0	0	0	0	0	0	0	0	0	0	0	0	0	0	0	0	0	0	0	0	0	0
0,1,-43	0	0	0	0	0	0	0.00176367	0	0	0	0	0	0	0	0	0	0	0	0	0	0	0	0	0	0	0	0	0	0	0	0	0	0	0	0	0	0	0	0	0	0	0	0	0	0	0	0	0	0
0,1,-5	0.00826446	0.00834725	0.00600601	0.0102339	0.0187266	0.0107817	0.00529101	0.0166205	0.0125	0.0140562	0.0197889	0.00373134	0.0220264	0.0121951	0	0.010989	0	0.00380228	0.027907	0	0.0153846	0.020339	0.00507614	0.00699301	0	0.00322581	0.00617284	0.0314465	0.0056101	0	0.0264901	0.00628931	0.00465116	0.0186567	0.0225734	0.0114286	0.0733333	0	0.019337	0.0645161	0	0.0138249	0.00500835	0.00588235	0.00930233	0	0	0.00454545	0.00888889
0,1,-50	0	0	0	0	0	0	0	0	0	0	0	0	0	0	0	0	0	0	0	0	0	0	0	0	0	0	0	0	0	0	0	0.00209644	0	0	0	0	0	0	0	0	0	0	0	0	0	0	0	0	0
0,1,-59	0	0	0	0	0	0	0	0	0	0	0	0	0	0	0	0	0	0	0	0	0	0	0	0	0	0	0	0	0	0	0	0.00209644	0	0	0	0	0	0	0	0	0	0	0	0	0	0	0	0	0
0,1,-6	0.00275482	0.00166945	0.015015	0.0175439	0	0.0215633	0.00881834	0.0304709	0	0.0060241	0.00395778	0.011194	0.0132159	0	0.00219298	0.0204082	0.00686499	0.0095057	0.00930233	0.0246914	0.0123077	0.00677966	0.0203046	0.0174825	0	0.00645161	0.0432099	0.0188679	0.0056101	0.00315457	0.013245	0.0125786	0.0232558	0.00746269	0.0248307	0.0571429	0.0466667	0.0676692	0.058011	0.0322581	0	0.0460829	0.0317195	0.0176471	0.00465116	0.126437	0.0042735	0.00909091	0.00444444
0,1,-7	0.00550964	0.0133556	0.021021	0.0204678	0.0149813	0.00539084	0.010582	0.00277008	0.009375	0.00401606	0.0118734	0.011194	0.0264317	0.0182927	0.00657895	0.00470958	0.00457666	0.0209125	0.00465116	0	0.00769231	0.0237288	0.0126904	0.020979	0.00606061	0	0.0123457	0.0283019	0.0056101	0.0189274	0.00662252	0.0104822	0	0.00373134	0.00902935	0.04	0.0666667	0	0.0220994	0.0215054	0.00833333	0.00460829	0.00834725	0	0.00930233	0.137931	0	0	0.00444444
0,1,-8	0.00550964	0	0.003003	0.0175439	0.011236	0.00269542	0	0	0.00625	0	0.00131926	0.0186567	0.00881057	0.00609756	0	0.00941915	0.0228833	0	0.0325581	0.0493827	0.0107692	0.0338983	0.0152284	0.034965	0	0	0.0123457	0.00628931	0.00841515	0.00315457	0.00662252	0	0.0186047	0	0.00451467	0.0142857	0	0	0.00276243	0	0	0.00460829	0	0	0	0	0.0042735	0	0
0,1,-9	0.0137741	0.0033389	0	0.00292398	0	0	0.0564374	0.00277008	0.0125	0.00200803	0.00263852	0	0.00440529	0.00609756	0.00219298	0.00784929	0.00228833	0.00570342	0.00465116	0	0	0	0.00253807	0.0314685	0	0	0	0.00943396	0.0056101	0	0.00662252	0.00419287	0	0.0223881	0.00451467	0.00571429	0.00666667	0	0.0165746	0.0107527	0	0.0184332	0	0.0176471	0.00465116	0	0	0.0363636	0
0,1,0	0.236915	0.110184	0.192192	0.118421	0.0749064	0.172507	0.0864198	0.0886427	0.0875	0.0843373	0.197889	0.141791	0.220264	0.097561	0.217105	0.11303	0.189931	0.0893536	0.0930233	0.148148	0.203077	0.152542	0.271574	0.178322	0.193939	0.183871	0.148148	0.160377	0.141655	0.141956	0.112583	0.259958	0.186047	0.0932836	0.180587	0.177143	0.133333	0.184211	0.168508	0.0967742	0	0.105991	0.368948	0.0823529	0.102326	0.0804598	0.183761	0.163636	0.311111
0,1,1	0.0523416	0.0400668	0.0600601	0.0482456	0.0599251	0.0781671	0.0670194	0.099723	0.10625	0.062249	0.0224274	0.149254	0.092511	0.0365854	0.0921053	0.0565149	0.180778	0.0646388	0.055814	0.259259	0.0323077	0.0474576	0.0558376	0.020979	0.0666667	0.0451613	0.0925926	0.0377358	0.0813464	0.0536278	0.0662252	0.0607966	0.125581	0.0298507	0.0406321	0.0257143	0.08	0.056391	0.0441989	0.107527	0.116667	0.0506912	0.0417362	0.117647	0.12093	0.149425	0.162393	0.0454545	0.0755556
0,1,10	0.00275482	0.00166945	0.0045045	0.00146199	0.0187266	0	0	0	0	0.00803213	0.00395778	0	0	0.0121951	0.0131579	0	0.00686499	0	0.00930233	0	0	0.00338983	0.00507614	0.048951	0	0.0258065	0	0.0283019	0.0224404	0.0283912	0	0	0	0	0	0	0.02	0	0.00276243	0	0	0.00460829	0.00166945	0	0	0	0	0	0
0,1,11	0	0	0.0015015	0	0	0	0.00176367	0	0	0	0	0	0	0	0	0.00156986	0	0.00380228	0	0	0	0	0	0	0	0.00322581	0.0185185	0	0	0	0	0	0	0	0.00451467	0	0.00666667	0.0075188	0	0	0	0	0	0	0	0	0	0	0
0,1,12	0	0	0.0015015	0.00292398	0	0	0.00176367	0.00554017	0	0.00200803	0.00263852	0	0.0132159	0	0	0	0.00228833	0.00570342	0	0	0	0	0.00507614	0.0454545	0	0	0	0	0	0.00946372	0.00662252	0	0	0.00746269	0.00451467	0.0114286	0.00666667	0	0	0	0	0	0	0	0	0	0.0042735	0	0
0,1,13	0.0110193	0.0066778	0.003003	0.00146199	0.0374532	0.0107817	0.010582	0.00831025	0.00625	0.0180723	0.00659631	0.00746269	0	0.0365854	0.0285088	0.010989	0.0640732	0.0171103	0.00930233	0	0.0107692	0	0	0	0.00606061	0.00967742	0.0123457	0.00943396	0.0112202	0.0189274	0.00662252	0	0.0325581	0.011194	0.00677201	0.02	0.00666667	0.018797	0.0276243	0.0322581	0.0333333	0.0138249	0.00166945	0.0235294	0.00465116	0.0229885	0.0213675	0.00454545	0.0133333
0,1,14	0	0	0	0	0	0	0	0	0	0	0	0	0	0	0.00219298	0	0.00457666	0	0	0	0	0.00677966	0	0	0	0	0.00617284	0	0	0	0	0	0.00465116	0	0	0.00285714	0	0	0	0	0	0	0	0	0	0	0.00854701	0	0
0,1,15	0	0	0	0.00146199	0	0.00539084	0	0.0110803	0	0.00803213	0	0.00373134	0	0	0	0.00470958	0	0	0	0	0	0.00338983	0	0.00699301	0	0	0	0	0	0	0	0	0	0	0.00225734	0.00857143	0	0	0	0	0	0	0	0	0	0	0	0.00454545	0
0,1,16	0	0	0.0015015	0	0	0	0	0	0	0	0.00131926	0	0	0	0	0	0	0	0	0	0.00153846	0	0	0.0034965	0	0	0	0	0.00140252	0.00630915	0	0	0	0	0	0	0.0133333	0	0	0	0	0	0	0	0	0	0	0	0
0,1,17	0.00826446	0.00166945	0.0015015	0.00146199	0.00749064	0	0	0.0193906	0	0	0.00131926	0.011194	0	0.0243902	0	0.00156986	0.00686499	0.00190114	0	0	0	0	0	0	0	0	0	0	0	0	0	0	0	0	0	0	0	0	0	0	0	0	0	0	0	0	0	0	0
0,1,18	0	0	0	0	0	0.00539084	0	0	0	0.00200803	0	0	0.00440529	0	0	0	0	0	0	0	0.00307692	0	0.00253807	0	0	0	0	0	0	0	0	0.00419287	0	0	0	0	0	0	0.00276243	0	0	0.00460829	0	0	0.00930233	0	0	0	0
0,1,19	0	0	0.003003	0	0	0	0	0	0	0	0	0	0.0132159	0	0.00219298	0	0	0	0	0	0	0	0	0	0	0	0	0	0.00140252	0	0	0	0	0	0	0	0	0	0	0	0	0	0	0	0	0	0	0	0
0,1,2	0.0936639	0.449082	0.0765766	0.309942	0.127341	0.0350404	0.273369	0.066482	0.321875	0.218876	0.28628	0.104478	0.0660793	0.27439	0.120614	0.22449	0.0983982	0.201521	0.111628	0	0.132308	0.040678	0.0152284	0.00699301	0	0.0806452	0.0185185	0.0220126	0.171108	0.126183	0.0794702	0.176101	0.102326	0.253731	0.126411	0.108571	0.0533333	0.0225564	0.0690608	0.172043	0.275	0.294931	0.0984975	0.147059	0.2	0.195402	0.192308	0.2	0.0888889
0,1,20	0	0	0.003003	0	0.00374532	0	0.00176367	0.00277008	0	0	0	0	0	0	0	0	0	0.00570342	0.00930233	0	0	0	0	0	0	0	0	0	0	0	0	0	0	0	0.00225734	0.00285714	0	0	0	0	0	0	0	0	0	0	0	0	0
0,1,22	0.00275482	0	0	0.00146199	0	0	0	0	0	0.00200803	0	0	0	0	0	0	0	0	0	0	0	0	0	0	0	0	0	0.00314465	0	0	0	0	0	0	0	0	0	0	0	0	0	0	0	0	0	0	0	0	0
0,1,23	0	0	0	0	0	0	0	0	0	0	0	0	0	0	0	0	0	0	0	0	0	0	0	0	0	0	0	0	0	0	0	0	0	0.00373134	0	0.00285714	0	0	0	0	0	0	0	0	0	0	0	0	0
0,1,24	0	0	0	0.00146199	0	0	0.00176367	0	0	0	0	0	0	0	0	0	0	0	0	0	0	0	0	0	0	0	0	0	0	0	0	0	0	0	0	0	0	0	0.00276243	0	0	0	0	0	0	0	0	0	0
0,1,25	0	0	0	0.00146199	0	0	0.00352734	0.00554017	0	0	0	0	0	0	0	0	0	0.00570342	0	0	0	0	0	0	0	0	0	0	0	0.00630915	0.00662252	0	0	0	0	0.00571429	0	0	0	0	0	0	0	0	0	0	0	0.00454545	0
0,1,26	0	0	0	0	0	0	0	0	0	0	0	0	0	0	0	0	0	0	0	0	0	0	0	0	0	0	0	0	0	0	0	0	0	0	0	0	0	0	0	0	0	0	0	0	0	0	0.034188	0	0
0,1,27	0	0	0	0	0	0	0	0	0	0.00803213	0	0	0	0	0	0.00156986	0	0	0	0	0	0	0	0	0	0	0	0	0	0	0	0	0	0	0	0	0	0	0	0	0	0	0	0	0	0	0	0	0
0,1,28	0	0	0	0	0	0	0.00176367	0	0	0	0	0	0	0	0	0	0	0	0	0	0	0	0	0	0	0	0	0	0	0	0	0	0	0	0	0	0	0	0	0	0	0	0	0	0	0	0	0	0
0,1,29	0	0	0	0	0	0	0	0.00277008	0	0	0	0	0	0	0	0	0	0	0	0	0	0	0	0	0	0	0	0	0	0	0	0	0	0	0	0	0	0	0	0	0	0	0	0	0	0	0	0	0
0,1,3	0.275482	0.217028	0.246246	0.179825	0.247191	0.269542	0.165785	0.277008	0.15625	0.279116	0.188654	0.205224	0.23348	0.292683	0.208333	0.194662	0.15103	0.294677	0.195349	0.271605	0.243077	0.166102	0.243655	0.178322	0.193939	0.354839	0.185185	0.352201	0.286115	0.290221	0.304636	0.272537	0.186047	0.287313	0.20316	0.125714	0.106667	0.172932	0.248619	0.139785	0.2	0.202765	0.133556	0.0941176	0.24186	0.114943	0.183761	0.209091	0.151111
0,1,30	0	0	0	0	0	0	0	0	0	0	0	0	0	0	0	0	0	0	0	0	0	0	0	0	0	0	0	0	0	0	0	0	0	0	0	0	0	0	0	0	0	0	0	0	0	0	0	0	0
0,1,32	0	0	0	0	0	0	0	0	0	0	0	0	0	0	0	0	0	0	0	0	0.00153846	0	0	0	0	0	0	0	0	0	0	0	0	0	0	0	0	0	0	0	0	0	0	0	0	0	0	0	0
0,1,33	0	0	0	0	0	0	0	0	0	0	0	0	0	0	0	0	0	0	0	0	0	0	0	0	0	0	0	0	0	0	0	0	0	0	0.00225734	0	0	0	0	0	0	0	0	0	0	0	0	0	0
0,1,34	0	0	0	0	0	0	0	0	0	0	0	0	0	0	0	0	0	0	0	0	0	0	0	0	0	0	0.00617284	0	0	0	0	0	0	0	0	0	0	0	0	0	0	0	0	0	0	0	0	0	0
0,1,37	0	0	0	0	0	0	0	0	0	0	0	0	0	0	0	0	0	0	0	0	0	0	0	0	0	0	0	0	0	0	0	0	0	0	0	0	0	0	0	0	0	0	0	0	0	0	0	0	0
0,1,4	0.0550964	0.0100167	0.0525526	0.0190058	0.0524345	0.097035	0.0493827	0.0775623	0.05	0.0200803	0.0145119	0.0186567	0.0132159	0.0121951	0.00877193	0.0486656	0.0526316	0.0209125	0.055814	0	0.0446154	0.0135593	0.0126904	0.0384615	0.0363636	0.0483871	0.0617284	0.0188679	0.0406732	0.0473186	0.0198675	0.0251572	0.0139535	0	0.0654628	0.0114286	0.0333333	0.135338	0.0469613	0.0107527	0	0.00460829	0.00500835	0.0294118	0.00465116	0	0.0128205	0.0363636	0
0,1,41	0	0	0	0	0	0	0	0	0	0	0	0	0	0	0	0	0	0	0	0	0	0	0	0	0	0	0	0	0.00140252	0	0	0	0	0	0	0	0	0	0	0	0	0	0	0	0	0	0	0	0
0,1,5	0.0385675	0.0200334	0.0735736	0.0511696	0.0187266	0.0485175	0.0758377	0.0221607	0.065625	0.0120482	0.0118734	0.100746	0.0484581	0.0182927	0.0197368	0.0659341	0.00228833	0.0703422	0.0511628	0	0.08	0.0542373	0.0253807	0.0524476	0.121212	0.0290323	0.111111	0.0597484	0.0336606	0.022082	0.0397351	0.0398323	0.0325581	0.0522388	0.0654628	0.0142857	0.00666667	0.105263	0.058011	0.0967742	0.0166667	0.00460829	0.00834725	0.0941176	0.0139535	0.0114943	0.00854701	0.0272727	0.0311111
0,1,58	0	0	0	0	0	0	0	0	0	0	0	0	0	0	0	0	0	0	0	0	0	0	0	0	0	0	0	0	0	0	0	0.00419287	0	0	0	0	0	0	0	0	0	0	0	0	0	0	0	0	0
0,1,6	0.0137741	0.0033389	0.021021	0.00730994	0.071161	0.032345	0.015873	0.0304709	0.021875	0	0.0145119	0	0	0.00609756	0	0.00156986	0.00228833	0	0.0744186	0	0.0138462	0.0101695	0.00507614	0.0699301	0.0848485	0.0225806	0	0.0157233	0.0056101	0.0189274	0.0198675	0.00419287	0.00930233	0.00746269	0.013544	0.00857143	0.0733333	0.0300752	0.00276243	0.0215054	0	0	0.0250417	0	0.00930233	0.0344828	0.0042735	0	0.00444444
0,1,7	0	0	0.00600601	0.00146199	0.0149813	0.0107817	0.00881834	0.0138504	0	0.0060241	0.0118734	0	0.0132159	0	0.00438596	0.00313972	0.00228833	0	0	0.037037	0.00153846	0	0.00507614	0.0034965	0	0	0.00617284	0.00314465	0.00420757	0.00315457	0	0	0	0	0	0	0	0	0	0	0	0.00921659	0	0.0176471	0	0	0	0	0
0,1,8	0.030303	0.015025	0.0015015	0.00292398	0.0337079	0.00539084	0.015873	0.0138504	0.003125	0.0140562	0.00395778	0.00746269	0.00440529	0	0.0328947	0.0172684	0.0183066	0.00570342	0.0186047	0.0123457	0.00153846	0.040678	0.0101523	0.00699301	0.00606061	0	0.0308642	0.00628931	0.00841515	0.0126183	0.0198675	0.00209644	0	0.011194	0.00902935	0.00571429	0	0	0.00276243	0.0215054	0.0333333	0.0184332	0.00500835	0	0.0139535	0	0	0	0
0,1,9	0	0	0.0045045	0	0.0374532	0	0.00176367	0.0166205	0.009375	0.00401606	0.00263852	0	0	0	0.0197368	0.00470958	0.00228833	0	0.0232558	0	0.00615385	0.00338983	0.00507614	0.027972	0	0	0.0185185	0.00314465	0.00280505	0.00630915	0	0	0	0	0.00451467	0	0.04	0	0	0	0	0	0.0066778	0	0	0	0	0	0
0,10,-1	0	0	0	0	0	0	0	0	0	0	0	0	0	0.441176	0	0	0	0	0	0	0	0.608696	0	0	0	0	0	0	0	0	0	0	0.0909091	0	0	0	0	0	0	0	0.2	0	0	0	0	0	0	0	0.025
0,10,-2	0.125	0	0	0.461538	0	0	0.0588235	0	0	0	0	0	0	0	0	0	0	0.176471	0	0	0.0277778	0.0869565	0	0	0.0555556	0	0	0.0833333	0.105263	0	0.272727	0	0	0.157895	0	0.172414	0	0	0.0869565	0	0	0	0	0.0833333	0.0769231	0.115385	0	0	0
0,10,-3	0	0	0	0.0307692	0	0	0.117647	0	0	0	0	0	0	0	0	0	0	0	0	0	0	0	0	0.04	0	0	0	0	0	0	0	0	0	0	0	0	0	0	0	0.266667	0	0	0	0	0	0	0	0	0
0,10,-4	0	0	0	0.0615385	0	0	0	0	0	0	0	0	0.025641	0	0	0	0	0	0	0	0	0	0	0	0	0	0	0	0	0	0	0	0	0	0	0.0344828	0	0	0	0.266667	0	0.133333	0	0	0	0.0384615	0	0.0625	0
0,10,-5	0	0	0	0	0	0	0	0	0	0	0	0	0	0	0	0	0	0	0	0	0	0	0	0	0	0	0	0	0.0526316	0	0	0	0	0	0	0	0	0	0	0	0	0	0	0	0	0	0	0	0
0,10,-7	0	0	0	0.0153846	0	0	0	0	0	0	0	0	0	0	0	0	0	0.0588235	0	0	0	0	0	0	0	0	0	0	0	0	0	0	0	0.0526316	0	0	0	0	0	0	0	0	0	0	0	0	0.2	0	0.125
0,10,0	0	0	0.030303	0	0	0.333333	0	0	0	0.0666667	0.0714286	0.5	0.717949	0	0.363636	0.166667	0	0.294118	0.25	0	0	0.0869565	0	0	0.666667	0.111111	0	0	0	0	0.136364	0.0384615	0.636364	0	0	0.137931	0.142857	0	0.26087	0	0	0.2	0	0.25	0.615385	0	0	0	0.3
0,10,1	0	0	0.0606061	0	0	0	0	0	0.214286	0.0333333	0	0	0	0	0	0	0.030303	0	0	0	0	0	0	0	0	0	0.105263	0	0	0	0.0909091	0	0	0	0	0	0	0	0	0	0	0	0	0	0	0	0	0	0.15
0,10,10	0	0	0.0606061	0	0	0	0.0588235	0.181818	0	0.0666667	0	0.0714286	0.102564	0	0	0.5	0.030303	0	0	0	0	0.173913	0	0	0	0	0.0526316	0.0833333	0.0526316	0.111111	0	0.269231	0.0909091	0	0.294118	0	0.142857	0	0.0869565	0	0.2	0	0	0	0	0.307692	0	0	0
0,10,11	0	0	0	0	0	0	0	0	0	0	0	0	0	0.0882353	0	0	0	0	0	0	0	0	0	0	0	0	0	0	0	0	0.136364	0.0384615	0	0	0.117647	0	0	0	0	0	0	0	0	0	0	0	0	0	0
0,10,12	0	0	0	0	0	0	0.0588235	0	0	0	0.0238095	0	0	0	0.272727	0	0	0.0588235	0	0	0	0	0	0	0	0.111111	0.473684	0	0.157895	0.333333	0	0	0	0.0526316	0	0.0689655	0.142857	0	0.130435	0.0666667	0	0	0.153846	0.25	0	0	0	0.75	0
0,10,13	0.125	0	0	0	0	0	0	0	0	0	0.0238095	0	0	0	0	0	0	0	0	0	0	0	0	0	0.111111	0	0	0	0.105263	0	0	0	0	0	0	0.0344828	0	0	0	0	0	0	0	0	0	0	0	0	0
0,10,14	0	0	0	0.0461538	0	0	0	0	0	0	0	0	0	0	0	0	0	0	0	0	0	0	0	0	0.166667	0	0	0	0	0	0	0.0769231	0	0	0	0	0	0	0	0	0	0	0	0	0	0	0	0	0
0,10,15	0	0	0.0606061	0	0	0	0	0	0	0	0	0	0	0	0	0	0	0	0	0	0	0	0	0	0	0	0.0526316	0	0	0	0	0	0	0	0	0	0	0.111111	0	0	0	0	0	0	0	0	0	0	0
0,10,16	0	0	0	0	0	0	0	0	0	0	0	0	0	0	0.0909091	0	0	0	0	0	0	0	0	0	0	0	0	0	0	0	0	0	0	0	0	0	0	0	0	0	0	0	0	0	0	0	0	0	0
0,10,17	0	0	0	0	0	0	0	0	0	0	0	0	0	0	0	0	0	0	0	0	0	0	0	0	0	0	0	0	0	0	0	0	0	0	0	0	0	0	0	0	0	0	0	0	0	0	0	0	0
0,10,2	0	0	0	0	0	0	0	0	0.142857	0	0	0	0.025641	0.176471	0	0.0833333	0.030303	0	0	0	0.0833333	0	0	0.04	0	0	0	0	0.0526316	0	0	0	0	0.210526	0	0	0	0	0	0	0	0.133333	0	0.0833333	0.153846	0	0	0	0.075
0,10,22	0	0	0	0	0	0	0	0	0	0	0	0	0	0	0	0	0	0	0	0	0	0	0	0	0	0	0	0	0	0	0	0	0	0	0	0	0	0	0	0	0	0	0	0	0	0	0	0	0
0,10,25	0.375	0	0	0	0	0	0	0	0	0	0	0	0	0	0	0	0	0	0	0	0	0	0	0	0	0	0	0	0	0	0	0	0	0	0	0	0	0	0	0	0	0	0	0	0	0	0	0	0
0,10,3	0	0	0	0	0	0	0.0588235	0	0	0	0	0	0	0	0	0	0	0	0	0	0	0	0.25	0	0	0	0	0	0	0	0	0	0	0	0.117647	0	0	0	0.0869565	0	0	0	0	0.166667	0	0	0	0	0
0,10,4	0	0	0	0	0	0	0	0	0.285714	0.433333	0	0	0	0	0	0	0	0	0.666667	0	0.138889	0	0	0	0	0	0	0.25	0	0	0	0	0.181818	0.263158	0	0.0689655	0.142857	0	0	0.2	0	0	0	0	0	0.230769	0	0	0
0,10,5	0	0	0.121212	0.0307692	0	0	0	0	0.0714286	0.0666667	0	0	0.0512821	0	0	0	0	0	0	0	0.444444	0.0434783	0.25	0.16	0	0.333333	0	0	0	0	0.0454545	0	0	0.157895	0	0	0.142857	0.444444	0	0	0.2	0	0	0	0	0	0	0.0625	0.1
0,10,6	0	0.125	0	0	0	0	0	0	0	0.0666667	0	0	0	0	0	0	0	0.0588235	0	0	0	0	0	0	0	0	0	0	0	0	0	0	0	0	0	0	0	0	0	0	0	0.2	0	0	0	0	0	0	0
0,10,7	0.25	0.625	0.393939	0.276923	0	0.666667	0	0.0454545	0	0	0.690476	0.0714286	0.0512821	0	0	0	0.242424	0.176471	0	0	0.0555556	0	0.25	0	0	0.333333	0.0526316	0.416667	0	0	0.272727	0.0769231	0	0.105263	0	0.310345	0.142857	0.444444	0.0869565	0.2	0	0	0	0	0.0769231	0.307692	0	0.09375	0.175
0,10,8	0.125	0	0.181818	0	0	0	0.176471	0.409091	0.142857	0.233333	0.0952381	0.142857	0.025641	0	0.0909091	0.166667	0.636364	0	0	0	0.138889	0	0	0.12	0	0	0.157895	0.0833333	0.315789	0.222222	0.0454545	0.192308	0	0	0	0	0.142857	0	0.0434783	0	0	0.2	0.0769231	0.0833333	0	0	0	0	0
0,10,9	0	0.25	0.0909091	0.0769231	0	0	0.470588	0.363636	0.142857	0.0333333	0.0952381	0.214286	0	0.294118	0.181818	0.0833333	0.030303	0.176471	0.0833333	0	0.111111	0	0.25	0.64	0	0.111111	0.105263	0.0833333	0.157895	0.333333	0	0.307692	0	0	0.470588	0.172414	0	0	0.217391	0	0.4	0.133333	0.769231	0.0833333	0.0769231	0	0.8	0.03125	0.05
0,11,-1	0	0	0	0	0	0	0	0.166667	0	0	0	0	0	0	0	0	0	0	0	0	0	0	0	0	0	0	0	0	0	0	0.285714	0	0	0	0	0	0	0	0.0625	0.8	0	0	0	0	0	0	0.111111	0	0
0,11,-13	0	0	0	0	0	0	0	0.333333	0	0	0	0	0	0	0	0	0	0	0	0	0	0	0	0	0	0	0	0	0	0	0	0	0	0	0	0	0	0	0	0	0	0	0	0	0	0	0	0	0
0,11,-2	0	0	0	0	0	0	0	0	0	0	0	0	0	0	0	0	0	0	0	0	0	0	0	0	0	0	0	0	0	0	0	0	0	0	0	0.142857	0	0	0	0	0	0	1	0	0	0	0	0	0
0,11,-3	0	0	0	0	0	0	0	0	0	0.166667	0	0	0	0	0	0	0	0	0	0	0	0	0	0	0	0	0	0	0	0	0	0	0	0	0	0	0	0	0	0	0	0	0	0	0	0	0	0	0
0,11,-5	0.2	0	0	0	0	0	0	0	0	0	0	0	0	0	0	0	0	0	0	0	0	0	0	0	0	0	0	0	0	0	0	0	0	0	0	0	0	0	0	0	0	0	0	0	0	0	0	0	0
0,11,0	0	0	0	0	0	0	0	0	0	0.333333	0	0.428571	0	0	1	0	0	0	0	0	0	0	0	0	0	0	0	0	0	0.333333	0.142857	0	1	0	0	0	0	0	0.125	0	0	1	0	1	0	0	0.555556	0	0
0,11,1	0	0	0	0	0	0	0	0	0	0	0	0	0	0	0	0	0	0	0	0	0	0	0	0	0	0	0	0	0	0	0	0	0	0	0	0	0	0	0	0	0.666667	0	0	0	0	0	0	0	0
0,11,10	0	0	0.1	0	0	0	0	0	0	0	0.428571	0.142857	0	0	0	0	0	0	0	0	0	0	0	0	0	0	0	0	0	0	0.142857	0.111111	0	0	0	0	0	0	0	0	0	0	0	0	0	0	0	0	0
0,11,11	0	0	0	0	0	0	0	0	0	0	0	0	0	0	0	0.4	0	0	0	0	0	0	0	0	0	0	0	0	0.25	0	0	0.111111	0	0.25	0	0	0	0	0	0	0	0	0	0	0	0	0	0	0
0,11,12	0	0.6	0.9	0.666667	0.5	0	1	0.333333	0	0.333333	0.571429	0.142857	1	0	0	0.2	0	1	0	0	0.2	0.5	1	1	0	0	0	0.333333	0.25	0	0	0	0	0.25	1	0.571429	0.5	0	0.5	0	0	0	0	0	0.8	1	0.111111	1	0.6
0,11,13	0	0	0	0	0	0	0	0	0	0	0	0	0	0	0	0.2	0	0	0	0	0	0	0	0	0	0	0	0.333333	0	0	0	0	0	0	0	0	0	0	0	0	0	0	0	0	0	0	0	0	0
0,11,14	0	0	0	0	0.5	0	0	0	0	0	0	0	0	0	0	0.2	0	0	0	0	0	0	0	0	0	1	0	0	0.25	0	0	0.111111	0	0	0	0	0	0	0	0	0.333333	0	0	0	0	0	0	0	0
0,11,2	0	0	0	0	0	0	0	0	0	0	0	0	0	0	0	0	0	0	0	1	0	0	0	0	0	0	0	0	0.125	0	0	0	0	0	0	0	0	0	0	0	0	0	0	0	0	0	0	0	0
0,11,23	0	0	0	0	0	0	0	0	0	0	0	0	0	0	0	0	0	0	0	0	0	0	0	0	0	0	0	0	0	0	0	0	0	0	0	0	0	0	0	0	0	0	0	0	0	0	0	0	0
0,11,30	0	0	0	0	0	0	0	0	0	0	0	0	0	0	0	0	0	0	0	0	0	0	0	0	0	0	0	0	0	0	0	0	0	0	0	0	0	0	0	0	0	0	0	0	0	0	0	0	0.4
0,11,31	0	0	0	0.333333	0	0	0	0	0	0	0	0	0	0	0	0	0	0	0	0	0	0	0	0	0	0	0	0	0	0	0	0	0	0	0	0	0	0	0	0	0	0	0	0	0	0	0	0	0
0,11,4	0	0	0	0	0	0	0	0	0	0	0	0	0	0	0	0	0	0	0	0	0	0	0	0	0	0	0	0	0	0	0	0.111111	0	0	0	0	0	0	0	0.2	0	0	0	0	0	0	0	0	0
0,11,5	0	0	0	0	0	0	0	0	0	0	0	0	0	0	0	0	0	0	0	0	0	0	0	0	0	0	0	0	0	0	0	0	0	0	0	0	0	0.5	0	0	0	0	0	0	0	0	0	0	0
0,11,6	0	0	0	0	0	0	0	0	0	0	0	0	0	0	0	0	0	0	0	0	0	0.5	0	0	0	0	0	0	0	0	0.142857	0	0	0	0	0	0	0	0	0	0	0	0	0	0	0	0	0	0
0,11,7	0	0	0	0	0	0	0	0	1	0	0	0	0	0	0	0	1	0	0	0	0.2	0	0	0	0	0	0	0	0	0.666667	0	0.222222	0	0.5	0	0	0	0	0.125	0	0	0	0	0	0	0	0	0	0
0,11,8	0	0.4	0	0	0	0	0	0	0	0	0	0	0	0	0	0	0	0	0	0	0	0	0	0	0	0	0	0	0	0	0	0.111111	0	0	0	0	0.5	0	0	0	0	0	0	0	0.2	0	0	0	0
0,11,9	0.8	0	0	0	0	0	0	0.166667	0	0.166667	0	0.285714	0	0	0	0	0	0	0	0	0.6	0	0	0	0	0	0	0.333333	0.125	0	0.285714	0.222222	0	0	0	0.285714	0	0.5	0.1875	0	0	0	0	0	0	0	0.222222	0	0
0,12,-1	0	0	0.124661	0.118812	0	0.115385	0.0229885	0.0833333	0	0	0.153191	0	0	0	0.153846	0	0.0847458	0	0	0	0.0118343	0.0430108	0	0	0.04	0.030303	0.0277778	0	0.0230769	0	0.015873	0	0	0.0300752	0.091954	0.0163043	0.04	0.0377358	0.0561798	0.0225904	0	0	0.004	0.0215827	0.122449	0.0125523	0.0550459	0.011194	0
0,12,-10	0	0	0	0	0	0	0	0	0	0.0689655	0	0	0	0	0	0	0	0	0	0	0	0	0	0	0	0.0151515	0	0	0	0	0	0	0.0103093	0	0	0	0	0	0	0	0	0.00909091	0	0	0	0	0	0.00373134	0
0,12,-11	0.0666667	0	0.00271003	0	0	0	0	0	0	0	0	0	0	0	0	0	0	0	0	0	0	0	0	0	0	0	0	0	0	0	0	0	0	0	0	0	0	0	0	0	0	0.00909091	0	0	0	0	0	0	0
0,12,-12	0	0	0	0.029703	0	0	0	0	0	0.0114943	0.00425532	0	0	0	0	0	0.0127119	0.0333333	0	0	0	0	0.0155039	0	0	0	0	0	0.00384615	0	0	0	0	0	0.00574713	0.0163043	0	0	0.011236	0	0	0.0272727	0	0.0107914	0.0102041	0	0.0122324	0.0261194	0
0,12,-13	0	0	0	0	0	0	0	0	0	0	0	0	0	0	0	0	0	0	0	0	0	0	0	0	0	0	0	0	0	0	0	0	0	0	0	0.00543478	0	0	0.0224719	0	0	0	0	0	0	0.0041841	0	0	0
0,12,-14	0	0	0	0	0	0	0	0	0	0	0	0	0	0	0	0	0	0	0	0	0	0	0	0	0	0	0	0	0	0	0	0	0	0	0	0	0	0	0	0	0	0	0	0	0	0	0	0	0
0,12,-16	0	0	0	0	0	0	0	0	0	0	0	0	0	0	0	0	0	0	0	0	0	0	0	0	0	0	0	0	0.00384615	0	0	0	0	0	0	0	0	0	0	0	0	0	0	0	0	0	0	0	0
0,12,-17	0	0	0	0	0	0	0	0	0	0	0	0	0	0	0	0	0	0	0	0	0	0	0	0	0	0	0	0	0.00384615	0	0	0	0	0	0	0	0	0	0	0	0	0	0	0	0	0	0	0	0
0,12,-19	0	0	0	0	0	0	0	0	0	0	0	0	0	0	0	0	0	0	0	0	0	0	0	0	0	0	0	0	0.00384615	0	0	0	0	0	0	0	0	0	0.011236	0	0	0	0	0	0	0	0	0	0
0,12,-2	0	0	0.203252	0	0	0.134615	0.0114943	0.0625	0	0.0229885	0.234043	0	0	0	0.24359	0	0.00847458	0	0.047619	0	0.0236686	0	0	0	0.06	0.106061	0	0	0.0346154	0	0	0	0	0.180451	0.178161	0.0434783	0	0.0943396	0.0337079	0.0225904	0	0	0.008	0.0143885	0.0510204	0	0.0642202	0.0373134	0
0,12,-24	0	0	0	0	0	0	0	0	0	0	0	0	0	0	0	0	0	0	0	0	0	0.0430108	0.0155039	0	0	0	0	0	0	0	0	0	0	0	0	0	0	0	0	0	0	0	0	0	0	0	0	0	0.021978
0,12,-27	0	0	0	0	0	0.0128205	0	0	0	0	0	0	0	0	0	0	0	0	0	0	0	0	0	0	0	0.00757576	0	0	0	0	0	0	0	0	0	0	0	0	0	0	0	0	0	0	0	0	0	0	0
0,12,-29	0	0	0	0	0	0	0	0	0	0	0	0	0	0	0	0	0	0	0	0	0	0	0	0	0	0	0	0	0	0	0	0	0	0	0	0	0	0	0	0	0	0.0363636	0	0	0	0	0	0	0
0,12,-3	0	0	0.0162602	0	0.0114943	0.0705128	0	0.0104167	0	0	0.00425532	0	0	0	0	0.00561798	0.0423729	0	0	0	0.0473373	0	0	0	0.08	0.0833333	0	0	0.0115385	0	0	0	0.0309278	0.12782	0.0344828	0.0217391	0	0	0.011236	0	0	0.0181818	0	0.0143885	0	0.0041841	0.0428135	0.0559701	0
0,12,-31	0	0	0	0	0	0	0.0114943	0	0	0	0	0	0	0	0	0	0	0	0	0	0	0	0	0	0	0	0	0	0	0	0	0	0	0	0	0	0	0	0	0	0	0	0	0	0	0	0	0	0
0,12,-36	0	0	0	0	0	0	0	0	0	0	0	0	0	0	0	0	0	0	0	0	0	0	0	0	0	0	0	0	0	0	0	0	0	0	0	0	0	0	0	0	0	0	0	0	0	0	0	0	0
0,12,-4	0	0	0.00271003	0	0	0	0	0	0	0	0	0	0	0	0	0	0.0635593	0	0	0	0	0.0645161	0	0	0	0.030303	0	0	0.0115385	0	0	0	0.00515464	0.0225564	0.0114943	0.0163043	0.02	0.0566038	0	0	0.047619	0	0	0.0143885	0.0612245	0.0041841	0.00611621	0.00746269	0
0,12,-5	0	0	0	0	0.0229885	0.0128205	0.0229885	0	0	0	0.0170213	0	0	0	0	0	0.0381356	0	0	0	0	0.0215054	0	0	0	0.030303	0	0	0.0576923	0	0	0	0	0.0150376	0	0.00543478	0	0	0	0	0	0	0	0.00359712	0.0204082	0	0	0.0149254	0
0,12,-6	0	0	0.00271003	0	0	0.00641026	0.0114943	0	0	0	0	0	0	0	0	0.011236	0	0	0	0	0.0118343	0	0	0	0.02	0	0	0	0	0	0.015873	0	0.0154639	0.0075188	0	0	0	0	0	0.00301205	0	0	0	0	0	0	0	0	0
0,12,-7	0	0	0.00542005	0	0	0.0192308	0.0114943	0	0	0	0.0510638	0	0	0	0	0.00561798	0	0	0	0	0	0	0	0	0.02	0	0	0	0	0	0	0	0.00515464	0.0225564	0.0114943	0.0163043	0	0	0	0.00451807	0	0.00909091	0	0.0215827	0	0	0.00611621	0.0298507	0
0,12,-8	0	0	0	0	0	0	0	0	0	0	0	0	0	0	0	0	0	0	0	0	0	0	0	0	0	0	0	0	0.00384615	0	0	0	0	0	0	0.0108696	0	0.0188679	0	0	0	0	0	0	0	0	0.0030581	0.00746269	0
0,12,-9	0	0	0	0	0	0	0	0	0	0	0	0	0	0	0	0	0	0	0	0	0	0	0	0	0	0	0	0	0.00384615	0	0	0	0	0	0.00574713	0	0	0	0	0	0	0	0	0	0	0	0.0030581	0	0
0,12,0	0.4	0.535211	0.344173	0.356436	0.356322	0.294872	0.0114943	0.645833	0.0666667	0.0114943	0.0765957	0.553191	0.0625	0.157895	0.115385	0.707865	0.139831	0.0666667	0.0952381	0	0.337278	0.236559	0.302326	0	0.34	0.325758	0.25	0	0.115385	0.0869565	0.31746	0.311111	0.561856	0.18797	0.0574713	0.0597826	0.42	0.169811	0.494382	0.697289	0	0.2	0.768	0.543165	0.265306	0.535565	0.192661	0.141791	0.450549
0,12,1	0	0	0.0650407	0.118812	0.0804598	0.0448718	0.0344828	0.0104167	0	0	0.161702	0	0	0.210526	0.0448718	0	0.114407	0	0.190476	0	0.0236686	0.193548	0.0155039	0	0.08	0.0151515	0	0	0.0115385	0	0	0	0.0927835	0.0225564	0.0977011	0.0380435	0	0.113208	0	0.0436747	0	0.0727273	0	0.0323741	0	0.0083682	0.149847	0.0597015	0
0,12,10	0.133333	0.056338	0.0433604	0.039604	0.0574713	0	0.091954	0.0208333	0	0.172414	0.0553191	0	0	0.0701754	0.0320513	0.00561798	0.0254237	0	0.285714	0.125	0.0295858	0	0.0387597	0	0	0.0151515	0.111111	0.0857143	0.0653846	0.130435	0.126984	0.0444444	0.0206186	0.0150376	0.0632184	0.0108696	0	0	0.0674157	0.00753012	0	0.0454545	0	0.0251799	0.0102041	0	0	0.0149254	0.018315
0,12,11	0.2	0.140845	0.0271003	0.029703	0	0.0384615	0.482759	0.0208333	0.0333333	0.0574713	0.0212766	0.12766	0	0.0175439	0.102564	0.0393258	0.152542	0.0666667	0.238095	0	0.0118343	0.0752688	0.170543	0.108108	0	0	0.138889	0.171429	0.0730769	0.0434783	0	0.0444444	0	0.0075188	0.109195	0.0271739	0.06	0.0188679	0.157303	0.0135542	0.047619	0.0454545	0.028	0.00719424	0.0306122	0.0125523	0.0244648	0.0186567	0.135531
0,12,12	0	0.0140845	0.0243902	0.138614	0.149425	0	0.0344828	0.0416667	0.1	0.0574713	0.0255319	0.0638298	0.125	0.105263	0.0576923	0.0168539	0.0466102	0.233333	0	0	0.112426	0.150538	0.209302	0.702703	0.02	0.0454545	0.111111	0.457143	0.161538	0.304348	0.015873	0.155556	0.0618557	0.0977444	0.16092	0.342391	0.14	0.292453	0.0337079	0.0180723	0.47619	0.245455	0.076	0.0935252	0.0918367	0.125523	0.058104	0.141791	0.029304
0,12,13	0.0666667	0.028169	0.00542005	0.0594059	0.091954	0	0.0114943	0	0	0	0.0170213	0	0	0.0175439	0.0128205	0.011236	0.0254237	0.1	0	0	0	0	0.0620155	0.0675676	0.02	0.00757576	0.0555556	0	0.0384615	0	0	0	0	0	0.0229885	0.00543478	0.02	0.0188679	0	0	0	0	0.02	0.0143885	0.0204082	0.0041841	0.0122324	0	0.018315
0,12,14	0	0.0140845	0.0189702	0	0	0	0	0.0208333	0	0	0	0.0212766	0	0	0	0.00561798	0	0	0	0	0.0236686	0	0	0	0	0.00757576	0	0.0285714	0.0576923	0	0.031746	0.0222222	0.00515464	0	0	0.0271739	0.06	0.00943396	0.0224719	0	0.047619	0	0	0.00719424	0.112245	0	0	0.00746269	0.018315
0,12,15	0	0	0	0	0	0	0	0	0	0	0	0.0425532	0	0	0.00641026	0.011236	0.00847458	0.466667	0	0.125	0.035503	0	0.0155039	0.0135135	0.02	0.0454545	0	0.0285714	0.0307692	0	0	0	0	0	0.0114943	0.0543478	0	0.0188679	0.011236	0	0.047619	0.00909091	0	0.0179856	0	0	0	0.0373134	0.018315
0,12,16	0	0	0.00271003	0	0	0	0.0229885	0	0	0	0	0	0	0.0526316	0	0	0	0	0	0	0	0.0645161	0.0155039	0	0	0	0	0	0.00769231	0	0	0	0.0257732	0	0.0114943	0.0869565	0	0.0188679	0	0.00301205	0.047619	0.0181818	0.048	0.0179856	0.0816327	0	0	0.11194	0.014652
0,12,17	0	0	0.00271003	0	0	0	0	0	0	0	0	0	0.1875	0	0	0	0	0.0333333	0	0	0.0118343	0	0.0232558	0	0	0.00757576	0	0	0.00384615	0	0.015873	0	0	0.0150376	0.00574713	0.0271739	0	0.00943396	0.0337079	0.0150602	0.142857	0	0	0	0	0	0	0.0597015	0.00732601
0,12,18	0	0	0	0	0	0	0	0	0	0	0	0	0	0	0	0	0	0	0	0	0	0	0	0	0	0	0	0	0.00384615	0	0	0	0	0	0	0	0	0	0	0	0	0	0	0	0	0	0	0	0
0,12,19	0	0	0	0	0	0	0	0	0	0	0	0	0	0	0	0	0	0	0	0	0	0	0	0	0	0	0	0	0	0	0	0	0	0	0	0.0163043	0	0	0	0	0	0	0	0.00359712	0	0	0.00917431	0.0447761	0
0,12,2	0	0	0.0542005	0.00990099	0	0.025641	0	0	0	0	0.0723404	0	0.0625	0.105263	0.134615	0.00561798	0.0466102	0	0.0952381	0	0.0650888	0.0430108	0.00775194	0	0.1	0	0	0	0.00384615	0	0	0	0.0206186	0.0827068	0.0977011	0.0434783	0.02	0	0	0.0481928	0.047619	0.0272727	0.004	0.0215827	0	0.0167364	0.0856269	0.0335821	0
0,12,20	0	0	0	0.00990099	0.0114943	0	0	0	0	0	0	0	0	0	0	0	0	0	0	0	0	0	0	0	0	0	0	0	0	0	0	0.0222222	0	0	0	0	0	0	0	0	0	0	0	0	0	0	0	0.00373134	0
0,12,21	0	0	0	0	0	0	0	0	0	0	0	0	0	0	0.0128205	0	0	0	0	0	0	0	0	0	0	0	0	0	0	0	0	0	0	0	0	0.00543478	0	0.0188679	0	0	0	0	0	0	0	0	0	0	0
0,12,22	0	0	0	0	0	0	0	0	0	0	0	0	0	0	0	0	0	0	0	0	0.00591716	0	0	0	0	0	0	0	0	0	0	0	0	0	0	0	0.02	0	0	0	0.0952381	0	0.016	0	0	0	0	0	0
0,12,23	0	0	0	0	0	0	0	0	0	0	0	0	0	0	0	0	0	0	0	0	0	0	0	0	0	0	0	0	0	0	0	0	0	0	0	0	0	0.0188679	0	0	0	0	0	0	0	0	0	0	0
0,12,24	0	0	0	0	0.0229885	0	0	0	0	0	0.00425532	0	0	0	0	0	0.0127119	0	0	0	0.00591716	0	0.0697674	0	0	0.0454545	0	0	0.0269231	0	0	0	0.00515464	0	0	0.0163043	0	0	0.0224719	0.00150602	0	0	0	0.00359712	0	0	0	0	0.018315
0,12,26	0	0	0	0	0	0	0	0	0	0	0	0	0	0	0	0	0	0	0	0	0	0	0	0	0	0	0	0	0	0	0	0	0	0	0	0.00543478	0	0	0	0.00150602	0	0	0	0	0	0	0	0	0
0,12,28	0	0	0	0	0	0	0	0	0	0	0	0	0	0	0	0	0	0	0	0	0	0	0	0	0	0	0	0	0	0	0	0	0	0	0	0	0	0	0	0	0	0.00909091	0	0.00719424	0	0	0	0	0
0,12,29	0	0	0	0	0	0	0	0	0	0	0	0	0	0	0	0	0	0	0	0	0	0	0	0	0	0	0	0	0	0	0	0	0	0	0	0	0	0	0	0	0	0	0	0	0	0	0	0	0.003663
0,12,3	0.0666667	0	0.0216802	0.029703	0.0114943	0.141026	0.091954	0	0.0666667	0.0689655	0.0212766	0	0	0.0350877	0	0.011236	0.0550847	0	0	0	0.0118343	0.0215054	0	0	0.08	0.0833333	0	0	0.0653846	0	0.0634921	0.111111	0	0	0	0.00543478	0	0	0	0.0060241	0	0	0	0.0107914	0	0	0.0275229	0.0261194	0
0,12,31	0	0	0	0	0	0	0	0	0	0	0	0	0	0	0	0	0	0	0	0	0	0	0	0	0	0	0	0	0	0	0	0	0	0	0	0	0	0	0	0	0	0	0	0	0	0	0	0.00373134	0
0,12,32	0	0	0	0	0	0	0	0	0	0	0	0	0	0	0	0	0	0	0	0	0	0	0	0	0	0	0	0	0	0	0	0	0	0	0	0	0	0	0	0	0	0	0.004	0	0	0	0	0	0
0,12,33	0	0	0	0	0	0	0	0	0	0	0	0	0	0	0	0	0	0	0	0	0	0	0	0	0	0	0	0	0	0	0	0	0	0	0	0	0	0	0	0.00150602	0	0	0	0	0	0	0	0	0
0,12,4	0	0	0.00271003	0.029703	0	0.0192308	0.0344828	0	0.133333	0.0344828	0.012766	0.191489	0	0	0.0320513	0.011236	0.0550847	0	0	0	0.0236686	0	0	0	0.02	0.0530303	0	0	0.0346154	0.0869565	0.0634921	0	0.0309278	0	0	0.0108696	0.04	0.0188679	0	0.0165663	0	0	0	0.057554	0	0	0.0214067	0.011194	0.010989
0,12,48	0	0	0	0	0	0	0	0	0	0	0	0	0	0	0	0	0	0	0	0	0	0	0	0	0	0	0	0	0	0	0	0	0	0	0	0	0	0	0	0	0	0	0	0	0	0	0	0	0.014652
0,12,5	0.0666667	0	0	0.029703	0.0114943	0.00641026	0.0114943	0	0.2	0.0689655	0.00425532	0	0.1875	0	0.025641	0.0505618	0.0211864	0	0	0	0.0177515	0	0.00775194	0.0540541	0.06	0.030303	0	0.114286	0.0153846	0.0869565	0.0793651	0.0444444	0.0463918	0.0601504	0.0114943	0.0597826	0	0.0377358	0	0.0240964	0	0.118182	0.016	0.0359712	0.0918367	0.0167364	0.058104	0.0485075	0.0989011
0,12,6	0	0	0	0	0	0.0192308	0	0	0.0666667	0.0229885	0.012766	0	0	0	0	0.011236	0	0	0.047619	0	0.0236686	0	0	0	0.02	0	0	0	0.00769231	0.0434783	0.0634921	0	0.0103093	0	0.00574713	0	0	0	0	0	0	0	0.008	0	0	0	0	0	0
0,12,7	0	0.056338	0	0	0.0689655	0.0192308	0	0.0104167	0.233333	0.126437	0.0468085	0	0	0	0	0.0280899	0	0	0	0	0.0532544	0.0430108	0	0	0	0.0151515	0.0555556	0.0285714	0.0230769	0.0434783	0.111111	0	0.0154639	0.0150376	0.00574713	0	0.06	0	0	0.0256024	0	0.0181818	0	0	0.0306122	0.25523	0.131498	0.0298507	0.0769231
0,12,8	0	0.126761	0.0135501	0	0.103448	0.0192308	0.0344828	0.03125	0.0333333	0.114943	0	0	0.3125	0.0350877	0.00641026	0.0224719	0	0	0	0	0.100592	0	0.00775194	0	0	0	0.111111	0	0.0461538	0.130435	0.015873	0.133333	0.0257732	0	0	0.00543478	0.06	0.00943396	0.011236	0.0150602	0	0.0181818	0	0	0	0	0.0366972	0	0.029304
0,12,9	0	0.028169	0.0162602	0	0	0	0.045977	0.0416667	0.0666667	0.16092	0.00425532	0	0.0625	0.192982	0.0192308	0.0393258	0.0466102	0	0	0.75	0.0118343	0	0.0232558	0.0540541	0.02	0	0.138889	0.0857143	0.0461538	0.0434783	0.0634921	0.111111	0.0103093	0.0902256	0	0	0.04	0.0188679	0	0.00903614	0	0.0636364	0	0	0	0	0	0.011194	0.014652
0,13,-2	0	0	0	0	0	0	0	0	0	0	0	0	0	0	0	0	0	0	0	0	0	0	0	0	0	0	0	0	0	0	0	0.2	0	0	0	0	0	0	0	0	0	0	0	0	0	0	0	0	0
0,13,0	0	0	0	0	0	0	0	0	0	0	0	0	0	0	0	0	0	0	0	0	0	0	0	0	0	0	0	0	0	0	0	0	0	1	0	0	0	0	0	0	0	0	0	0	0.375	0	0	0	0
0,13,1	0.333333	0	0	0	0	0	0.857143	0.977778	0	0	0	0	0	0	0	0	0	0.555556	0	0	0.75	0	0	0	0	0.25	0	0	0.0625	0	0	0	0	0	0	0	0.5	0	0	0	0	0	0	0	0.5	0	0	0	0
0,13,10	0	0.4	0	0.8	0	1	0	0	0	0	0	1	0	0	0	0	0	0	0	0	0	0	0	0	0	0.125	0	0.75	0	0	0	0.4	0	0	0	0	0	0	0.166667	0	0	0	0	0	0	0	0	0	0
0,13,11	0.333333	0	0	0	0	0	0	0	0	0	0	0	0	0	1	0	0	0	0	0	0	1	0	0	0	0	0	0	0	0	0	0	0	0	0	0	0	0	0	0	0	0	0	0	0	0	0	0	0
0,13,12	0	0.4	0	0	0	0	0	0	0	0	0	0	0.4	0	0	0.75	1	0.222222	0	1	0.25	0	0.166667	0	0	0	0	0.25	0.5	0	0	0.4	0.75	0	0	1	0	0	0.333333	0.5	0	0	0	0	0	1	0	0	0.5
0,13,13	0	0	0	0	0	0	0	0	0	0	0	0	0	0	0	0.25	0	0.111111	0	0	0	0	0	0.8	0	0	0	0	0	0.25	0	0	0	0	0	0	0	0	0.333333	0	0	0	0	0	0	0	0	1	0.5
0,13,14	0	0	0	0	1	0	0	0	0	0	0	0	0	0	0	0	0	0.111111	0	0	0	0	0	0.2	0	0.25	0.666667	0	0.125	0.5	0	0	0.25	0	0	0	0	0	0	0	0	0	0	0	0.125	0	0	0	0
0,13,15	0	0	0	0	0	0	0	0	0	0	0	0	0	0	0	0	0	0	0	0	0	0	0.166667	0	0	0	0	0	0.125	0	0	0	0	0	0	0	0	1	0	0	0	0	0	0	0	0	0	0	0
0,13,16	0.333333	0	0	0	0	0	0	0	0	0	0	0	0	0	0	0	0	0	0	0	0	0	0	0	0	0	0	0	0.125	0	0	0	0	0	0	0	0	0	0	0	0	0	0	0	0	0	0	0	0
0,13,17	0	0	0	0	0	0	0	0	0	0	0	0	0	0	0	0	0	0	0	0	0	0	0	0	0	0	0	0	0	0	0	0	0	0	0	0	0	0	0	0	0	0	0	0	0	0	0	0	0
0,13,2	0	0	0	0	0	0	0	0	0	0	0	0	0	0	0	0	0	0	0	0	0	0	0	0	0	0	0	0	0	0	0	0	0	0	0	0	0	0	0.166667	0	0	0	0	0	0	0	0	0	0
0,13,20	0	0	0	0	0	0	0	0.0222222	0	0	0	0	0	0	0	0	0	0	0	0	0	0	0	0	0	0	0	0	0	0	0	0	0	0	0	0	0	0	0	0	0	0	0	0	0	0	0	0	0
0,13,21	0	0	0	0	0	0	0	0	0	0	0	0	0	0	0	0	0	0	0	0	0	0	0	0	0	0	0	0	0	0	0	0	0	0	0	0	0	0	0	0	0	0	0	0.5	0	0	0	0	0
0,13,22	0	0	0	0	0	0	0	0	0	0	0	0	0	0	0	0	0	0	0	0	0	0	0	0	0	0.375	0	0	0	0	0	0	0	0	0	0	0	0	0	0	0	0	0	0	0	0	0	0	0
0,13,25	0	0	1	0	0	0	0	0	0	0	0	0	0	0	0	0	0	0	0	0	0	0	0	0	0	0	0	0	0	0	0	0	0	0	0.5	0	0	0	0	0.5	0	0	0	0	0	0	0	0	0
0,13,28	0	0	0	0	0	0	0.142857	0	0	0	0	0	0	0	0	0	0	0	0	0	0	0	0	0	0	0	0	0	0	0	0	0	0	0	0	0	0	0	0	0	0	0	0	0.5	0	0	0	0	0
0,13,5	0	0	0	0	0	0	0	0	0	0	0	0	0	0	0	0	0	0	0	0	0	0	0	0	0	0	0	0	0.0625	0.25	0	0	0	0	0	0	0	0	0	0	0	0	0	0	0	0	0	0	0
0,13,6	0	0	0	0	0	0	0	0	0	0	0	0	0	0	0	0	0	0	0	0	0	0	0	0	0	0	0	0	0	0	0	0	0	0	0	0	0	0	0	0	0	0	0	0	0	0	0.5	0	0
0,13,8	0	0.2	0	0	0	0	0	0	0	0	0	0	0.6	0	0	0	0	0	0	0	0	0	0.666667	0	0	0	0.333333	0	0	0	0	0	0	0	0.5	0	0.5	0	0	0	0	0	0	0	0	0	0.5	0	0
0,13,9	0	0	0	0.2	0	0	0	0	0	0	0	0	0	0	0	0	0	0	0	0	0	0	0	0	0	0	0	0	0	0	0	0	0	0	0	0	0	0	0	0	0	0	0	0	0	0	0	0	0
0,14,-1	0	0	0	0	0	0	0	0	0	0	0	0	0	0	0	0	0	0	0	0	0	0	0	0	0	0	0	0	0	0	0	0	0	0	0	0	0	0	0	0	0	0	0	0	0	0	0	0	0
0,14,-5	0	0	0	0	0	0	0	0	0	0	0	0	0	0	0	0	0	0	0	0	0	0	0	0	0.333333	0	0	0	0	0	0	0	0	0	0	0	0	0	0	0	0	0	0	0	0	0	0	0	0
0,14,0	0	0	0	0	0	0	0	0	0	0	0	0	0	0	0	0	0	0	0	0	0	0	0	0	0	0	0	0	0	0	0	0	0.571429	0	0	0	0	0	0	0	0	0.875	0	0	0	0	0.705882	0	0
0,14,10	0	0	0	0	0	0	0	0	0	0	0	0	0.333333	0	0	0	0	0	0	0	0	0	0	0	0	0	0	0.5	0	0	0	0	0	0	0	0	0.333333	0	0	0	0	0	0	0	0	0	0	0	0
0,14,11	0	0	0	0	0	0	0	0	0	0	0	0.75	0.333333	0	0	0	0	0	0	1	0	0	0	0	0.666667	0	0.5	0	0	0	0	0	0	0	0	0	0.333333	0	0	0	0	0	0	0.428571	0	0	0	0	0
0,14,12	0	0	0	0	0	0	0	0	1	0	1	0.25	0	0	0	1	0	0	1	0	0.133333	0	0.2	0	0	0	0	0	0.470588	0	1	0.875	0	0.233333	0	0.2	0.333333	0	0	0	0	0	0	0.142857	1	0.04	0.176471	0	0
0,14,13	0	0	0	1	0	0.5	0.333333	0	0	0	0	0	0	0	0	0	0	0	0	0	0	1	0	0	0	0	0	0	0	0.166667	0	0.125	0	0	0	0.2	0	0	0	0	0	0	0	0.142857	0	0	0	0	0
0,14,14	0	1	0	0	0	0	0	0	0	0	0	0	0	0	0	0	0	0	0	0	0	0	0	0.333333	0	0	0	0	0.0588235	0	0	0	0	0	0	0	0	0	0	1	0	0	0	0	0	0	0.117647	0.2	0
0,14,15	0	0	0	0	0	0	0	0	0	0.5	0	0	0	0	0.666667	0	0	0	0	0	0.0666667	0	0	0.666667	0	0	0	0.5	0.117647	0.333333	0	0	0	0	0	0.6	0	0	0	0	0	0	0	0	0	0	0	0.2	0
0,14,16	0	0	0	0	0	0.5	0	0	0	0	0	0	0.333333	0	0	0	0	0.166667	0	0	0	0	0	0	0	0	0.5	0	0	0	0	0	0.285714	0.0333333	0	0	0	0	0	0	0	0	0	0	0	0	0	0	0
0,14,17	0	0	0	0	0	0	0	0	0	0	0	0	0	0	0.333333	0	0	0	0	0	0	0	0.8	0	0	0	0	0	0.117647	0	0	0	0.142857	0.0666667	0	0	0	0	0	0	1	0	0	0	0	0	0	0	0
0,14,19	0	0	0	0	0	0	0	0	0	0	0	0	0	0	0	0	0	0	0	0	0	0	0	0	0	0	0	0	0.0588235	0	0	0	0	0	0.333333	0	0	0	0	0	0	0	0	0	0	0	0	0	0
0,14,2	0	0	0	0	0	0	0.666667	0.68	0	0	0	0	0	0	0	0	0	0.333333	0	0	0.8	0	0	0	0	0	0	0	0.176471	0	0	0	0	0.666667	0	0	0	0	0	0	0	0.125	0	0	0	0	0	0.4	1
0,14,20	0	0	0	0	0	0	0	0	0	0	0	0	0	0	0	0	0	0	0	0	0	0	0	0	0	0	0	0	0	0	0	0	0	0	0	0	0	0	0	0	0	0	0	0	0	0	0	0.2	0
0,14,24	0	0	0	0	0	0	0	0.32	0	0	0	0	0	0	0	0	0	0	0	0	0	0	0	0	0	0	0	0	0	0	0	0	0	0	0	0	0	0	0	0	0	0	0	0	0	0	0	0	0
0,14,26	0	0	0	0	0	0	0	0	0	0.5	0	0	0	0	0	0	0	0	0	0	0	0	0	0	0	0	0	0	0	0.166667	0	0	0	0	0	0	0	0	0	0	0	0	0	0.285714	0	0	0	0	0
0,14,3	0	0	0	0	0	0	0	0	0	0	0	0	0	0	0	0	0	0.333333	0	0	0	0	0	0	0	0	0	0	0	0	0	0	0	0	0	0	0	0	0	0	0	0	0	0	0	0	0	0	0
0,14,4	0	0	0	0	0	0	0	0	0	0	0	0	0	0	0	0	0	0.166667	0	0	0	0	0	0	0	0	0	0	0	0	0	0	0	0	0	0	0	0	0	0	0	0	0	0	0	0	0	0	0
0,14,7	0	0	0	0	0	0	0	0	0	0	0	0	0	0	0	0	1	0	0	0	0	0	0	0	0	0	0	0	0	0.333333	0	0	0	0	0	0	0	0	0	0	0	0	0	0	0	0.96	0	0	0
0,14,9	0	0	0	0	0	0	0	0	0	0	0	0	0	0	0	0	0	0	0	0	0	0	0	0	0	0	0	0	0	0	0	0	0	0	0.666667	0	0	0	0	0	0	0	0	0	0	0	0	0	0
0,15,-1	0	0	0	0	0	0	0	0	0	0	0	0	0	0	0	0	0	0	0	0	0	0	0	0	0	0	0	0	0	0	0	0	0	0	0	0	0	0	0	0	0	0	0	0.166667	0	0	0	0	0
0,15,-12	0	0	0	0	0	0	0	0	0	0	0	0	0	0	0	0	0	0	0	0	0	0	0	0	0	0.2	0	0	0	0	0	0	0	0	0	0	0	0	0	0	0	0	0	0	0	0	0	0	0
0,15,-14	0	0	0	0	0	0	0	0	0	0	0	0	0	0	0	0	0	0	0	0	0	0	0	0	0	0	0	0	0	0	0	0	0	0	0	0	0	0	0	0	0	0	0	0	0	0	0	0	0
0,15,-2	0	0	0	0	0	0	0	0	0	0	0	0	0	0	0.25	0	0	0	0	0	0	0	0	0	0	0.2	0	0	0	0	0	0	0	0	0	0	0	0	0	0	0	0	0	0.0555556	0	0	0	0	0
0,15,-3	0	0	0.166667	0	0.375	0	0	0	0	0	0	0	0	0	0	0	0	0	0	0	0	0	0	0	0	0	0	0	0	0	0	0	0	0	0	0	0	0	0	0	0	0	0	0	0	0.222222	0	0	0
0,15,-4	0	0	0	0	0	0	0	0	0	0	0	0	0	0	0	0	0	0	0	0	0	0	0	0	0	0	0	0	0	0	0	0	0	0	0	0	0	0	0	0	0	0	0	0	0	0	0	0	0
0,15,-7	0	0	0	0	0	0	0	0	0	0	0	0	0	0	0	0	0	0	0	0	0	0	0	0	0	0.2	0	0	0	0	0	0	0	0	0	0	0	0	0	0	0	0	0	0.0555556	0	0	0	0	0
0,15,-9	0	0	0	0	0	0	0	0.25	0	0	0	0	0	0	0	0	0	0	0	0	0	0	0	0	0	0	0	0	0	0	0	0	0	0	0	0	0.5	0	0	0	0	0	0	0	0	0	0	0	0
0,15,0	0	0	0	0	0	0	0	0	0	0	0	0	0	0	0	0	0	0	0	0	0	0	0	0	0	0	0	0	0.0769231	0	0	0	0	0	0	0	0	0	0	0	0	0	0	0.111111	0	0	0	0	0
0,15,1	0	0	0.333333	0	0.25	0	0	0	0	0	0	0	0	0	0	0	0	0	0	0	0	0	0	0	0	0	0	0	0	0	0	0	0	0	0	0	0	0	0	0	0	0	0	0.166667	0	0	0.5	0	0
0,15,11	0	0	0	0	0	0.25	0	0	0	0	0	0	0	0	0	0	0	0	0	0	0	0	0	0	0	0	0	0	0	0	0	0	0	0	0	0	0	0	0	0	0	0	0	0	0	0	0	0	0
0,15,12	0	0	0	0.166667	0	0	0	0	0	0	0	0	0.5	1	0.375	0	0.7	0	0	0	0	0	0.25	0	0	0.1	0	0	0.0769231	0	1	0	0	0.481481	0	1	0	0	0	0	0	0	0	0.111111	0	0.222222	0	0	0.892857
0,15,13	0	0	0	0	0.125	0.5	0.285714	0.25	0	0	0	0	0	0	0	0	0	0.5	0	0	0.285714	0	0	0	0	0	0	0	0.153846	0	0	1	0	0	0	0	0.5	0	0	0	0	0	0.5	0	0	0	0	0	0
0,15,14	0.5	0	0.333333	0.166667	0	0	0.142857	0	0	1	0.6	0	0	0	0	0	0.1	0	0	0	0.285714	0	0.5	0	1	0.3	1	0	0.384615	0	0	0	0	0	0	0	0	0	0	0.333333	0	0	0	0	0	0	0	0	0
0,15,15	0.5	0	0	0	0	0.25	0.142857	0	0	0	0	0	0	0	0.375	0	0.2	0	0	0	0.428571	0	0	0	0	0	0	0	0	0	0	0	0	0	1	0	0	0	0.5	0.333333	0	0	0	0	0	0.444444	0	0	0
0,15,16	0	0	0	0.333333	0	0	0.285714	0	0	0	0.2	0	0	0	0	0	0	0	0	0	0	0	0	0	0	0	0	0	0	0	0	0	0	0	0	0	0	0	0	0	0	0	0	0	0	0	0	0	0
0,15,17	0	0	0	0	0.125	0	0.142857	0	0	0	0.2	0	0	0	0	0	0	0.5	0	0	0	0	0.25	0	0	0	0	0	0	0	0	0	0	0	0	0	0	1	0	0.333333	0	0	0.5	0	0	0	0	0	0
0,15,18	0	0	0	0	0	0	0	0	0	0	0	0	0	0	0	0	0	0	0	0	0	0	0	1	0	0	0	0	0	0	0	0	0	0	0	0	0	0	0	0	0	0	0	0	0	0	0	0.4	0
0,15,19	0	0	0	0.333333	0	0	0	0	0	0	0	0	0	0	0	0	0	0	0	0	0	0	0	0	0	0	0	0	0	0	0	0	0	0	0	0	0	0	0	0	0	0	0	0	0	0.111111	0	0	0.107143
0,15,2	0	0	0	0	0	0	0	0	0	0	0	0	0	0	0	0	0	0	0	0	0	0	0	0	0	0	0	0	0	0	0	0	0	0	0	0	0	0	0	0	0	0	0	0.166667	0	0	0.5	0	0
0,15,20	0	0	0	0	0	0	0	0.5	0	0	0	0	0.5	0	0	0	0	0	0	0	0	0	0	0	0	0	0	0	0	0	0	0	0	0	0	0	0	0	0	0	0	0	0	0	0	0	0	0.2	0
0,15,21	0	0	0	0	0	0	0	0	0	0	0	0	0	0	0	0	0	0	0	0	0	0	0	0	0	0	0	0	0	0	0	0	0	0	0	0	0	0	0	0	0	0	0	0	0	0	0	0	0
0,15,22	0	0	0	0	0	0	0	0	0	0	0	0	0	0	0	0	0	0	0	0	0	0	0	0	0	0	0	0	0	0	0	0	0	0.037037	0	0	0	0	0	0	0	0	0	0	0	0	0	0	0
0,15,24	0	0	0	0	0	0	0	0	0	0	0	0	0	0	0	0	0	0	0	0	0	0	0	0	0	0	0	0	0.0769231	0	0	0	0	0	0	0	0	0	0	0	0	0	0	0	0	0	0	0	0
0,15,3	0	0	0	0	0.125	0	0	0	0	0	0	0	0	0	0	0	0	0	0	0	0	0	0	0	0	0	0	0	0.0769231	0.666667	0	0	0	0.481481	0	0	0	0	0.5	0	0	0	0	0.166667	0	0	0	0.4	0
0,15,5	0	0	0	0	0	0	0	0	0	0	0	0	0	0	0	0	0	0	0	0	0	0	0	0	0	0	0	0	0	0	0	0	0	0	0	0	0	0	0	0	0	0	0	0	0	0	0	0	0
0,15,6	0	0	0	0	0	0	0	0	0	0	0	0	0	0	0	0	0	0	0	0	0	0	0	0	0	0	0	0	0	0	0	0	0	0	0	0	0	0	0	0	0	0	0	0	0	0	0	0	0
0,15,7	0	0	0.166667	0	0	0	0	0	0	0	0	0	0	0	0	0	0	0	0	0	0	0	0	0	0	0	0	0	0	0	0	0	0	0	0	0	0	0	0	0	0	0	0	0	0	0	0	0	0
0,15,8	0	0	0	0	0	0	0	0	0	0	0	0	0	0	0	0	0	0	0	0	0	0	0	0	0	0	0	1	0.153846	0.333333	0	0	0	0	0	0	0	0	0	0	0	0	0	0	0	0	0	0	0
0,16,-1	0	0	0.166667	0	0	0	0	0	0	0	0	0	0	0	0	0	0	0	0	0	0	0	0	0	0	0	0	0	0	0	0	0	0	0	0	0	0	0	0	0	0	0	0	0	0	0	0	0	0
0,16,-15	0	0	0	0	0	0	0	0	0	0	0	0	0	0	0	0	0	0	0	0	0	0	0	0	0	0	0	0	0	0	0	0	0	0	0	0	0	0	0	0	0	0	0	0.0666667	0	0	0	0	0
0,16,-3	0	0	0	0	0	0	0	0	0	0	0	0	0	0	0	0	0	0	0	0	0	0	0	0	0	0	0	0	0	0	0	0	0	0	0	0	0	0	0	0	0	0	0	0	0	0	0	0	0
0,16,-5	0	0	0	0	0	0	0	0	0	0	0	0	0	0	0	0	0	0	0	0	0	0	0	0	0	0	0	0	0	0	0	0	0	0	0	0	0	0	0	0	0	0	0	0.133333	0	0	0	0	0
0,16,-7	0	0	0	0	0	0	0	0	0	0	0	0	0	0	0	0	0	0	0	0	0	0	0	0	0	0	0	0	0	0	0	0	0	0	0	0	0	0	0	0	0	0	0	0	0	0	0.272727	0	0
0,16,0	0	0	0	0	0	0	0	0	0	0	0	0	0	0	0	0	0	0.909091	0	0	0	0	0	0	0	0	0	0	0.136364	0	0	0	0	0	0	0	0	0	0	0	0	0.6	0	0	0	0	0	0	0
0,16,1	0	0	0	0	0	0	0	0	0	0	0	0	0	0	0	0	0	0	0	0	0	0	0	0	0	0	0	0	0	0	0	0	0	0	0	0	0	0	0	0	0	0	0	0	0	0	0	0	0
0,16,11	0	0	0	0	0	0.333333	0	0	0	0	0	0	0	0	0	0	0	0.0909091	0	0	0	0	0	0	0	0	0	0	0	0	0.666667	0	0	0	0	0	0	1	0	0	0	0	0	0	0	0	0	0	0
0,16,12	0	0	0	0	0	0	0.166667	0	0	0	0.25	0.111111	0.666667	0	0	1	0	0	0	0	0	0	0	0	0	0	0	0	0	0	0	0	0	0.75	0	1	0	0	0	0	0	0	0	0.133333	0	0	0	0	0.333333
0,16,13	0	0	0	0	0	0	0	0	0	0	0	0	0.333333	0.142857	0	0	0	0	0	0	0	0	0	0	0	0	0	0	0	0	0.333333	0	0	0	0	0	0	0	0	0	0	0	0	0	0	0	0	0	0
0,16,14	0	0	0	0.2	0	0.666667	0	0.111111	0	0.142857	0.75	0.333333	0	0	1	0	0	0	1	0.5	0	0	0	0	0	0.25	0	0	0.272727	0	0	0	1	0	0	0	0	0	0	0	0	0	0.333333	0	0.333333	0	0.272727	0	0
0,16,15	0	0	0	0.2	0.5	0	0	0	0	0	0	0	0	0	0	0	0	0	0	0	0	0	0	0	0	0	0	0	0	0	0	0	0	0	0	0	0	0	0	0	0	0	0.333333	0	0	0	0	0	0
0,16,16	0.4	0	0	0	0	0	0	0	0	0	0	0	0	0.428571	0	0	0.666667	0	0	0	0	0	1	0	0	0.25	0	0.5	0.0454545	0	0	1	0	0	1	0	1	0	0	1	0	0	0	0	0.666667	1	0	0	0
0,16,17	0.6	1	0.666667	0.4	0.5	0	0.833333	0	0	0.571429	0	0	0	0.285714	0	0	0.166667	0	0	0	0	0	0	0	0	0	0	0.5	0.363636	0	0	0	0	0	0	0	0	0	0.5	0	0	0	0.333333	0.0666667	0	0	0.0909091	0	0
0,16,18	0	0	0	0	0	0	0	0	0	0	0	0	0	0	0	0	0	0	0	0	0	0	0	0	0	0	0	0	0	0	0	0	0	0	0	0	0	0	0	0	0	0	0	0	0	0	0	0	0
0,16,19	0	0	0	0	0	0	0	0	0	0	0	0.444444	0	0	0	0	0	0	0	0	0	0	0	0	0	0	0	0	0.0454545	0	0	0	0	0	0	0	0	0	0	0	0	0	0	0.133333	0	0	0	1	0.666667
0,16,2	0	0	0	0	0	0	0	0	0	0	0	0	0	0	0	0	0	0	0	0	0	0	0	0	0	0	0	0	0	0	0	0	0	0	0	0	0	0	0	0	0	0	0	0	0	0	0.181818	0	0
0,16,20	0	0	0	0	0	0	0	0	0	0	0	0	0	0	0	0	0	0	0	0	0	0	0	0	0	0	0	0	0.0454545	0	0	0	0	0	0	0	0	0	0	0	0	0	0	0	0	0	0	0	0
0,16,21	0	0	0	0	0	0	0	0.666667	0	0	0	0	0	0	0	0	0	0	0	0	0	0	0	0	0	0	0	0	0	0	0	0	0	0	0	0	0	0	0	0	0	0	0	0	0	0	0	0	0
0,16,24	0	0	0	0.2	0	0	0	0	0	0	0	0	0	0	0	0	0	0	0	0	0	0	0	0	0	0	0	0	0.0909091	0	0	0	0	0	0	0	0	0	0	0	0	0	0	0.133333	0	0	0	0	0
0,16,26	0	0	0	0	0	0	0	0	0	0.285714	0	0	0	0	0	0	0	0	0	0	0	0	0	0	0	0	0	0	0	0	0	0	0	0	0	0	0	0	0	0	0	0.4	0	0	0	0	0	0	0
0,16,28	0	0	0	0	0	0	0	0	0	0	0	0	0	0	0	0	0	0	0	0	0	0	0	0	0	0	0	0	0	0	0	0	0	0.25	0	0	0	0	0	0	0	0	0	0.2	0	0	0	0	0
0,16,4	0	0	0	0	0	0	0	0.222222	0	0	0	0	0	0	0	0	0	0	0	0	0	0	0	0	0	0	0	0	0	0	0	0	0	0	0	0	0	0	0.5	0	0	0	0	0.0666667	0	0	0	0	0
0,16,5	0	0	0	0	0	0	0	0	0	0	0	0	0	0	0	0	0	0	0	0	0	0	0	0	0	0	0	0	0	0	0	0	0	0	0	0	0	0	0	0	0	0	0	0.0666667	0	0	0.181818	0	0
0,16,7	0	0	0	0	0	0	0	0	0	0	0	0.111111	0	0	0	0	0	0	0	0.5	0	0	0	0	0	0	0	0	0	0	0	0	0	0	0	0	0	0	0	0	0	0	0	0	0	0	0	0	0
0,16,8	0	0	0.166667	0	0	0	0	0	0	0	0	0	0	0	0	0	0	0	0	0	0	0	0	0	0	0	0	0	0	0	0	0	0	0	0	0	0	0	0	0	0	0	0	0	0	0	0	0	0
0,16,9	0	0	0	0	0	0	0	0	0	0	0	0	0	0.142857	0	0	0.166667	0	0	0	0	0	0	0	0	0.5	0	0	0	0	0	0	0	0	0	0	0	0	0	0	0	0	0	0	0	0	0	0	0
0,17,-2	0	0	0.666667	0	0	0	0	0	0	0	0	0	0	0	0	0	0	0	0	0	0	0	0	0	0	0	0	0	0	0	0	0	0	0	0	0	0	0	0	0	0	0	0	0	0	0	0	0	0
0,17,0	0	0	0	0	0	0	0	0	0	0	0	0	0	0	0	0	0	0	0	0	0	0	0	0	0	0	0	0	0	0	0	0	0	0	0	0	0	0	0	0	0	0.333333	0	0	0	0	0	0	0
0,17,1	0	0	0	0	0	0	0	0	0	0	0	0	0	0	0	0	0	0	0	0	0	0	0	0	0	0	0	0	0.2	0	0	0	0	0	0	0	0	0	0	0	0	0	0	0	0	0	0	0	0
0,17,10	0	0	0	0	0	0	0	1	0	0	0	0	0	0	0	0	0	0	0	0	0	0	0	0	0	0	0	1	0	0	0	0	0	0	0	0	0	0	0	0.166667	0	0	0	0	0	0	0	0	0
0,17,11	0	0	0	0	0	0	0	0	0	0.25	0	0	0	0	0	0	0	0	0	0	0	0	0	0	0	0	0	0	0	0	0	0	0	0	0	0	0	0	0	0	0	0	0	0	0	0	0	0	0
0,17,12	0	0.75	0	0	0	0	0	0	0	0	0	0	0	0	0	0	0	0	0	0	0.166667	0	0.666667	0	0	0	0	0	0	0	0	0	0	0.363636	0.166667	0	0	0.5	0	0	0.444444	0	0	0	0	0	0	0	0
0,17,13	0	0	0	0	0	0	0	0	0	0	0	0	0	0	0.285714	0	0	0	0	0	0	0	0	0	0	0	0	0	0	0.2	0	0	0	0	0	0	0	0	0	0	0.222222	0	0	0	0	0	0	0	0
0,17,14	0	0.25	0	0	0	0	0	0	0	0.25	0	0	0	0	0	0	0	0	0	0	0.166667	0	0	0	0	0.5	0	0	0	0	0	1	0	0	0	0	0	0	0.0625	0	0	0	0	0	0	0	0	0	0
0,17,15	0	0	0	0	0	0	0.5	0	0	0	0	1	0.4	0	0	0	0	0	0	0	0	0	0	0	0	0	0	0	0.4	0	0	0	0	0	0.166667	0	0	0	0.25	0	0	0	0	0	0	0	0.833333	0	0
0,17,16	0	0	0.333333	0.333333	0	0	0.25	0	0	0.25	0	0	0.6	0	0	0	0.5	0	0	0	0.333333	0	0.333333	0	0	0	0	0	0.2	0	0	0	0	0.181818	0	0	0.5	0	0.6875	0.333333	0	0.333333	1	0	0	0	0	0	1
0,17,17	0.666667	0	0	0.666667	0	1	0	0	0	0	0	0	0	1	0.428571	0	0.5	1	0	0	0	0	0	0	0	0	0	0	0	0	0	0	0	0	0.5	0	0	0.5	0	0.333333	0	0	0	0	0	0	0.166667	0	0
0,17,18	0	0	0	0	0	0	0.166667	0	0	0	0	0	0	0	0.285714	0	0	0	0	0	0	0	0	0	0	0	0	0	0	0	0	0	0	0	0	0	0	0	0	0	0	0	0	0	0	0	0	0	0
0,17,19	0	0	0	0	0	0	0.0833333	0	0	0	0	0	0	0	0	0	0	0	0	0	0	0	0	0	0	0	0	0	0	0.2	0	0	0	0	0	0	0	0	0	0.166667	0.333333	0	0	0	0.666667	0	0	0	0
0,17,20	0	0	0	0	0	0	0	0	0	0	0	0	0	0	0	0	0	0	0	0	0	0	0	0	0	0	0	0	0	0.2	0	0	0	0	0.166667	0	0	0	0	0	0	0	0	0	0	0	0	0	0
0,17,21	0	0	0	0	0	0	0	0	0	0	0	0	0	0	0	0	0	0	0	0	0	0	0	0	1	0	0	0	0	0	0	0	0	0	0	1	0	0	0	0	0	0	0	0	0	0	0	0	0
0,17,22	0	0	0	0	0	0	0	0	0	0	0	0	0	0	0	0	0	0	0	0	0.166667	0	0	0	0	0	0	0	0	0	0	0	0	0	0	0	0.5	0	0	0	0	0	0	0.25	0.333333	0	0	0	0
0,17,24	0	0	0	0	0	0	0	0	0	0	0	0	0	0	0	0	0	0	0	0	0	0	0	0	0	0	0	0	0.2	0	0	0	0	0.181818	0	0	0	0	0	0	0	0.333333	0	0.5	0	1	0	0.428571	0
0,17,26	0.333333	0	0	0	0	0	0	0	0	0.25	0	0	0	0	0	0	0	0	0	0	0	0	0	0	0	0	0	0	0	0	0	0	0	0.0909091	0	0	0	0	0	0	0	0	0	0	0	0	0	0	0
0,17,29	0	0	0	0	0	0	0	0	0	0	0	0	0	0	0	0	0	0	0	0	0	0	0	0	0	0.5	0	0	0	0	0	0	0	0	0	0	0	0	0	0	0	0	0	0	0	0	0	0	0
0,17,5	0	0	0	0	0	0	0	0	0	0	0	0	0	0	0	0	0	0	0	0	0.166667	0	0	0	0	0	0	0	0	0	0	0	0	0.181818	0	0	0	0	0	0	0	0	0	0.25	0	0	0	0.571429	0
0,17,9	0	0	0	0	0	0	0	0	0	0	0	0	0	0	0	0	0	0	0	0	0	0	0	0	0	0	0	0	0	0.4	0	0	0	0	0	0	0	0	0	0	0	0	0	0	0	0	0	0	0
0,18,0	0	0	0	0	0	0	0	0	0	0	0	0	0	0	0	0	0	0	0	0	0	0	0	0	0	0	0	0	0	0	0	0	0	0	0	0	0	0	0	0	0	0	0	0.5	0	0	0	0	0
0,18,1	0	0	0	0.5	0	0	0	0	0	0	0	0	0	0	0	0	0	0	0	0	0	0	0	0	0	0	0	0	0	0	0	0	0	0	0	0	0	0	0	0	0	0	0	0.5	0	0	0	0	0
0,18,12	0	0	0	0	0	0	0	0	0	0	0	0	0	0	0	0	0	0.5	0	0	0	0	0	0	0	0	0	0	0	0	0	1	0	0	0	0	0	0	0	0	0	0	0	0	0	0	0	0	0
0,18,14	0	0	0	0	0	0	0	0	0	0	0	0	0	0	0	0	0	0.5	0	0	0	0	0	0	0	0	0	0	0	0	0	0	0	0	0	0	0	0	0	0	0	0	0	0	0	0	0	0	0
0,18,15	0	0.666667	0	0.5	0	0	0	0	0	0	0	0	0	0	0	1	1	0	0	0	1	0	0	0	0	0	0	0	0	0	0	0	0	0	0	0	0	0	0	0	0	0	0	0	0	0	0	0	0
0,18,16	0	0	0.333333	0	0	0	0	0	0	0	0	0	0	0	0	0	0	0	0	0	0	0	0	0	0	0	0	0	0	0	0	0	0	0	0	0	0	0	1	0	0	0	0	0	0	0	0	0	0
0,18,17	0	0	0.666667	0	0	0	0	0	0	0	0	0	0	0	0	0	0	0	0	0	0	0	0	0	0	0	0	0	0	0	0	0	0	0	0	0	0	0	0	0	0	0	0	0	0	0	0	0	0
0,18,18	0	0	0	0	0	0	0	0	0	0	0	0	0	0	0	0	0	0	0	0	0	0	0	0	0	0	0	0	0	0	0	0	0	0	0	0	0	0	0	0	0	0	0	0	0	0	0	0	0
0,18,19	0	0.333333	0	0	0	0	0	0	0	0	0	0	1	0	0.666667	0	0	0	0	0	0	0	0	0	0	0	0	0	0.75	0	0	0	0	0	0	0	0	0	0	0	0	1	0	0	0	0	0	0	0
0,18,20	0	0	0	0	0	0	0	0	0	0	1	0	0	0	0	0	0	0	0	0	0	0	0	0	1	0	0	0	0	0	0	0	0	0	0	0	0	0	0	0	0	0	0	0	0	0	0	0	0
0,18,21	0	0	0	0	0	0	0	0	0	0	0	0	0	0	0.333333	0	0	0	0	0	0	0	1	0	0	0	0	0	0.125	0	0	0	0	0	0	0	0	0	0	0	0	0	0	0	0	0	0	0	0
0,18,3	0	0	0	0	0	0	0	0	0	0	0	0	0	0	0	0	0	0	0	0	0	0	0	0	0	0	0	0	0	0	0	0	0	0	0	0	0	0	0	0	0	0	0	0	0	0	0	0	0
0,18,6	0	0	0	0	0	0	0	0	0	0	0	0	0	0	0	0	0	0	0	0	0	0	0	0	0	0	0	0	0.125	0	0	0	0	1	0	0	0	0	0	0	0	0	0	0	0	0	0	0	0
0,18,9	0	0	0	0	0	0	0	0	0	0	0	0	0	0	0	0	0	0	0	0	0	0	0	0	0	0	0	0	0	0	0	0	0	0	0	0	0	0	0	0	0	0	0	0	0	0	0	0	0
0,19,-3	0	0	0.0833333	0	0	0	0	0	0	0	0	0	0	0	0	0	0	0	0	0	0	0	0	0	0	0	0	0	0	0	0	0	0	0	0	0	0	0	0	0	0	0	0	0	0	0	0	0	0
0,19,-5	0	0	0	0	0	0	0	0	0	0	0	0	0	0	0.285714	0	0	0	0	0	0	0	0	0	0	0	0	0	0	0	0	0	0	0	0	0	0	0	0	0	0	0	0	0	0	0	0	0	0
0,19,0	0	0	0	0	0	0	0	0	0	0	0	0	0	0	0	0	0	0.4	0	0	0	0	0	0	0	0	0	0	0.375	0	0	0	0	0	0	0	0	0	0	0	0	0	0	0.111111	0	0	0	0	0
0,19,1	0	0	0	0.166667	0	0	0	0	0	0	0	0	0	0	0	0	0	0	0	0	0	0	0	0	0	0	0	0	0	0	0	0	0	0	0	0	0	0	0	0	0	0	0	0	0	0	0	0	0
0,19,11	0	0	0.166667	0.166667	0	0	0	0	0	0	0	0	0.333333	0	0	0	0	0	0	0	0	0	0	0	0	0	0	0	0	0	0	0	0	0	0	0	0	0	0	0	0	0	0	0	0	0	0	0	0
0,19,12	0	0	0	0	0.25	0	0	0	0	0	0	0	0	0	0	0	0	0	0	0	0	0	0	0	0	0	0	0	0	0	0	0	0	0.166667	0	0	0	0	0	0.2	0	0.4	0	0	0	0	0.333333	0	0
0,19,14	0	0	0	0	0	0	0	0	0	0	0	0	0	0	0	0	0	0	0	0	0	0	0	0	0	0	0	0	0	0	0	0	0	0.166667	0	0.25	0	0	0	0	0	0	0	0	0	0	0	0	0
0,19,15	0	0	0	0	0	0	0.333333	0	0	0	0	0	0	0	0	0	0	0	0	0	0	0	0	0	0	0	0	0	0	0	0	0	0	0.25	0	0	0	0	0	0	0	0	0	0	0	0	0.333333	0	0
0,19,16	0	0	0	0.166667	0	0	0.333333	0	0	0	0	0	0	0.666667	0.285714	0.2	0	0.2	0	0.5	0	0	0.5	0	0	0	0	0	0	0	0	0	0	0.0833333	0	0.25	0	0	0	0.4	0	0.2	0.2	0.111111	0.5	0	0	0	0
0,19,17	0	0	0.25	0.166667	0	0	0.333333	0	0	0	0	0	0	0	0	0.2	0	0	0	0	0.5	0	0	0	0	1	0	0	0.5	0	0	0	0	0	0	0	1	0.666667	0	0	0	0	0	0.444444	0	0	0	0.125	0
0,19,18	0	0	0.25	0	0	0	0	0	0	0.5	0	0	0	0	0	0.4	0.4	0	0	0	0	0	0	0	0	0	1	0	0	0	0	0	0	0.0833333	0	0.5	0	0	0	0	0	0	0	0	0.5	0	0	0.25	0
0,19,19	0	1	0	0	0	1	0	0	0	0.5	0	0	0	0.333333	0	0	0.6	0.4	1	0	0.25	0	0	0	0	0	0	0	0.125	0	0	0	0	0	0.25	0	0	0.333333	0	0.4	0	0.2	0	0.111111	0	0	0	0	0
0,19,20	0	0	0	0	0.25	0	0	0	0	0	0	0	0.333333	0	0.142857	0	0	0	0	0	0	0	0	0	0	0	0	0	0	0	0	0	0	0	0.5	0	0	0	0	0	0	0	0	0	0	0	0.166667	0.25	0
0,19,21	0	0	0.166667	0	0.5	0	0	0	0	0	1	0	0.333333	0	0	0	0	0	0	0	0	0	0.5	0	0.75	0	0	0	0	0	0	0	0	0.0833333	0.25	0	0	0	1	0	0	0	0	0	0	0	0	0	0
0,19,22	0	0	0	0	0	0	0	0	0	0	0	0	0	0	0	0	0	0	0	0	0	0	0	0	0	0	0	0	0	0	0	0	0	0	0	0	0	0	0	0	0	0.2	0	0	0	0	0	0.125	0
0,19,23	0	0	0	0	0	0	0	0	1	0	0	0	0	0	0	0	0	0	0	0	0	0	0	0	0	0	0	0	0	0	0	0	0	0	0	0	0	0	0	0	0	0	0	0	0	0	0	0	0
0,19,24	0	0	0	0	0	0	0	1	0	0	0	1	0	0	0	0	0	0	0	0	0	0	0	0	0	0	0	0	0	0	0	0	0	0.0833333	0	0	0	0	0	0	0	0	0.8	0	0	0	0	0	1
0,19,26	0	0	0	0	0	0	0	0	0	0	0	0	0	0	0	0	0	0	0	0	0	0	0	0	0	0	0	0	0	0	0	0	0	0	0	0	0	0	0	0	0	0	0	0	0	0	0	0	0
0,19,31	0	0	0	0	0	0	0	0	0	0	0	0	0	0	0	0.2	0	0	0	0	0.25	0	0	0	0.25	0	0	0	0	0	0	0	0	0	0	0	0	0	0	0	0	0	0	0	0	0	0	0	0
0,19,4	0	0	0	0.333333	0	0	0	0	0	0	0	0	0	0	0	0	0	0	0	0	0	0	0	0	0	0	0	0	0	0	0	0	0	0	0	0	0	0	0	0	0	0	0	0	0	0	0	0	0
0,19,5	0	0	0	0	0	0	0	0	0	0	0	0	0	0	0	0	0	0	0	0	0	0	0	0	0	0	0	0	0	0	0	0	0	0	0	0	0	0	0	0	0	0	0	0.222222	0	0	0.166667	0	0
0,19,53	0	0	0	0	0	0	0	0	0	0	0	0	0	0	0	0	0	0	0	0.5	0	0	0	0	0	0	0	0	0	0	0	0	0	0	0	0	0	0	0	0	0	0	0	0	0	0	0	0	0
0,19,7	0	0	0.0833333	0	0	0	0	0	0	0	0	0	0	0	0.285714	0	0	0	0	0	0	0	0	0	0	0	0	0	0	0	0	0	0	0.0833333	0	0	0	0	0	0	0	0	0	0	0	0	0	0.25	0
0,2,-1	0.068323	0.0731707	0.0818584	0.0338164	0.00505051	0.0594059	0.0112782	0.037415	0.0304878	0.0473538	0.0300926	0.105932	0.0210526	0	0.0205761	0.0358056	0.0653595	0.0909091	0.0443038	0.04375	0.0196937	0.0701754	0.0812183	0.0347826	0.0204778	0.0333333	0.0162602	0.0547667	0.0424242	0.0619946	0.0440529	0.0575342	0.0481928	0.0517711	0.0591716	0.120192	0.00877193	0.0142349	0.0152672	0.0254237	0.0722892	0.0247525	0.0096463	0	0.0626959	0.011236	0	0.0609756	0.07
0,2,-10	0	0	0.00442478	0.00724638	0	0	0	0.0102041	0.0304878	0	0	0	0	0.0138889	0	0.00767263	0.0196078	0	0	0	0.00437637	0.00438596	0	0.0173913	0.00682594	0.0242424	0	0.0020284	0.00606061	0.00808625	0.00440529	0.00821918	0.0180723	0.0163488	0.0177515	0.00480769	0.0789474	0.0284698	0.019084	0.00847458	0.0361446	0.0742574	0.0289389	0.0306748	0.00940439	0	0	0.00609756	0.01
0,2,-11	0	0	0	0	0	0	0	0	0.00609756	0	0	0	0	0	0	0	0	0.00275482	0	0	0	0	0	0	0	0	0	0	0.00454545	0	0	0	0	0	0	0	0	0	0	0	0	0	0	0	0	0	0	0	0
0,2,-12	0	0.00542005	0	0	0	0	0	0	0	0	0	0	0	0	0	0	0	0	0	0	0	0	0.00507614	0	0	0	0	0	0.00606061	0	0	0	0	0.013624	0	0	0	0	0.0114504	0	0	0	0	0	0.0031348	0	0	0	0
0,2,-13	0	0	0	0	0	0	0	0	0	0	0	0	0	0	0	0	0	0	0	0	0	0	0	0	0	0	0	0	0.00606061	0	0	0	0	0.00817439	0	0	0	0	0	0	0.0361446	0	0	0	0	0	0	0	0
0,2,-14	0	0	0	0	0	0	0	0	0	0	0	0	0	0	0.00411523	0	0.00653595	0	0	0	0.00218818	0	0	0	0	0	0	0	0	0	0	0	0	0.0027248	0.00295858	0	0	0	0.00381679	0	0	0	0	0	0	0	0	0	0
0,2,-15	0	0	0	0	0	0	0	0	0	0	0.00231481	0	0	0	0	0	0	0	0	0	0	0	0	0	0	0.0030303	0	0	0.00151515	0	0	0	0.0120482	0.0027248	0.00591716	0	0	0	0	0	0	0	0.00321543	0	0	0	0	0	0
0,2,-17	0	0	0	0	0	0	0	0	0	0	0	0	0	0	0.00411523	0	0.0261438	0	0	0	0	0	0	0	0	0	0	0	0	0	0.0132159	0.00273973	0	0	0.00295858	0	0	0	0.00381679	0.00847458	0	0	0	0	0.00626959	0	0	0	0
0,2,-18	0	0.00271003	0	0	0	0	0	0	0	0	0	0	0	0	0	0	0	0	0	0	0.00437637	0	0	0	0	0	0	0	0	0	0	0	0	0	0	0	0	0	0	0	0	0	0	0	0	0	0	0	0
0,2,-19	0	0	0	0	0	0	0	0	0	0	0	0	0	0	0	0	0.0130719	0	0	0	0	0	0	0	0.00341297	0	0	0.0040568	0	0.00269542	0	0	0	0	0	0	0	0	0	0	0	0	0	0	0	0	0	0	0
0,2,-2	0.0807453	0.00542005	0.0420354	0.0241546	0.0555556	0.0429043	0.0413534	0.0238095	0.0426829	0.00278552	0.0439815	0.029661	0.0368421	0.0277778	0.0576132	0.056266	0	0.0716253	0.101266	0.025	0.0678337	0.114035	0.0304569	0.143478	0.0614334	0.030303	0.00813008	0.020284	0.0348485	0.0619946	0.0396476	0.0109589	0.0662651	0.0626703	0.0502959	0.0817308	0.0350877	0.0355872	0.0343511	0.0254237	0.0120482	0.0346535	0.0192926	0.0122699	0.0658307	0.101124	0.00666667	0.0853659	0.12
0,2,-20	0	0	0	0	0	0	0	0	0	0	0	0	0	0	0	0	0	0	0	0	0	0	0	0	0	0	0	0	0	0	0	0	0	0	0	0	0	0	0	0.00847458	0	0	0	0	0	0	0	0	0
0,2,-21	0	0	0	0	0	0	0	0	0	0	0	0	0	0	0	0	0	0	0	0	0	0	0	0	0	0	0	0	0	0	0	0	0	0	0.00295858	0	0	0	0	0	0	0	0	0.00613497	0	0	0	0	0
0,2,-22	0	0	0	0	0	0	0.0150376	0	0	0	0	0	0	0	0	0	0	0	0	0	0	0	0	0	0	0	0	0	0	0	0	0	0	0	0	0	0	0	0	0.00847458	0.0120482	0	0	0	0	0	0.00666667	0	0.01
0,2,-24	0	0.00271003	0	0	0	0	0	0	0	0.00278552	0	0	0	0	0	0	0	0	0	0	0	0	0	0	0	0	0	0	0	0	0	0	0	0	0	0	0	0	0	0	0	0	0	0	0	0	0	0	0
0,2,-25	0	0	0	0	0	0	0	0	0.0182927	0	0	0	0	0	0	0	0	0	0	0	0	0	0	0	0	0	0	0	0.00151515	0	0	0	0	0	0.00295858	0	0	0	0	0	0.0060241	0	0	0	0	0	0	0	0
0,2,-26	0	0	0	0	0	0	0	0	0	0	0	0	0	0	0	0	0	0	0	0	0	0	0	0	0	0	0	0	0	0	0	0	0	0	0	0	0	0	0	0	0	0	0	0	0	0	0	0	0.01
0,2,-27	0	0	0	0	0	0	0	0	0	0	0	0	0	0	0	0	0	0	0	0	0	0	0	0	0	0	0	0	0	0	0	0	0	0	0	0	0	0	0	0	0	0	0.00321543	0	0	0	0	0	0
0,2,-28	0	0	0	0	0	0	0	0	0	0	0	0	0	0	0	0	0	0	0	0	0	0	0	0	0	0	0	0	0	0	0	0	0	0	0	0	0	0	0	0.0338983	0	0	0	0	0	0	0	0	0
0,2,-29	0	0	0	0	0	0	0	0	0	0	0	0	0	0	0	0	0	0	0	0	0	0	0	0.00869565	0	0	0	0	0	0	0.00440529	0	0	0	0	0	0	0	0	0	0	0.0049505	0	0	0	0	0	0	0
0,2,-3	0	0.00542005	0	0.02657	0	0	0.018797	0	0	0	0.0439815	0.0508475	0.0263158	0.0740741	0.00823045	0.0127877	0.0261438	0.00275482	0	0.00625	0.0131291	0.0263158	0.00253807	0.026087	0	0	0.0162602	0.0243408	0.00606061	0.00539084	0.00881057	0.00273973	0	0.0653951	0.0443787	0	0.122807	0.0106762	0.019084	0.0508475	0	0.0940594	0	0.233129	0.031348	0.235955	0.02	0	0
0,2,-33	0	0	0	0	0	0	0	0	0	0	0	0	0	0	0	0	0	0	0	0	0	0	0	0	0	0	0	0	0	0	0	0	0	0	0	0	0	0	0	0	0	0	0	0	0	0	0	0	0
0,2,-36	0	0	0	0	0	0	0	0	0	0	0	0	0	0	0	0	0	0	0	0	0	0	0	0.00434783	0	0	0	0	0	0	0	0	0	0	0	0	0	0	0	0	0	0	0	0	0	0	0	0	0
0,2,-38	0	0	0	0	0	0	0.0112782	0	0	0	0	0	0	0	0	0	0	0	0	0	0	0	0	0	0	0	0	0	0	0	0	0	0	0	0	0	0	0	0	0	0	0	0	0	0	0	0	0	0
0,2,-39	0	0	0	0	0	0	0.0037594	0	0	0	0	0	0	0	0	0	0	0	0	0	0	0	0	0	0	0	0	0	0	0	0	0	0	0	0	0	0	0	0	0	0	0	0	0	0	0	0	0	0
0,2,-4	0	0	0	0.00241546	0	0.0132013	0	0.0170068	0	0	0	0.0127119	0	0	0	0	0.0130719	0	0.0316456	0.04375	0.0109409	0	0.00507614	0.0173913	0	0	0	0.00811359	0.00757576	0	0	0.00547945	0	0.0108992	0	0	0	0	0	0	0	0	0	0	0	0	0	0	0
0,2,-43	0	0	0	0	0	0	0.0037594	0	0	0	0	0	0	0	0	0	0	0	0	0	0	0	0	0	0	0	0	0	0	0	0	0	0	0	0	0	0	0	0	0	0	0	0	0	0	0	0	0	0
0,2,-5	0	0	0.0110619	0.0289855	0	0.0363036	0.037594	0.0408163	0	0.0111421	0.0138889	0	0.00526316	0.0231481	0	0.00511509	0.0261438	0.0192837	0.0443038	0	0.00218818	0.0175439	0	0.0434783	0.0204778	0	0	0.0385396	0.0121212	0.0242588	0.030837	0.0328767	0.0361446	0.013624	0.0621302	0.0144231	0.0350877	0.088968	0.110687	0.0847458	0.10241	0.019802	0.0578778	0.0184049	0.0407524	0.0224719	0.0333333	0.0792683	0.1
0,2,-50	0	0	0	0	0	0	0	0	0	0	0	0	0	0	0	0	0	0	0	0	0	0	0	0	0	0	0	0	0	0	0	0.00547945	0	0	0	0	0	0	0	0	0	0	0	0	0	0	0	0	0
0,2,-6	0	0.00542005	0	0.0289855	0	0	0.0075188	0	0	0	0.00694444	0	0.00526316	0.0138889	0	0	0	0.0165289	0	0	0	0.0131579	0	0	0	0	0	0	0	0	0.00440529	0	0	0.00544959	0	0.00480769	0.0350877	0.0569395	0.0114504	0	0.0240964	0	0.0096463	0	0	0	0	0.0243902	0
0,2,-7	0.00310559	0.00813008	0	0.0120773	0	0	0.0112782	0	0	0	0.00231481	0	0	0.0185185	0.00411523	0	0.0522876	0.00275482	0.0126582	0	0.00218818	0.0263158	0	0	0	0.00606061	0	0.0040568	0.00454545	0.00808625	0	0	0	0	0.00591716	0.0144231	0	0.0284698	0	0	0.0180723	0.0049505	0.00321543	0	0	0	0	0.00609756	0
0,2,-8	0	0	0	0	0	0	0.0112782	0	0	0	0.00694444	0	0	0	0	0	0.0261438	0	0	0	0	0	0.00253807	0	0	0	0.00813008	0	0	0	0	0	0	0.0108992	0	0	0	0	0.00381679	0	0.0120482	0	0	0	0	0	0	0.054878	0
0,2,-9	0	0	0.00663717	0	0.010101	0	0	0	0	0	0	0	0	0.00462963	0.00411523	0	0.0196078	0	0	0	0	0	0	0	0	0	0	0	0.00151515	0.00269542	0	0	0	0.0108992	0.00887574	0.00961538	0	0.00711744	0.00381679	0	0	0	0.022508	0.0429448	0.00626959	0	0.00666667	0.0182927	0
0,2,0	0.326087	0.121951	0.201327	0.224638	0.267677	0.320132	0.263158	0.197279	0.134146	0.125348	0.206019	0.271186	0.0578947	0.157407	0.213992	0.375959	0.111111	0.168044	0.101266	0.18125	0.185996	0.232456	0.538071	0.23913	0.324232	0.221212	0.252033	0.154158	0.216667	0.22372	0.176211	0.386301	0.277108	0.0817439	0.14497	0.254808	0.201754	0.192171	0.20229	0.110169	0.108434	0.0693069	0.202572	0.0122699	0.184953	0.202247	0.266667	0.256098	0.08
0,2,1	0.0372671	0.00813008	0.0287611	0.0120773	0.030303	0.0132013	0.018797	0.0102041	0.0121951	0	0.0231481	0.00847458	0.00526316	0.0185185	0.0246914	0.00511509	0	0.0110193	0.0316456	0	0.0218818	0.0175439	0.00507614	0	0	0.0121212	0	0.00608519	0.0287879	0.00269542	0.0352423	0.0410959	0.0361446	0	0.0325444	0.0144231	0.0526316	0	0.0114504	0	0	0	0.0450161	0	0.0031348	0	0.0333333	0.00609756	0.09
0,2,10	0	0	0	0	0.010101	0	0	0.00680272	0	0.00278552	0	0	0	0	0.00823045	0.00255754	0	0	0	0	0	0	0	0	0	0	0.0650407	0.010142	0.00151515	0.00269542	0.00881057	0	0	0	0	0	0.00877193	0	0	0	0	0.0049505	0	0.00613497	0	0.0337079	0	0	0
0,2,11	0	0	0	0	0	0	0	0	0	0	0	0	0.00526316	0	0	0	0	0.00550964	0	0	0	0	0	0.00869565	0	0	0	0	0.0030303	0	0	0	0	0	0.00591716	0	0	0	0	0	0	0.0049505	0	0	0	0.0449438	0	0	0.01
0,2,12	0	0	0.00442478	0.0724638	0	0	0.0075188	0	0	0	0	0.00423729	0	0	0	0.00511509	0	0	0	0	0	0	0	0	0	0	0	0	0	0.00269542	0.00440529	0.00547945	0	0.0027248	0	0.0288462	0	0	0	0	0	0.00990099	0	0	0	0	0	0.0121951	0
0,2,13	0	0	0	0	0	0	0	0	0	0	0	0	0	0	0	0	0	0	0	0	0	0	0	0	0	0	0	0	0	0	0	0	0	0	0	0.00480769	0	0	0	0	0	0	0	0	0	0	0	0	0
0,2,14	0	0	0.00221239	0.00724638	0	0	0	0.00680272	0	0	0	0.00847458	0.00526316	0	0	0	0	0	0	0	0	0	0	0	0	0	0.00813008	0	0.00151515	0	0	0.00547945	0.0120482	0.00544959	0.00295858	0.0288462	0	0	0.0114504	0	0	0.0049505	0	0.0490798	0	0	0	0	0
0,2,15	0	0	0	0.00966184	0	0	0	0	0	0	0	0	0	0	0	0	0	0	0	0	0	0	0	0	0	0	0	0	0.0030303	0.00269542	0	0	0	0	0	0	0	0	0	0	0	0	0	0	0	0	0	0.0121951	0
0,2,16	0	0	0	0	0	0	0	0.0136054	0	0	0	0	0	0	0	0	0.00653595	0.00550964	0	0	0	0	0	0	0	0	0	0	0	0	0	0	0	0	0	0	0	0	0	0	0	0	0	0	0	0	0	0.00609756	0
0,2,17	0	0	0	0.00241546	0	0.0132013	0.0037594	0.00680272	0	0	0	0	0	0	0	0	0.00653595	0	0	0	0	0	0	0	0	0	0	0.0020284	0.00151515	0	0	0	0	0	0	0	0	0	0	0	0	0	0	0	0	0	0	0	0
0,2,19	0	0	0	0	0	0	0	0	0	0	0	0	0	0.00462963	0	0	0	0	0	0	0	0	0.00253807	0	0	0	0	0.0020284	0	0	0	0	0	0	0	0	0	0	0	0.0169492	0	0	0	0	0	0	0	0	0
0,2,2	0	0.0298103	0.0176991	0.0289855	0.030303	0.0693069	0.0225564	0.0272109	0.0304878	0	0.0162037	0.0254237	0.0105263	0.0601852	0.0699588	0.00767263	0.104575	0.0220386	0.0126582	0.1	0.0371991	0.0175439	0.0431472	0.0391304	0.0307167	0.0272727	0.0406504	0.0324544	0.0484848	0.0458221	0.0528634	0.0356164	0.060241	0.0326975	0.0118343	0.0384615	0.0964912	0.0569395	0.0419847	0.144068	0.0662651	0	0.0450161	0.0613497	0.0219436	0.157303	0.206667	0.0304878	0.04
0,2,20	0	0	0	0	0	0	0	0	0	0	0	0	0	0	0	0	0	0.00275482	0	0	0	0	0	0	0	0	0	0	0	0	0	0	0	0	0	0	0	0	0	0	0	0	0	0	0	0	0	0	0
0,2,21	0	0	0	0	0	0	0	0	0	0	0	0	0	0	0	0	0	0	0	0	0	0	0	0	0	0	0	0	0.00454545	0	0	0	0	0	0	0	0	0	0	0	0	0	0	0	0	0	0	0	0
0,2,22	0	0	0.00221239	0	0	0	0	0	0	0	0	0	0	0	0	0	0	0	0	0	0	0	0	0	0	0	0	0	0.00454545	0	0	0	0	0	0	0	0	0	0	0	0	0	0	0	0	0	0	0	0
0,2,23	0.00310559	0	0	0	0	0	0	0	0	0	0	0	0	0	0	0	0	0	0	0	0	0	0	0	0	0	0	0	0	0	0	0	0	0	0	0	0	0	0.0114504	0	0	0	0	0	0	0	0	0	0
0,2,24	0.00310559	0	0	0	0	0	0	0	0	0	0	0	0	0	0	0	0	0	0	0	0	0	0	0	0	0	0	0	0	0	0	0	0	0	0	0	0	0	0.0114504	0	0	0	0	0	0	0	0	0	0
0,2,26	0	0	0	0	0	0	0	0	0	0	0	0	0	0	0	0	0	0	0	0	0	0	0	0	0	0	0	0	0	0	0	0	0	0	0	0	0	0	0.00381679	0	0	0	0	0	0	0	0	0	0
0,2,27	0	0	0	0	0	0	0	0	0	0	0	0	0	0	0	0	0	0	0	0	0	0	0	0	0	0	0	0	0	0	0	0	0	0	0	0	0	0	0	0	0	0	0	0	0	0	0	0.0182927	0
0,2,28	0	0	0	0	0	0	0	0.00340136	0	0	0	0	0	0	0	0	0	0	0	0	0	0	0	0	0	0	0	0	0	0	0	0	0	0	0	0	0	0	0	0	0	0	0	0	0	0	0	0	0
0,2,3	0.223602	0.344173	0.307522	0.164251	0.242424	0.237624	0.281955	0.377551	0.384146	0.392758	0.319444	0.241525	0.368421	0.24537	0.349794	0.227621	0.281046	0.245179	0.322785	0.15625	0.345733	0.201754	0.167513	0.186957	0.201365	0.278788	0.284553	0.292089	0.292424	0.25876	0.193833	0.180822	0.222892	0.228883	0.254438	0.177885	0.140351	0.220641	0.251908	0.177966	0.23494	0.287129	0.29582	0.177914	0.231975	0.134831	0.206667	0.152439	0.31
0,2,34	0	0	0	0	0	0	0	0	0	0	0	0	0	0	0	0	0	0	0	0	0	0	0	0.00434783	0	0	0	0	0	0	0	0	0	0	0	0	0	0	0	0	0	0	0	0	0	0	0	0	0
0,2,35	0	0	0	0	0	0	0	0	0	0	0	0	0	0	0	0	0	0	0	0	0	0	0	0	0	0	0	0	0	0	0	0	0	0	0	0	0	0	0	0	0	0	0	0	0	0	0	0	0
0,2,37	0	0	0	0	0	0	0	0	0	0	0	0	0	0	0	0	0	0	0	0	0	0	0	0	0	0	0	0	0	0	0	0	0	0	0	0	0	0	0	0	0	0	0	0	0	0	0	0	0
0,2,4	0.161491	0.333333	0.236726	0.195652	0.328283	0.141914	0.184211	0.176871	0.27439	0.409471	0.273148	0.194915	0.436842	0.300926	0.185185	0.235294	0.189542	0.286501	0.272152	0.28125	0.231947	0.22807	0.0913706	0.113043	0.293515	0.324242	0.162602	0.281947	0.24697	0.242588	0.154185	0.191781	0.186747	0.321526	0.227811	0.134615	0.175439	0.174377	0.187023	0.211864	0.259036	0.336634	0.22508	0.251534	0.30094	0	0.186667	0.0853659	0.15
0,2,41	0	0	0	0	0	0	0	0	0	0	0	0	0	0	0	0	0	0	0	0.06875	0	0	0	0	0	0	0	0	0	0	0	0	0	0	0	0	0	0	0	0	0	0	0	0	0	0	0	0	0
0,2,5	0.0652174	0.0135501	0.0331858	0.111111	0.010101	0.0330033	0.0338346	0.037415	0.0243902	0.00278552	0.00231481	0.0211864	0.0105263	0	0.0246914	0.0127877	0	0.0247934	0.0253165	0.06875	0.0218818	0.0219298	0.0126904	0.0434783	0.0273038	0.00909091	0.113821	0.0588235	0.0030303	0.0161725	0.0176211	0.0273973	0	0.0326975	0.00887574	0.0240385	0	0.0427046	0	0.0169492	0	0	0.0192926	0.0184049	0	0.0224719	0	0.0243902	0
0,2,52	0	0	0	0	0	0	0	0	0	0	0	0	0	0	0	0	0	0	0	0.025	0	0	0	0	0	0	0	0	0	0	0	0	0	0	0	0	0	0	0	0	0	0	0	0	0	0	0	0	0
0,2,6	0	0.0189702	0.00442478	0	0.010101	0	0.0075188	0	0.0121951	0	0.00462963	0.0127119	0	0	0.0123457	0.00511509	0	0	0	0	0.00218818	0	0.00761421	0.026087	0.0102389	0.00909091	0	0.0020284	0.0030303	0.00539084	0.101322	0	0.0120482	0.00817439	0	0.0192308	0	0	0.00763359	0.0423729	0	0	0	0.0122699	0.0250784	0	0.0133333	0.0609756	0
0,2,7	0.0217391	0.0189702	0.00221239	0.00483092	0	0.0132013	0	0	0	0.00278552	0.00462963	0	0.00526316	0	0.00411523	0.00511509	0	0.00275482	0	0	0.02407	0.00877193	0.00507614	0.0173913	0	0.0121212	0.0243902	0.0020284	0.0030303	0.0188679	0.0352423	0	0.0120482	0.0108992	0.00887574	0.0240385	0.00877193	0.0427046	0.00763359	0.0169492	0	0.0247525	0.00321543	0.00613497	0	0.0337079	0.0133333	0	0
0,2,8	0.00621118	0.00271003	0	0	0	0.00660066	0	0	0	0	0	0	0	0	0	0	0	0.00275482	0	0	0	0	0	0.026087	0	0	0	0	0	0	0	0	0	0	0	0	0	0	0	0	0	0	0.00321543	0	0.00626959	0	0	0	0
0,2,9	0	0	0.0132743	0.00241546	0	0	0.0037594	0.00680272	0	0	0	0.0127119	0	0.037037	0.00411523	0	0.00653595	0.0165289	0	0	0.00218818	0	0	0	0	0.00909091	0	0	0.0030303	0.00269542	0.0704846	0	0	0	0.035503	0	0	0	0.0152672	0.00847458	0	0	0.00321543	0.0613497	0	0	0	0	0
0,20,-1	0	0	0	0	0	0	0	0	0	0	0	0	0	0	0	0	0	0	0	0	0	0	0	0	0	0	0	1	0	0	0	0	0	0	0	0	0	0	0	0	0	0	0	0	0	0	0	0	0
0,20,-10	0	0	0	0	0	0	0	0	0	0	0	0	0	0	0	0	0.4	0	0	0	0	0	0	0	0	0	0	0	0	0	0	0	0	0	0	0	0	0	0	0	0	0	0	0	0	0	0	0	0
0,20,-11	0	0	0	0	0	0	0	0	0	0	0	0	0	0	0	0	0.4	0	0	0	0	0	0	0	0	0	0	0	0	0	0	0	0	0	0	0	0	0	0	0	0	0	0	0	0	0	0	0	0
0,20,-4	0	0	0	0	0	0	0	0	0	0	0	0	0	0	0	1	0	0	0	0	0	0	0	0	0	0	0	0	0	0	0	0	0	0	0	0	0	0	0	0	0	0	0	0	0	0	0	0	0
0,20,0	0	0	0	1	0	0	0	0	0	0	0	0	0	0	0	0	0	0	0	0	0	0	0	0	0	0	0	0	0	0	0	0	0	0	0	0	0	0	0	0	0	0	0	0	0	0	0	0	0
0,20,1	0	0	0.5	0	0	0	0	0	0	0	0	0	0	0	0	0	0	0	0	0	0	0	0	0	0	0	0	0	0	0	0	0	0	0	0	0	0	0	0	0	0	0	0	0	0	0	0	0	0
0,20,12	0	0	0	0	0	0	0	0	0	0	0	0	0	0	0	0	0	1	0	0	0	0	0	0	0	0.5	0	0	0	0	0	0	0	0	0	0	0	0	0	0	0	0	0	0	0	1	0	0	0
0,20,13	0	0	0	0	0	0	0	0	0	0	0	0	0	0	0	0	0	0	0	0	0	0	0	0	1	0	0	0	0	0	0	0	0	0	0	0	0	0	0	0	0	0	0	0	0	0	0	0	0
0,20,15	0	0	0	0	0	0	0	0	0	0	0	0	0	0	0	0	0	0	0	0	0	0	0	0	0	0	0	0	0	0	0	0	0	0	0	0	0	0	0	0	0	0	0	0	0	0	0	0	0
0,20,16	0	0.333333	0	0	0	0	0	0	1	0	0	0	0	0	0	0	0	0	0	0	0	0	0	0	0	0	0	0	0	1	0	0	0	0	0	0	0	0	0	0	0	0	0	0	0	0	0	0	0
0,20,17	0	0	0	0	0	0	0	0	0	0	0	0	0	0	0	0	0.2	0	0	0	0	0	0	0	0	0	0	0	0.25	0	0	0	0	0	0	0	0	0	0	0	0	0	0	0	0	0	0	0	0.857143
0,20,18	0	0	0	0	0	0	0	0	0	0	0	0	0	0	0	0	0	0	0	0	0.25	0	0	0	0	0	0	0	0.125	0	0	0	0	0	0	0	0	0	0	0	0	0	0	0	0	0	0	0	0
0,20,19	1	0	0	0	0	0	0	1	0	0	0	0	0	0	0	0	0	0	0	0	0.75	0	0	1	0	0	0	0	0.5	0	1	1	0	0	0	0	0	0	1	0	0	0	0	0	0	0	0	0	0.142857
0,20,20	0	0	0	0	0	0	0	0	0	0	0	0	0	0	0.4	0	0	0	0	1	0	0	0	0	0	0.5	0	0	0	0	0	0	0	0	0	1	0	0	0	1	0	0	0	0	0	0	0	0	0
0,20,21	0	0	0.5	0	0	1	0	0	0	0	0	0	0	0	0.4	0	0	0	0	0	0	0	0	0	0	0	0	0	0	0	0	0	0	0	1	0	0	0	0	0	0	0	0	0	0	0	0	0	0
0,20,22	0	0	0	0	0	0	0.333333	0	0	0	0	0	0	0	0	0	0	0	0	0	0	0	0	0	0	0	0	0	0	0	0	0	0	0	0	0	0	0	0	0	0	0	0	0	0	0	0	0	0
0,20,23	0	0	0	0	0	0	0	0	0	0	0	0	0	0	0.2	0	0	0	0	0	0	0	0	0	0	0	0	0	0	0	0	0	0	0	0	0	0	0	0	0	0	0	0	0	0	0	0	0	0
0,20,24	0	0	0	0	0	0	0	0	0	0	0	0	0	0	0	0	0	0	0	0	0	0	0	0	0	0	0	0	0	0	0	0	0	0	0	0	0	0	0	0	0	0	1	0	0	0	0	0	0
0,20,25	0	0	0	0	0	0	0	0	0	0	0	0	0	0	0	0	0	0	0	0	0	0	0	0	0	0	0	0	0	0	0	0	0	0	0	0	0	0	0	0	0	0	0	0	0	0	0	0	0
0,20,27	0	0	0	0	0	0	0.333333	0	0	0	0	0	0	0	0	0	0	0	0	0	0	0	0	0	0	0	0	0	0	0	0	0	0	1	0	0	0	0	0	0	0	0	0	0	0	0	0	0	0
0,20,32	0	0.666667	0	0	0	0	0	0	0	0	0	0	0	0	0	0	0	0	0	0	0	0	0	0	0	0	0	0	0	0	0	0	0	0	0	0	0	0	0	0	0	0	0	0	0	0	0	0	0
0,20,4	0	0	0	0	0	0	0	0	0	0	0	0	0	0	0	0	0	0	0	0	0	0	0	0	0	0	0	0	0.125	0	0	0	0	0	0	0	0	0	0	0	0	0	0	0	0	0	0	0	0
0,20,5	0	0	0	0	0	0	0	0	0	0	0	0	0	0	0	0	0	0	0	0	0	0	0	0	0	0	0	0	0	0	0	0	0	0	0	0	0	0	0	0	0	0	0	0	0	0	0	0	0
0,20,8	0	0	0	0	0	0	0.333333	0	0	0	0	0	0	0	0	0	0	0	0	0	0	0	1	0	0	0	0	0	0	0	0	0	0	0	0	0	0	0	0	0	0	0	0	0	0	0	0	1	0
0,21,-3	0	0	0	0	0.666667	0	0	0	0	0	0	0	0	1	0	0	0	0	0	0	0	0	0	0	0	0	0	0	0	0	0	0	0	0	0	0	0	0	0	0	0	0	0	0	0	0	0	0	0
0,21,-9	0	0	0	0	0	0	0	0	0	0	0	0	0	0	0	0	0.4	0	0	0	0	0	0	0	0	0	0	0	0	0	0	0	0	0	0	0	0	0	0	0	0	0	0	0	0	0	0	0	0
0,21,0	0	0	0	0	0	0	0	0	0	0	0	0	0	0	0	0	0	0	0	0	0	0	0	0	0	0	0	0	0	0	0	0	0	0	0	0	0	0	0	0	0	0	0	0.666667	0	0	0	0	0
0,21,10	0	0	0	0	0	0	0	0	0	0	0	0	0	0	0	0	0.4	0	0	0	0	0	0	0	0	0	0	0	0	0	0	0	0	0	0	0	0	0	0	0	0	0	0	0	0	0	0	0	0
0,21,12	0	0	0	0	0	0	0	0	0	0	0	0	0	0	0	0	0	0	0	0	0	0	0	0	0	0	0	0	0	0	0	0	0	0	0	0	0	0	0	0	0	0	0	0	0	0	0	0	0
0,21,14	0	0	0	0	0	0	0	0.5	0	0	0	0	0	0	0	0	0	0	0	0	0	0	0	0	0	0	0	0	0	0	0	0	0	0	0	0	0	0	0	0	0	0	0	0	1	0	0	0	0
0,21,16	0	0	0	0	0	0	0	0	0	0	0	0	0.933333	0	0	0	0	0	0	0	0	0	0	0	0	0	0	1	0	0	0	0	0	0	0	0	0	0	0.25	0	0	0	0	0	0	0	0	0	0
0,21,17	0	0	0	0	0	0	0	0	0	0	0	0	0	0	0	0	0	0	0	0	0	0	0	0	0	0	0	0	0	0	0	0	0	0	0	0	0	0	0	0	0	0	0	0	0	0	0.5	0	0
0,21,18	0	0	0	0.5	0	0	0	0	0	0	0	0	0	0	0	0	0	0	0	0	0	0	0	0	0	0	0	0	0	0	0	0	0	0	0	0	0	0	0	0	0	0	0	0	0	0	0	0	0
0,21,19	0.5	0	0	0	0	0	0	0	0	0	0	0	0.0666667	0	0	0.333333	0	0	0	0	0	0	0	0	0	0	0	0	0.166667	1	0	0	0	0.5	0	0	0	0	0.75	0	0	1	0	0	0	0	0	0	0
0,21,20	0.5	0	0	0	0	0	0	0.5	0	0	0	0	0	0	0	0	0	0	0	0	0	0	0	0	0	0	0	0	0	0	0	0	0	0	0	0	0	0	0	1	0	0	0	0	0	0	0	0	0
0,21,21	0	0	0.5	0.5	0.333333	0	0	0	0	0	0	0	0	0	0	0	0	0	0	0	0	0	0.5	0	0	0	0	0	0	0	0	0	0	0	0	1	0	1	0	0	0	0	0	0	0	0	0	0	0
0,21,22	0	0	0	0	0	0	0.5	0	0	1	0	0	0	0	1	0.666667	0.2	0.333333	0	0	0	0	0	0	0	0	0	0	0.5	0	0	0	0	0	0	0	0	0	0	0	0	0	0	0.333333	0	0	0	0	0
0,21,23	0	0	0	0	0	0	0	0	0	0	0	0	0	0	0	0	0	0	0	0	0	0	0	0	0	0	0	0	0	0	0	0	0	0.5	0	0	0	0	0	0	0	0	0	0	0	0	0	0	0
0,21,24	0	0	0.5	0	0	0	0	0	0	0	0	1	0	0	0	0	0	0	0	0	0	0	0	0	0	0	0	0	0	0	0	0	1	0	0	0	0	0	0	0	1	0	0	0	0	0	0	0	0
0,21,26	0	0	0	0	0	0	0	0	0	0	0	0	0	0	0	0	0	0	0	0	0	0	0	0	0	0	0	0	0.166667	0	0	0	0	0	0	0	0	0	0	0	0	0	0	0	0	0	0	0	0
0,21,29	0	0	0	0	0	0	0	0	0	0	0	0	0	0	0	0	0	0	0	0	0	0	0	0	0	0	0	0	0	0	0	0	0	0	0	0	0	0	0	0	0	0	0	0	0	0	0	0	0
0,21,33	0	0	0	0	0	0	0	0	0	0	0	0	0	0	0	0	0	0	0	0	0	0	0.5	0	0	0	0	0	0	0	0	0	0	0	0	0	0	0	0	0	0	0	0	0	0	0	0	0	0
0,21,34	0	0	0	0	0	0	0	0	0	0	0	0	0	0	0	0	0	0.666667	0	0	0	0	0	0	0	0	0	0	0	0	0	0	0	0	0	0	0	0	0	0	0	0	0	0	0	0	0	0	0
0,21,4	0	0	0	0	0	0	0	0	0	0	0	0	0	0	0	0	0	0	0	0	0	0	0	0	0	0	0	0	0	0	0	0	0	0	0	0	0	0	0	0	0	0	0	0	0	0	0	0	0
0,21,5	0	0	0	0	0	0	0	0	0	0	0	0	0	0	0	0	0	0	0	0	0	0	0	0	0	0	0	0	0	0	0	0	0	0	0	0	0	0	0	0	0	0	0	0	0	0	0	0	0
0,21,6	0	0	0	0	0	0	0	0	0	0	0	0	0	0	0	0	0	0	0	0	0	0	0	0	0	0	0	0	0.166667	0	0	0	0	0	0	0	0	0	0	0	0	0	0	0	0	0	0	0	0
0,21,9	0	0	0	0	0	0	0.5	0	0	0	0	0	0	0	0	0	0	0	0	0	0	0	0	0	0	0	0	0	0	0	0	0	0	0	0	0	0	0	0	0	0	0	0	0	0	0	0.5	0	0
0,22,10	0	0	0	0	0	0	0	0	0	0	0	0	0	0	0	0	0	0	0	0	0	0	0	0	0	0	0	0	0	0	0	0	0	0	0	0	0	0	0	0	0	0	0	0	0	0	0	0.5	0
0,22,12	0	0	0	0	0	0	0	0	0	0	0	0	0	0	0	0	0	0	0	0	0	0	0	0	0	0	0	0	0	0	0	0	0	0	0	0.666667	0	0	0	0	0	0	0	0	0	0	0	0	0.142857
0,22,15	0	0	0	0	0	0	0	0	0	0	0	0	0	0	0	0	0	0	0	0	0	0	0	0	0	0	0	0	0	0	0	0	0	0	1	0	0	0	0	0	0	0	0	0	0	0	0	0	0
0,22,16	0	0	0	0	0	0	0	0	0	0	0	0	0	0	0	0	0	0	0	0	0	0	0	0	0	0	0	0	0	0	0	0.333333	0	0	0	0	0	0	0	0	0	0	0	0	0	0	0	0	0
0,22,19	0	0	0	0	0	0	0	0	0	0	0	0	0.75	0	0	0	0	0	0	0	0	0	0	0	0	0	0	0	0	0	0	0.666667	0	0	0	0	0	0	0	0	0	0	0	0	0	0	0	0	0.857143
0,22,20	0.5	0	0	0	0	0	0	0	0	0	0	0.2	0.25	0	0	0	0	0	0	0	0	0	0	0	0	0	0	1	0	0	0	0	0	0	0	0.333333	0	0	0.5	0	0	0	0	0	0	0	0	0.5	0
0,22,21	0	1	0	0	0	0	1	0	0	0	1	0.8	0	0	0	0	0	0	0	0	0	0	0	0	0	0	0	0	0	0	0	0	1	1	0	0	0	0	0.5	0	0	0	0	0	0	0	0	0	0
0,22,22	0	0	0	1	0	0	0	0	0	0	0	0	0	0	0	0	0	0	0	0	0	0	0	0	0	0	1	0	0	0	0	0	0	0	0	0	1	0	0	0	0	0	0	0	0	0	0	0	0
0,22,23	0.5	0	0	0	0	0	0	0	0	0	0	0	0	0	0	0	0	0	0	0	0	0	0	0	0	0	0	0	0	0	0	0	0	0	0	0	0	0	0	0	0	0	0	0	0	0	0	0	0
0,22,26	0	0	0	0	0	0	0	1	0	0	0	0	0	0	0	0	0	0	0	0	0	0	0	0	0	0	0	0	0	0	0	0	0	0	0	0	0	0	0	0	0	0	0	0	0	0	0	0	0
0,22,7	0	0	0	0	0	0	0	0	0	0	0	0	0	0	0	0	0	0	0	0	0	0	0	0	0	0	0	0	0	0	0	0	0	0	0	0	0	0	0	0	0	0	0	0	0	0	0	0	0
0,23,19	0	0	0	0	0	0	0	0	0	0	0	0	0	0	0	0	0	0	0	0	0	0	0	0	0	0	0	0	0	0	0	0	0	1	0	0	0	0	0	0	0	0	0	0	0	0	0	0	0
0,23,22	0	0	0	0	0	0	0	0	0	0	0	0	0	0	0	0	0	0	0	0	0	0	0	0	0	0	0	0	0	0	0	0	0	0	0	0	0	0	0	0	0	0	0	0	0	0	0	0	0
0,23,23	0	0	0	0	0	0	0	0	0	0	0	0	0	0	0	0	0	0	0	0	0	0	0	0	0	0	0	0	1	0	0	0	0	0	0	0	0	0	0	0	0	0	0	0	0	0	0	0	0
0,23,24	0	0	1	1	0	0	1	0	0	0	0	0	0	0	1	0	0	0	0	0	0	0	0	0	0	0	0	0	0	0	0	0	0	0	0	0	0	0	1	0	0	0	0	0	0	0	1	0	0
0,23,26	0	0	0	0	0	0	0	0	0	0	0	0	0	0	0	0	0	0	0	0	0	0	0	0	0	0	0	0	0	0	0	0	0	0	0	0	0	0	0	0	0	0	0	0	0	0	0	0	0
0,23,30	0	0	0	0	0	0	0	0	0	0	0	0	0	0	0	0	0	0	0	0	0	0	0	0	0	0	0	0	0	0	0	0	0	0	0	0	0	0	0	0	0	0	0	0	0	0	0	0	1
0,23,9	0	0	0	0	0	0	0	0	0	0	0	0	0	0	0	0	0	0	0	0	0	0	0	0	0	0	0	0	0	0	0	0	0	0	0	0	0	0	0	0	0	0	0	0	0	0	0	0	0
0,24,0	0	0	0	0	0	0	0	0	0	0	0	0	0	0	0	0	0	0	0	0	0	0	0	0	0	0	0	0	0.714286	0	0	0	0	0	0	0	0	0	0	0	0	0	0	0	0	0	0	0	0
0,24,11	0	0	0	0	0	0	0	0	0	0	0	0	0	0	0	0	0	0	0	0	0	0	0	0	0	0	0	0	0	1	0	0	0	0	0	0	0	0	0	0	0	0	0	0	0	0	0	0	0
0,24,12	0	0	0	0	0	0	0	0	0	0	0	0	0	0	1	0	0	0	0	0	0.5	0	0.125	0	0	0	0	0	0	0	0	0.2	0	0	0	0	0	0	0	0	0	0	0	0	0	0	0	0.230769	1
0,24,16	0	0	0	0.166667	0	0	0	0	0	0	0	0	0	0	0	0	0	0	0	0	0	0	0	0	0	0	0	0	0	0	0	0	0	0	0	0	0	0	0	0	0	0	0	0	0	0	0	0	0
0,24,17	0	0	0	0	0	0	0.333333	0	0	0	0	0	0	0	0	0	0	0.266667	0	0	0	0	0	0	0	0	0	0	0	0	0	0	0	0	0	0	0	0	0	0	0	0	0	0	0	0	0	0.0769231	0
0,24,19	0	0	0	0	0	0	0	0	0	0	0	0	0	0	0	0	0	0	0	0	0	0	0	0	0	0	0	0	0	0	0.6	0	0	0	0	0	0	0	0	0	0	0	0	0	0	0	0	0	0
0,24,2	0	0	0	0	0	0	0	0	0	0	0	0	0	0	0	0	0	0	0	0	0	0	0	0	0	0	0	0	0	0	0	0	0	0	0	0	0	0	0	0	0	0	0	0	0	0	0.214286	0	0
0,24,20	0	0	0	0	0	0	0	0	1	0	0	0	0	0	0	0	0	0	0	0	0	0	0	0	0	0	0	0	0	0	0.2	0	0	0	0	0	0	0	0	0	0	0	0	0	0	0	0	0	0
0,24,21	0	1	0	0.666667	0	0	0	0	0	0	0	0.333333	0	0	0	0	0	0.0666667	0	0	0	0	0	0	0	0	0	1	0.142857	0	0	0.4	0	0	0	0.285714	0	0	0	0	0	0	0.25	0.272727	0	0.25	0	0	0
0,24,22	0	0	0	0	1	0	0.333333	0	0	0	1	0	0	0	0	0.5	0	0	0	0	0.166667	0	0	0	0	0	0	0	0.0714286	0	0	0	0	0	0	0.142857	0	0.5	0.1	0	0	0	0	0	0.5	0	0	0	0
0,24,23	0.666667	0	0.428571	0	0	0	0.333333	0	0	0	0	0	0	0	0	0.5	0	0.0666667	0	0	0.166667	0	0	0	0	0	0.75	0	0	0	0	0	0	0	0	0.142857	0	0	0.4	0	1	0.333333	0	0	0	0	0	0.0769231	0
0,24,24	0	0	0	0	0	0	0	0.285714	0	0	0	0	0	0	0	0	0.5	0.2	0	0	0.166667	0	0.25	0	0	0	0.25	0	0	0	0.2	0.4	1	0.6	0.8	0.428571	1	0	0.1	0.666667	0	0	0.666667	0.181818	0.5	0.75	0.714286	0.461538	0
0,24,25	0	0	0.214286	0	0	0	0	0.142857	0	0	0	0	0	0	0	0	0.5	0	0	0	0	0	0	0	0	0	0	0	0.0714286	0	0	0	0	0	0	0	0	0	0.1	0.166667	0	0	0.0833333	0	0	0	0	0	0
0,24,26	0	0	0.285714	0	0	0	0	0	0	0	0	0	0	0	0	0	0	0.4	0	0	0	0	0	0	1	0	0	0	0	0	0	0	0	0	0	0	0	0.25	0.3	0.166667	0	0.333333	0	0	0	0	0	0.0769231	0
0,24,27	0	0	0	0.166667	0	0	0	0	0	0	0	0.666667	0	0	0	0	0	0	0	0	0	0	0.375	0	0	0	0	0	0	0	0	0	0	0	0	0	0	0	0	0	0	0	0	0.0909091	0	0	0	0.0769231	0
0,24,28	0	0	0	0	0	0	0	0	0	0	0	0	0	0	0	0	0	0	0	0	0	0	0	0	0	0	0	0	0	0	0	0	0	0	0	0	0	0.25	0	0	0	0	0	0.272727	0	0	0	0	0
0,24,29	0.333333	0	0	0	0	0	0	0	0	0	0	0	0	0	0	0	0	0	0	0	0	0	0.25	0	0	0	0	0	0	0	0	0	0	0	0.2	0	0	0	0	0	0	0.333333	0	0	0	0	0	0	0
0,24,31	0	0	0	0	0	0	0	0	0	0	0	0	0	0	0	0	0	0	0	0	0	0	0	0	0	0	0	0	0	0	0	0	0	0.4	0	0	0	0	0	0	0	0	0	0.181818	0	0	0.0714286	0	0
0,24,32	0	0	0	0	0	0	0	0	0	0	0	0	0	0	0	0	0	0	0	0	0	0	0	0	0	0	0	0	0	0	0	0	0	0	0	0	0	0	0	0	0	0	0	0	0	0	0	0	0
0,24,34	0	0	0	0	0	0	0	0.571429	0	0	0	0	0	0	0	0	0	0	0	0	0	0	0	0	0	0	0	0	0	0	0	0	0	0	0	0	0	0	0	0	0	0	0	0	0	0	0	0	0
0,24,36	0	0	0	0	0	0	0	0	0	0	0	0	0	0	0	0	0	0	0	0	0	0	0	0	0	0	0	0	0	0	0	0	0	0	0	0	0	0	0	0	0	0	0	0	0	0	0	0	0
0,24,5	0	0	0	0	0	0	0	0	0	0	0	0	0	0	0	0	0	0	0	0	0	0	0	0	0	0	0	0	0	0	0	0	0	0	0	0	0	0	0	0	0	0	0	0	0	0	0	0	0
0,24,9	0	0	0.0714286	0	0	0	0	0	0	0	0	0	0	0	0	0	0	0	0	0	0	0	0	0	0	0	0	0	0	0	0	0	0	0	0	0	0	0	0	0	0	0	0	0	0	0	0	0	0
0,25,12	0	0	0	0	0	0	0	0	0	0	0	0	0	0	0	0	0	0	0	0	0	0	0	0	0	0	0	0	0	0	0	0	0	0	0	0	0	0	0	0	0	0	0	0	0	0	0	0	0
0,25,13	0	0	0	0	0	0	0	0	0	0	0	0	0	0	0	0	0	0	0	0	0	0	0	0	0	0	0	0	0	0	0	0	0	0	0	0	0	0	0	0	0	0	0	0	0	0	1	0	0
0,25,20	0	1	0	0	0	0	0	0	1	0	0	0	0	0	0	0	0	0	0	0	0	0	0	0	0	0	0	0	0	0	0	0	0	0	0	0	0	0	0	0	0	0	0	0	0	0	0	0	0
0,25,21	0	0	0	0	0	0	1	0	0	0	0	0	0	0	0	0	0	0	0	0	0	0	0	0	0	0	0	0	0	0	0	0	0	0	0	0	0	0	0	0	0	0	0	0	0	0	0	0	0
0,25,22	0	0	0	1	0	0	0	0	0	0	0	0	0	0	0	0	0	0	0	0	0	0	0	0	0	0	0	0	0	0	0	0	0	0	0	0	0	0	0	0	0	0	0	0	0	0	0	0	0
0,25,23	0	0	0	0	0	0	0	0	0	0	0	0	0	0	0	0	0	0	0	0	0	0	0	0	0	0	0	0	0	0	0	0	0	0	0	0	0.142857	0	0	0	0	0	0	0	0	0	0	0	0
0,25,24	0	0	0	0	1	0	0	0	0	0	0	0	0	0	0	0	0	0	0	0	0	0	0	0	0	0	0	0	0.5	0	0	0	0	0	0	0	0	0	1	0	0	0	0	0	0	0	0	0	1
0,25,25	0	0	0	0	0	0	0	0	0	0	0	0	0	0	0	1	0	0	0	0	0	0	0	0	0	0	0	0	0	0	0	0	0	0	0	0	0.857143	0	0	0	0	0	0	0	0	0	0	1	0
0,25,27	0	0	0	0	0	0	0	0	0	0	0	0	0	0	0	0	0	0	0	0	0	0	0	0	0	0	0	0	0	0	0	0	0	0	0	0	0	0	0	0	0	0	1	0	0	0	0	0	0
0,25,28	0	0	0	0	0	0	0	0	0	0	0	0	0	0	0	0	0	0	0	0	0	0	0	0	0	0	0	0	0.5	0	0	0	0	0	0	0	0	0	0	0	0	0	0	0	0	0	0	0	0
0,26,-5	0	0	0	0	0	0	0	0	0	0	0	0	0	0	0	0	0	0	0	0	0	0	0	0	0	0	0	0	0	0	0	0	0	0	0	0	0	0	0	0	0	0	0	0	0	0	0	0	0
0,26,16	0	0	0	0	0	0	0	0	0	0	0	0	0	0	0	0	0	0	0	0	0	0	0	0	0	0	0	0	0	0	0	0	0	0	0	0	0	0	0	0	0	0	0	0	0	0	0	0	0
0,26,19	0	0	0	0	0	0	1	0	0	0	0	0	0	0	0	0	0	0	0	0	0	0	0	0	0	0	0	0	0	0	0	0	0	0	0	0	0	0	0	0	0	0	0	0	0	0	0	0	0
0,26,2	0	0	0	0	1	0	0	0	0	0	0	0	0	0	0	0	0	0	0	0	0	0	0	0	0	0	0	0	0	0	0	0	0	0	0	0	0	0	0	0	0	0	0	0	0	0	0	0	0
0,26,22	0	0	0	0	0	0	0	0	0	0	0	0	0	0	0	0	0	0.5	0	0	0	0	0	0	0	0	0	0	0	0	0	0	0	0	0	0	0	0	0	0	0	0	0	0	0	0	0	0	0
0,26,24	0	0	0	0	0	0	0	0	0	0	0	0	1	0	0	1	0	0	0	0	1	0	0	0	0	0	0	0	0	0	0	0	0	0	0	0	0	0	0	0	0	0	0	0	0	0	0	0	0
0,26,26	0	0	0	0	0	0	0	0	0	0	0	0	0	0	0	0	0	0.5	0	0	0	0	0	0	0	0	0	0	0	0	0	0	0	0	0	0	0	0	0	0	0	0	0	0	0	0	0	0	0
0,26,27	0	0	0	0	0	0	0	0	0	1	0	0	0	0	0	0	0	0	0	0	0	0	0	0	0	0	0	0	0	0	0	0	0	0	0	0	0	0	0	0	0	0	0	0	0	0	0	0	0
0,26,28	0	0	0	0	0	0	0	0	0	0	0	0	0	0	0	0	0	0	0	0	0	0	0	0	0	0	0	0	1	0	0	0	0	0	0	0	0	0	0	0	0	0	0	0	0	0	0	0	0
0,26,36	0	0	0	0	0	0	0	1	0	0	0	0	0	0	0	0	0	0	0	0	0	0	0	0	0	0	0	0	0	0	0	0	0	0	0	0	0	0	0	0	0	0	0	0	0	0	0	0	0
0,27,-12	0	0	0	0	0	0	0.25	0	0	0	0	0	0	0	0	0	0	0	0	0	0	0	0	0	0	0	0	0	0	0	0	0	0	0	0	0	0	0	0	0	0	0	0	0	0	0	0	0	0
0,27,-9	0	0	0	0	0	0	0	0	0	0	0	0	0	0	0	0	0	0	0	0	0	0	0	0	0	0	0	0	0	0	0	0	0	0	0	0	0	0	0	0	0	0	0	0	0	0	0	0	0
0,27,0	0	0	0	0	0	0	0.25	0	0	0	0	0	0	0	0	0	0	0	0	0	0	0	0	0	0	0	0	0	0	0	0	0	0	0	0	0	0	0	0	0	0	0	0	0	0	0	0	0	0
0,27,10	0	0	0	0	0	0	0	0	0	0	0	0	0	0	0	0	0	0	0	0	0	0	0	0	0	0	0	0	0	0	0	0	0	0	0	0	0	0	0	0	0	0	0	1	0	0	0	0	0
0,27,24	0	1	0	0	0	0	0	0	0	0	0	0	0	0	0.833333	1	0	0	0	0	0	0	0	0	0	0	0	0	0	0	0	0	0	0	0	0	0	0	0	0	0	0	0	0	0	0	0	0	0
0,27,25	0	0	0	0	0	0	0	0	0	0	0	0	0	0	0	0	0	0	0	0	0	0	0	0	0	0	0	0	0	0	0	0	0	0	0	0	0	0	0	0	0	0	0	0	0	0	0	0	0
0,27,26	0	0	0	0	0	0	0.5	0	0	0	0	0	0	0	0	0	0	0	0	0	0	0	0	0	0	0	1	0	0	0	0	0	0	0	0	0	0	0	0	1	0	0	0	0	0	0	0	1	1
0,27,27	0	0	0	0	0	0	0	0	0	0	0	0	0	0	0.166667	0	1	0	0	0	0	0	0	0	0	0	0	0	0	0	0	0	0	0	0	0	0	0	0	0	0	0	0	0	0	0	0	0	0
0,27,28	0	0	0	0	0	0	0	0	0	0	0	0	0	0	0	0	0	1	0	0	0	0	0	0	0	0	0	0	0	0	0	0	0	0	0	0	0	0	0	0	0	0	0	0	0	0	0	0	0
0,27,29	0	0	0	0	0	0	0	0	0	0	0	0	0	0	0	0	0	0	0	0	0	0	0	0	0	0	0	0	0	0	0	0	0	0	0	0	0	1	0	0	0	0	0	0	0	0	0	0	0
0,27,32	0	0	0	0	0	0	0	0	0	0	0	0	0	0	0	0	0	0	0	0	0	0	0	0	0	0	0	0	0	0	0	0	0	0	0	0	0	0	0	0	0	0	0	0	0	0	0	0	0
0,27,4	0	0	0	0	0	0	0	0	0	0	0	0	0	0	0	0	0	0	0	0	0	0	0	0	0	0	0	0	0	0	0	0	0	0	0	0	0	0	0	0	0	0	0	0	0	0	0	0	0
0,28,0	0	0	0	0	0	0	0	0	0	0	0	0	0	0	0	0	0	0	0	0	0	0	0	0	0	0	0	0	0	0	0	0	0	0	0	0	0	0	0	0	0	0	0	0	0	0	0	0	0
0,28,16	0	0	0	0	0	0	0	0	0	0	0	0	0	0	0	0	0	0	0	0	0	0	0	0	0	0	0	0	1	0	0	0	0	0	0	0	0	0	0	0	0	0	0	0	0	0	1	0	0
0,28,19	0	0	0	0	0	0	0	0	0	0	0	0	0	0	0	0	0	0	0	0	0	0	0	0	0	0	0	0	0	0	0	0	0	0	0	0	0	0	0	0	0	0	0	0	0	0	0	0	0
0,28,24	0	0	0	0	0	0	0	0	0	0	0	0	0	0	0	0	0	0	0	0	0	0	0	0	0	0	0	0	0	0	0	0	0	0	0	0	0	0	0	0	1	0	0	0.2	0	0	0	0	1
0,28,26	0	0	0	0.5	0	1	0	0	0	0	0	0.5	0	0	0	0	0	0	0	0	0	0	0	0	0	0	0	0	0	0	0	0	0	0	0	0	0	0	0	0	0	1	0	0	0	1	0	1	0
0,28,28	0	0	0	0	0	0	0	0	0	0	0	0	0	0	0	0	0	0	0	0	0	0	0	0	0	0	0	0	0	0	0	0	0	0	0	0	0	0	0	1	0	0	0	0	0	0	0	0	0
0,28,29	0	0	1	0.25	0	0	0	0	0	0	0	0	0	0	0	0	0	0	0	0	0	0	1	0	0	0	0	0	0	0	0	0	0	0	0	0	0	0	0	0	0	0	1	0	0	0	0	0	0
0,28,31	0	0	0	0	0	0	0	0	0	0	0	0.5	0	0	0	0	0	0	0	0	0	0	0	0	0	0	0	0	0	0	0	0	0	0	0	0	0	0	0	0	0	0	0	0.4	0	0	0	0	0
0,28,33	0	0	0	0	0	0	0	1	0	0	0	0	0	0	0	0	0	0	0	0	0	0	0	0	0	0	0	0	0	0	0	0	0	0	0	0	0	0	0	0	0	0	0	0	0	0	0	0	0
0,28,36	0	0	0	0	0	0	0	0	0	0	0	0	0	0	0	0	0	0	0	0	0	0	0	0	0	0	0	0	0	0	0	0	0	0	0	0	0	0	0	0	0	0	0	0.4	0	0	0	0	0
0,28,4	0	0	0	0	0	0	0	0	0	0	0	0	0	0	0	0	0	0	0	0	0	0	0	0	0	0	0	0	0	0	0	0	0	0	0	0	0	0	0	0	0	0	0	0	0	0	0	0	0
0,28,8	0	0	0	0.25	0	0	0	0	0	0	0	0	0	0	0	0	0	0	0	0	0	0	0	0	0	0	0	0	0	0	0	0	0	0	0	0	0	0	0	0	0	0	0	0	0	0	0	0	0
0,29,17	0	0	0	0	0	0	0	0	0	0	0	0	0	0	0	0	0	0	0	0	0	0	0	0	0	0	0	0	0	0	0	0	0	0	0	0	0	0	0	0	0	0	0	0	0	0	0	0	0
0,29,22	0	0	0	0	0	0	0	0	0	0	0	0	0	0	0	0	0	1	0	0	0	0	0	0	0	0	0	0	0	0	0	0	0	0	0	0	0	0	0	0	0	0	0	0	0	0	0	0	0
0,29,24	0	0	0	0	0	0	0	0	0	0	0	0	0	0	0	0	0	0	0	0	0	0	0	0	0	0	0	0	0	0	0	0	0	0	0	0	0	1	0	0	0.5	0	0	0	0	0	0	0	0
0,29,25	0	0	0	0	0	0	0	0	0	0	0	0	0	0	0	0	0	0	0	0	0	0	0	0	0	0	0	0	0	0	0	0	0	0	0	0	0	0	0	0	0.5	0	0	0	0	0	0	0	0
0,29,27	0	0	0	0	0	0	0	0	0	0	0	0	1	0	0	0	0	0	0	0	0	0	0	0	0	0	0	0	1	0	0	0	0	0	0	0	0	0	0	0	0	0	0	0	0	0	1	0	0
0,29,28	0	0	0	0	0	0	0	0	0	0	0	0	0	0	1	0.6	1	0	0	0	0	0	0	0.5	0	0	1	0	0	0	0	0	0	0	0	0	0	0	0	0	0	0	0	0	0	0	0	0	0
0,29,29	0	0	0	1	1	0	0	0	0	0	0	0	0	0	0	0.4	0	0	0	0	0	0	0	0	0	0	0	0	0	0	0	0	0	0	0	0	0	0	0	0	0	0	0	0	0	0	0	0	0
0,29,30	0	0	0	0	0	0	0	0	0	0	0	0	0	0	0	0	0	0	0	0	0	0	0	0.5	0	0	0	0	0	0	0	0	0	0	0	0	0	0	0	0	0	0	0	0	0	0	0	0	0
0,29,31	0	0	0	0	0	0	0	0	0	0	0	0	0	0	0	0	0	0	0	0	0	0	0	0	0	0	0	0	0	0	0	0	0	0	0	1	0	0	0	0	0	0	0	0	1	0	0	0	0
0,29,32	0	0	0	0	0	0	0	0	0	0	0	0	0	0	0	0	0	0	0	0	0	0	0	0	0	0	0	0	0	0	0	0	0	0	0	0	0	0	0	0	0	0	0	0	0	0	0	0	0
0,3,-1	0	0	0	0.00207469	0	0.043956	0.05625	0	0	0	0.00436681	0	0	0.00576369	0	0.00348432	0	0.0291262	0	0	0	0.0166667	0	0.0672646	0	0	0	0.00649351	0.00925926	0	0.00574713	0.0763636	0	0	0.0402685	0	0	0.0130719	0.00925926	0.00740741	0	0.00584795	0	0.0168067	0	0	0	0	0
0,3,-10	0	0	0.00826446	0	0	0	0	0	0.00884956	0	0	0	0	0.00288184	0.00749064	0	0	0.00242718	0	0	0	0	0	0.00896861	0	0	0	0	0	0	0	0	0.00468384	0	0	0	0	0	0	0.0444444	0	0	0.03125	0.0168067	0	0.0135135	0	0.0130435	0
0,3,-11	0	0	0	0.00207469	0	0	0	0	0	0	0	0	0	0.00288184	0.0149813	0.00348432	0	0	0	0	0	0.00555556	0	0.0179372	0.00487805	0	0	0	0.0154321	0	0	0	0.00936768	0	0	0	0	0.0326797	0	0.00740741	0	0.0233918	0	0.00840336	0.0472973	0.0135135	0.011236	0.00434783	0.00578035
0,3,-12	0	0	0	0	0.00666667	0	0	0	0	0	0	0.0102564	0	0	0.0149813	0	0	0	0	0	0	0	0.00156006	0	0	0	0	0	0	0	0	0	0.00936768	0.0314465	0	0	0.00862069	0	0.0277778	0.00740741	0	0	0	0	0	0.027027	0	0.0130435	0
0,3,-13	0	0	0	0	0	0	0	0	0	0	0	0	0	0.00864553	0	0	0	0	0	0	0.00190476	0	0	0.0044843	0	0	0	0	0	0	0	0	0	0.0125786	0	0	0	0	0	0	0	0	0	0	0	0	0	0	0.00578035
0,3,-14	0	0	0.00413223	0	0	0	0	0	0	0	0	0.0102564	0	0	0	0	0	0	0	0	0	0	0	0	0	0	0	0	0	0	0	0	0	0.0125786	0	0	0	0	0	0	0	0	0	0	0	0.0405405	0	0.00869565	0
0,3,-15	0	0	0	0.00414938	0	0	0	0	0	0	0	0	0	0	0	0	0	0	0	0	0	0	0	0	0	0	0	0	0	0	0	0	0	0	0	0	0	0	0	0	0	0	0	0	0	0	0	0.00434783	0.0115607
0,3,-16	0	0	0	0	0	0	0	0	0	0	0	0	0	0	0.00749064	0	0	0.00485437	0	0	0	0	0	0	0	0	0	0	0.00308642	0	0	0	0	0	0	0	0	0	0	0	0	0	0	0.0252101	0	0	0	0	0.00578035
0,3,-17	0	0	0	0	0	0	0	0	0	0	0	0	0	0	0	0	0	0	0	0	0	0	0	0	0	0	0	0.00649351	0	0	0	0	0.00234192	0	0	0	0	0	0	0	0	0	0	0	0	0.0405405	0	0.00869565	0
0,3,-18	0	0	0	0	0	0	0	0	0	0	0	0	0	0	0	0.00348432	0	0	0	0	0	0	0	0	0	0	0	0	0.0123457	0	0	0	0	0	0	0	0	0	0	0.00740741	0	0	0	0	0.0202703	0	0	0	0
0,3,-19	0	0	0	0	0	0	0	0	0	0	0	0	0	0	0	0	0	0.0145631	0	0	0	0	0	0	0	0	0	0	0	0	0	0	0	0	0	0.00492611	0	0	0	0	0	0	0	0	0	0	0.011236	0.00869565	0.0115607
0,3,-2	0	0.0122699	0.0165289	0.0207469	0	0.010989	0	0	0.0619469	0	0	0.0820513	0.0239521	0.0259366	0.0299625	0	0.00381679	0.00728155	0	0.0508475	0.0152381	0.0166667	0.0124805	0.0672646	0	0	0.0229885	0.103896	0.0216049	0.024	0.0804598	0.00363636	0.00468384	0.176101	0	0.0394089	0.206897	0.0163399	0.00925926	0	0	0.0526316	0	0	0.0202703	0	0	0	0
0,3,-20	0	0	0	0	0	0	0	0	0	0	0	0	0	0	0	0	0	0	0	0	0	0	0	0	0	0	0	0	0	0	0	0	0	0	0	0	0	0	0	0	0	0	0	0	0	0	0.011236	0	0
0,3,-21	0	0	0	0	0	0	0	0	0	0	0	0.0205128	0	0	0	0	0	0.00970874	0.0357143	0	0	0	0	0	0	0	0.0114943	0	0	0	0	0	0.00234192	0	0	0	0	0	0	0	0.00520833	0	0	0	0	0	0	0	0
0,3,-22	0	0	0	0	0	0	0	0	0	0	0	0	0	0	0.011236	0	0	0	0	0	0	0	0	0	0	0	0	0	0	0	0	0	0	0	0	0	0	0	0	0	0	0	0	0	0	0	0.011236	0	0
0,3,-23	0	0	0	0	0	0	0	0	0	0	0	0	0	0	0	0	0.00381679	0	0	0	0	0	0	0	0	0	0	0	0.00308642	0	0	0	0	0	0	0	0	0	0	0	0	0	0	0.0168067	0	0.027027	0.0561798	0	0
0,3,-24	0	0	0	0	0	0	0	0	0	0	0	0	0	0	0	0	0	0	0	0	0	0	0	0	0	0	0	0	0	0	0	0	0	0	0	0	0	0	0	0	0	0	0	0	0.027027	0	0	0	0
0,3,-26	0	0	0	0	0	0	0	0	0	0	0	0.0102564	0	0	0	0	0	0	0	0	0	0	0	0	0	0	0	0	0	0	0	0	0	0	0	0	0	0	0	0	0	0	0	0	0	0	0	0	0
0,3,-27	0	0	0	0	0	0	0	0	0	0	0	0	0	0	0	0	0	0	0	0	0	0	0	0	0	0	0	0	0	0	0	0	0	0	0	0	0	0	0	0	0	0	0	0	0	0	0	0	0.00578035
0,3,-28	0	0	0	0	0	0	0	0	0	0	0	0	0	0	0	0	0	0	0	0	0.00380952	0	0	0	0	0	0	0	0	0	0	0	0	0	0	0	0	0	0	0	0	0	0	0	0	0	0	0	0
0,3,-29	0	0	0	0	0	0	0	0	0	0	0.00436681	0	0	0	0	0	0	0	0	0	0	0	0	0	0	0	0	0	0	0	0	0	0	0	0	0	0	0	0	0	0	0	0	0	0	0	0	0	0
0,3,-3	0	0.0306748	0.00826446	0.0124481	0.00666667	0.0164835	0.0125	0	0.0707965	0.0181818	0.0131004	0.138462	0.0359281	0.0864553	0.011236	0.00348432	0.10687	0.0606796	0.0357143	0	0.00380952	0.0222222	0.0374415	0.0269058	0.0292683	0.037037	0.0114943	0.0454545	0.00308642	0	0	0.123636	0.030445	0	0	0.00985222	0.0344828	0	0.00925926	0	0	0.0116959	0	0.0588235	0	0.027027	0	0	0.0693642
0,3,-30	0	0	0	0	0	0	0	0	0	0	0	0	0	0	0	0	0	0	0	0	0	0	0.00468019	0	0	0	0	0	0	0	0	0	0	0	0	0	0	0	0	0	0	0	0	0	0	0	0	0	0
0,3,-33	0	0	0	0	0	0	0	0	0	0	0	0	0	0	0	0	0	0	0	0	0	0	0	0	0	0	0	0	0	0	0	0	0	0	0	0	0	0	0	0	0	0	0	0	0	0	0	0	0
0,3,-34	0	0	0	0	0	0	0	0	0	0	0	0	0	0.00288184	0.00374532	0	0	0	0	0	0	0	0	0	0	0	0	0	0	0	0	0	0	0	0	0	0	0	0	0	0	0	0	0	0	0	0	0	0
0,3,-38	0	0	0	0	0	0	0	0	0	0	0	0	0	0	0	0	0.00381679	0	0	0	0	0	0	0	0	0	0	0	0	0	0	0	0	0	0	0	0	0	0	0	0	0	0	0	0	0	0	0	0
0,3,-4	0.0168539	0	0.136364	0.0456432	0	0.0989011	0.04375	0	0.0176991	0	0.0349345	0.0153846	0.0359281	0.0806916	0	0	0.0229008	0.0485437	0	0	0.00190476	0.0111111	0.0218409	0.0044843	0.0487805	0	0.0114943	0.0324675	0.00925926	0.032	0.126437	0.00727273	0.18267	0.100629	0.14094	0	0.146552	0.124183	0.101852	0.037037	0.00520833	0.128655	0	0.0504202	0.0337838	0	0.011236	0.0217391	0.0520231
0,3,-40	0	0	0	0	0	0	0	0	0	0	0	0	0	0	0	0	0	0	0	0	0	0	0	0	0	0	0	0	0	0	0	0	0	0	0	0	0	0	0	0	0	0	0	0	0	0	0	0	0
0,3,-43	0	0	0	0	0	0	0	0	0	0	0	0	0	0	0	0	0	0	0	0	0	0	0	0	0	0	0	0	0	0	0	0	0	0	0	0	0	0	0	0	0	0	0	0	0	0	0	0	0
0,3,-44	0	0	0	0	0	0	0	0	0	0	0	0	0	0	0	0	0	0	0	0	0	0	0	0	0	0	0	0	0	0	0	0	0	0	0	0	0	0	0	0	0	0	0	0	0	0	0	0	0
0,3,-5	0.0224719	0	0.0619835	0.0103734	0	0.0549451	0	0	0.0265487	0	0.0218341	0	0	0.074928	0	0	0.0152672	0.0145631	0	0	0.00190476	0	0.0140406	0.0044843	0.0195122	0	0.0114943	0.012987	0.00617284	0.016	0.00574713	0	0.124122	0.0188679	0.0939597	0.00492611	0.0172414	0.0130719	0.0462963	0.037037	0.09375	0.00584795	0	0	0.0743243	0.175676	0	0.00869565	0.190751
0,3,-52	0	0	0	0	0	0	0	0	0	0	0	0	0	0	0	0	0	0	0	0	0	0	0	0	0	0	0	0	0	0	0	0	0	0	0	0	0	0	0	0	0	0	0	0	0	0	0	0	0
0,3,-6	0.0280899	0	0.00413223	0	0	0.032967	0	0	0.00884956	0	0	0	0	0.0230548	0	0	0.0534351	0.00728155	0	0	0.00571429	0.0111111	0.0546022	0.107623	0.0097561	0	0.0114943	0.0194805	0.0123457	0.008	0.00574713	0.0109091	0.0210773	0	0	0	0	0	0.00925926	0.0444444	0	0	0	0	0	0	0.011236	0	0.0462428
0,3,-7	0	0	0	0.00829876	0	0	0.00625	0	0	0	0	0.0153846	0	0.0172911	0.0149813	0.00696864	0	0.0631068	0	0	0.00190476	0.0666667	0	0	0	0.0185185	0.0114943	0	0	0	0	0.00727273	0	0.0251572	0.00671141	0.00492611	0.00862069	0.104575	0	0	0.0416667	0.0935673	0.0625	0.0336134	0.00675676	0.148649	0.0337079	0.00869565	0.0693642
0,3,-8	0	0	0.00826446	0.00414938	0	0	0	0	0	0	0.00873362	0	0	0	0	0	0	0	0	0	0.00952381	0	0	0.0224215	0	0	0	0	0	0	0	0.00727273	0	0	0	0.0591133	0.00862069	0	0	0.0740741	0	0	0	0	0	0.0135135	0	0.00869565	0.0231214
0,3,-9	0	0.00613497	0.0123967	0.026971	0	0	0	0.00649351	0.0442478	0	0.0131004	0.0102564	0	0.0172911	0.00374532	0	0	0	0	0	0.00380952	0	0.0156006	0	0	0.0308642	0.0229885	0.0324675	0.00925926	0	0	0.00363636	0.00234192	0.0125786	0	0	0.0517241	0	0	0	0.0520833	0	0.0729167	0.0252101	0.0202703	0	0.0674157	0	0
0,3,0	0.0449438	0.0184049	0.0661157	0.13278	0.0666667	0.10989	0.04375	0.37013	0.115044	0.0727273	0.117904	0.353846	0.317365	0.0259366	0.0599251	0.160279	0.118321	0.269417	0.0714286	0.186441	0.333333	0.0555556	0.159126	0.210762	0.292683	0.123457	0.252874	0.0779221	0.123457	0.288	0.0747126	0.0945455	0.0163934	0.0628931	0.100671	0.17734	0	0.202614	0.12963	0.0296296	0.0729167	0.222222	0	0.168067	0.108108	0.27027	0.0449438	0.221739	0.17341
0,3,1	0.308989	0.300613	0.0950413	0.232365	0.233333	0.28022	0.2125	0.162338	0.20354	0.236364	0.179039	0.0615385	0.173653	0.054755	0.35206	0.320557	0.0343511	0.13835	0.464286	0.338983	0.0857143	0.1	0.0202808	0.058296	0.0439024	0.166667	0.206897	0.149351	0.185185	0.144	0.344828	0.167273	0.0351288	0.132075	0.0536913	0.08867	0.0603448	0.0294118	0.037037	0	0.0833333	0.0175439	0.03125	0.10084	0.00675676	0.0675676	0.0224719	0.195652	0
0,3,10	0	0	0	0.00207469	0	0	0	0	0	0	0	0	0	0	0	0	0	0	0	0	0.00952381	0	0	0	0	0	0	0	0.00308642	0.008	0	0	0.00234192	0	0.00671141	0	0	0	0.00925926	0.00740741	0.0364583	0	0	0	0.0405405	0	0	0.00434783	0
0,3,11	0	0	0	0	0	0	0	0	0	0	0	0	0	0	0	0	0	0	0	0	0.00190476	0	0	0.0224215	0	0	0	0	0.00308642	0	0	0	0	0	0	0	0	0	0	0	0	0	0	0	0	0	0	0	0
0,3,12	0	0.00613497	0	0.0767635	0	0	0.0125	0	0.00884956	0	0	0	0	0.00576369	0	0	0.0343511	0	0	0	0.00571429	0	0.00780031	0	0	0	0	0	0.0123457	0.024	0.0114943	0.0109091	0	0	0	0	0.00862069	0	0	0	0	0	0	0.0168067	0	0.027027	0	0.0130435	0
0,3,13	0	0	0	0	0	0	0.01875	0	0	0	0	0	0	0	0	0	0	0	0	0	0.00190476	0	0	0	0	0	0	0	0	0	0	0	0	0	0	0	0	0	0	0	0	0	0	0	0	0	0	0	0
0,3,14	0	0	0	0.00622407	0	0	0	0	0	0	0	0	0	0	0	0	0	0	0	0	0	0	0	0	0	0	0	0	0	0	0	0	0	0	0	0	0	0	0	0	0	0	0	0	0.00675676	0	0	0	0
0,3,15	0	0.0368098	0	0	0	0.010989	0	0.012987	0	0	0	0	0	0	0.011236	0.00348432	0	0	0.0357143	0	0.00190476	0.00555556	0	0.0044843	0.00487805	0.0185185	0	0	0.00617284	0	0	0	0	0.00628931	0	0	0	0	0	0	0	0	0.0104167	0	0	0	0	0	0
0,3,16	0	0	0	0	0	0	0	0	0	0	0	0	0.00598802	0	0	0	0	0	0	0	0	0	0	0	0	0	0	0	0	0	0	0	0	0	0	0	0	0	0	0	0	0	0	0	0	0	0	0	0
0,3,17	0	0	0	0	0	0	0	0	0	0	0	0	0	0	0	0	0	0	0	0	0	0	0	0	0	0	0	0	0	0	0	0	0	0	0	0	0	0	0	0	0	0	0	0	0	0	0	0	0
0,3,18	0	0	0	0	0.00666667	0	0	0	0	0	0	0	0	0	0	0	0	0	0	0	0	0	0.00156006	0	0	0	0	0	0	0	0	0	0	0	0	0	0	0	0	0	0	0	0	0	0	0	0	0	0
0,3,2	0.196629	0.147239	0.0785124	0.0580913	0.193333	0.021978	0.0875	0.0779221	0.123894	0.490909	0.0873362	0.0615385	0.0958084	0.0345821	0.0861423	0.15331	0.0343511	0.0339806	0.0892857	0.152542	0.0990476	0.0611111	0.0218409	0.0627803	0.0731707	0.148148	0.183908	0.0454545	0.0802469	0.064	0.143678	0.145455	0.0210773	0.0251572	0.147651	0.0295567	0.0603448	0.0490196	0.166667	0.0222222	0.015625	0.0175439	0.0729167	0	0.0202703	0.0540541	0	0.0695652	0.0115607
0,3,20	0	0	0	0	0	0	0	0	0	0	0	0	0	0	0	0	0.00763359	0	0	0	0	0	0	0	0	0	0	0	0	0	0	0	0	0	0	0	0	0	0	0	0	0	0	0	0	0	0	0	0
0,3,21	0	0	0	0	0	0	0	0	0	0	0	0	0	0	0	0	0.00763359	0	0	0	0	0	0.00156006	0	0	0	0	0	0	0	0	0	0	0	0	0	0	0	0	0	0	0	0	0	0	0	0	0	0
0,3,22	0	0	0	0	0	0	0	0	0	0	0	0	0	0	0	0	0	0.00242718	0	0	0	0	0	0	0	0	0	0	0	0	0	0	0	0	0	0	0	0	0	0	0	0	0	0	0	0	0	0	0
0,3,24	0	0	0	0	0	0	0	0	0	0	0	0	0	0	0	0	0.0152672	0	0	0	0	0	0	0	0	0	0	0	0	0	0	0	0	0	0	0	0	0	0	0	0	0	0	0	0	0	0	0	0
0,3,26	0	0	0	0	0	0	0	0	0	0	0	0	0	0	0	0	0	0	0	0	0	0	0	0	0	0	0	0	0	0	0	0	0	0	0	0	0	0	0	0	0	0	0	0	0	0	0	0	0
0,3,27	0	0	0	0	0	0	0	0	0	0	0	0	0	0	0	0	0	0	0	0	0	0	0.00156006	0	0	0	0	0	0	0	0	0	0	0	0	0	0	0	0	0	0	0	0	0	0	0	0	0	0
0,3,29	0	0	0	0	0	0	0	0	0	0	0	0	0	0	0	0	0	0.00242718	0	0	0	0	0	0	0	0	0	0	0	0	0	0	0	0	0	0	0	0	0	0	0	0	0	0	0	0	0	0	0
0,3,3	0.0955056	0.0858896	0.0206612	0.0186722	0.04	0.0384615	0.0125	0.0194805	0.0265487	0.0181818	0.00436681	0.0615385	0.0299401	0.0403458	0.00374532	0.0592334	0.0496183	0.0606796	0.196429	0.0847458	0.0361905	0.0166667	0.0218409	0.125561	0.0146341	0.0864198	0.103448	0.0649351	0.16358	0.048	0.0287356	0.0909091	0.0327869	0.0125786	0.154362	0.0147783	0.0603448	0.0130719	0.00925926	0.0296296	0.0104167	0	0.0104167	0	0	0	0.11236	0.0652174	0.017341
0,3,32	0	0	0	0	0	0	0	0	0	0	0	0	0	0	0	0.010453	0.00381679	0	0	0	0	0	0	0	0	0	0	0	0	0	0	0	0	0	0	0	0	0	0	0	0	0	0	0	0	0	0	0	0
0,3,36	0	0	0	0	0	0	0	0	0	0	0	0	0	0	0	0	0.00381679	0	0	0	0	0	0	0	0	0	0	0	0	0	0	0	0	0	0	0	0	0	0	0	0	0	0	0	0	0	0	0	0
0,3,39	0	0	0	0	0	0	0	0	0	0	0	0	0	0	0	0	0	0	0	0.0677966	0	0	0	0	0	0	0	0	0	0	0	0	0	0	0	0	0	0	0	0	0	0	0	0	0	0	0	0	0
0,3,4	0.0224719	0	0	0.033195	0.0133333	0.0769231	0.06875	0.103896	0	0.0727273	0.0349345	0.0102564	0.011976	0	0.0411985	0.0452962	0.00381679	0.00728155	0.0178571	0	0.0342857	0.0111111	0.00468019	0.0224215	0.00487805	0	0.0344828	0	0.0339506	0.048	0.0114943	0.0109091	0.00234192	0	0	0.0394089	0	0.0196078	0.0925926	0	0	0	0.0104167	0	0	0	0.0224719	0.0347826	0
0,3,5	0.00561798	0.0368098	0	0.0352697	0.0133333	0	0.1	0.0324675	0	0.0181818	0.0393013	0.0358974	0.00598802	0.0317003	0.011236	0.0383275	0	0.0218447	0	0.0677966	0.0285714	0.0222222	0.0546022	0.058296	0.121951	0.0555556	0.0114943	0.0454545	0.0432099	0.032	0.00574713	0.00363636	0.0257611	0.106918	0.0536913	0.044335	0.0258621	0.0555556	0.037037	0.00740741	0.0989583	0.105263	0.135417	0.0252101	0.0337838	0	0.0224719	0.0478261	0
0,3,6	0.0224719	0.0306748	0.0578512	0.0643154	0.22	0.043956	0.0875	0.025974	0.106195	0	0.209607	0.0615385	0.0718563	0.132565	0.116105	0.0243902	0.179389	0.106796	0	0	0.12	0.0444444	0.288612	0.044843	0.097561	0.12963	0.0114943	0.0454545	0.169753	0.096	0.0344828	0.101818	0.0117096	0	0	0.123153	0.189655	0.0588235	0	0.311111	0.0208333	0	0.125	0	0.0135135	0.027027	0.0786517	0.0304348	0.0751445
0,3,7	0.11236	0.0490798	0.144628	0.033195	0.0533333	0.0384615	0.06875	0.0714286	0.0442478	0	0.0480349	0	0.0958084	0.138329	0.0411985	0.0174216	0.141221	0.0800971	0.0357143	0.0508475	0.0857143	0.0444444	0.120125	0	0.0390244	0	0.0114943	0.0454545	0.037037	0.056	0.00574713	0.0836364	0.173302	0.113208	0.0469799	0.133005	0.0344828	0.0653595	0.222222	0.162963	0.140625	0.0526316	0.0833333	0.0672269	0.263514	0.027027	0.0898876	0.0304348	0.109827
0,3,8	0.11236	0.239264	0.214876	0.136929	0.0866667	0.0989011	0.10625	0.11039	0.079646	0.0727273	0.179039	0.0410256	0.0838323	0.126801	0.146067	0.146341	0.0877863	0.0145631	0.0178571	0	0.0857143	0.411111	0.106084	0.058296	0.107317	0.17284	0.0574713	0.227273	0.0277778	0.072	0.109195	0.0436364	0.215457	0.150943	0.154362	0.192118	0.0775862	0.202614	0.0833333	0.148148	0.25	0.187135	0.354167	0.369748	0.209459	0	0.314607	0.169565	0.0751445
0,3,9	0.011236	0	0.0619835	0.033195	0.06	0.021978	0.0625	0.00649351	0.0530973	0	0	0	0.011976	0.0605187	0.011236	0	0.0687023	0	0	0	0.0209524	0.0777778	0.0280811	0	0.0878049	0.0123457	0.0114943	0.038961	0.00617284	0.04	0.00574713	0.00727273	0.0702576	0	0	0.0344828	0	0	0	0.0148148	0.0729167	0.0760234	0	0	0.0472973	0	0.0674157	0.00869565	0.0404624
0,30,0	0	0	0	0	0	0	1	0	0	0	0	0	0	0	0	0	0	0	0	0	0	0	0	0	0	0	0	0	0	0	0	0	0	0	0	0	0	0	0	0	0	0	0	0	0	0	0	0	0
0,30,19	0	0	0	0	0	0	0	0	0	0	0	0	0	0	0	0	0	0	0	0	0	0	0	0	0	0	0	0	0	0	0	0	0	1	0	0	0	0	0	0	0	0	0	0	0	0	0	0	0
0,30,27	0	0	0	0	0	0	0	0	0	0	0	0	1	0	0	0	0	0	0	0	0	0	0	0	0	0	0	0	0	0	0	0	0	0	0	0	0	0	0	0	0	0	0	0	0	0	0	0	0
0,30,28	0	0	0	0	0	0	0	0	0.5	0	0	0	0	0	0	0	0	0	0	0	0	0	0	0	0	0	0	0	0	0	0	0	0	0	0	0	0	0	0	0	0	0	0	0	0	0	0	0	0
0,30,29	0	0	0	0	0	0	0	0	0.5	0	0	0	0	0	0	0	0	0	0	0	0	0	0	0	0	0	0	0	0	0	0	0	0	0	0	0	0	0	0	0	0	0	0	0	0	0	0	0	0
0,30,31	0	0	0	0	0	0	0	0	0	0	0	0	0	0	0	0	0	0	0	0	0	0	0	0	0	0	0	0	0	0	0	0	0	0	0	0	0	0	0	0	1	0	0	0	0	0	0	0	0
0,30,32	0	0	0	0	0	0	0	0	0	0	0	0	0	0	0	0	0	0	0	0	0	0	0	0	1	0	0	0	0	0	0	0	0	0	0	0	0	0	0	0	0	0	1	0	0	0	0	0	0
0,31,-11	0	0	0	0	0	0	0	0	0	0	0	0	0	0	0	0	0.25	0	0	0	0	0	0	0	0	0	0	0	0	0	0	0	0	0	0	0	0	0	0	0	0	0	0	0	0	0	0	0	0
0,31,-12	0	0	0	0	0	0	0	0	0	0	0	0	0	0	0	0	0.25	0	0	0	0	0	0	0	0	0	0	0	0	0	0	0	0	0	0	0	0	0	0	0	0	0	0	0	0	0	0	0	0
0,31,19	0	0	0	0	0	0	0	0	0	0	0	0	0	0	0	0	0	0	0	0	0	0	0	0	0	0	0	0	0	0	0	0	0	0	0	0	0	0	0	0	0	0	0	0	0	0	0	0	0
0,31,24	0	0	0	0	0	0	0	0	0	0	0	0	0	0	0	0	0	0	0	0	0	0	0	0	0	0	0	0	0	0	0	0	0	0	0	1	0	0	0	0	0	0	0	0	0	0	0	1	0
0,31,27	0	0	0	0	0	0	0	0	0	0	0	0	0	0	0	0	0	0	0	0	0	0	0	0	0	0	0	0	0	0	0	0	0	0	0	0	0	0	0	0	0	0	0	0	0	1	0	0	0
0,31,28	0	0	0	0	0	0	0	0	0	0	0	0	0	0	1	1	0	0	0	0	0	0	0	0	0	0	0	0	0	0	0	0	0	0	0	0	0	0	0	0	0	0	0	0	0	0	0	0	0
0,31,29	0	0	0	0	0	0	0	0	0	0	0	1	0	0	0	0	0	1	0	0	0.75	0	0	0	0	0	0	0	1	0	0	0	0	0	0	0	0	0	0	0	0	0	0	0	0	0	0	0	0
0,31,30	0	0	0	0	0	0	0	0	0	0	0	0	0	0	0	0	0.5	0	0	0	0	0	0	0	0	0	0	0	0	0	0	0	0	0	0.714286	0	0	0	0	0	0	0	0	0	0	0	0	0	0
0,31,31	0	0	0	1	0	0	0	0	0	0	0	0	0	0	0	0	0	0	0	0	0.25	0	1	0	0	0	0	0	0	0	0	0	0	0	0	0	0	0	0	0	0	0	0	0	0	0	0	0	0
0,31,32	0	0	0	0	0	0	0	0	0	0	0	0	0	0	0	0	0	0	0	0	0	0	0	0	0	0	0	0	0	0	0	0	0	0	0	0	0	0	0	0	0	0	0	0	0	0	0	0	0
0,31,33	0	0	0	0	0	0	0	0	0	0	0	0	0	0	0	0	0	0	0	0	0	0	0	0	0	0.333333	0	0	0	0	0	0	0	0	0.285714	0	0	0	1	0	0	0	1	0	0	0	0	0	0
0,31,34	0	0	0	0	0	0	0	0	0	0	0	0	0	0	0	0	0	0	0	0	0	0	0	0	0	0.666667	0	0	0	0	0	0	0	0	0	0	0	0	0	0	0	0	0	0	0	0	0	0	0
0,31,36	0	0	0	0	0	0	0	0	0	0	0	0	0	0	0	0	0	0	0	0	0	0	0	0	0	0	0	0	0	0	0	0	0	0	0	0	0	0	0	0	0	0	0	0	0	0	0	0	0
0,31,38	0	0	0	0	0	0	0	0	0	0	0	0	0	0	0	0	0	0	0	0	0	0	0	0	0	0	0	0	0	0	0	0	0	0	0	0	0	0	0	0	0	0	0	0	0	0	0	0	0
0,31,40	0	0	0	0	0	0	0	0	0	0	0	0	0	0	0	0	0	0	0	0	0	0	0	0	0	0	0	0	0	0	0	0	0	0	0	0	0	0	0	0	0	0	0	0	0	0	0	0	0
0,31,43	0	0	0	0	0	1	0	0	0	0	0	0	0	0	0	0	0	0	0	0	0	0	0	0	0	0	0	0	0	0	0	0	0	0	0	0	0	0	0	0	0	0	0	0	0	0	0	0	0
0,32,-11	0	0	0	0	0	0	0	0	0	0	0	0	0	0	0	0	1	0	0	0	0	0	0	0	0	0	0	0	0	0	0	0	0	0	0	0	0	0	0	0	0	0	0	0	0	0	0	0	0
0,32,30	0	0	0	0	0	0	0	0	0	0	0	0	0	0	0	1	0	0	0	0	0	0	0	0	0	0	0	0	0	0	0	0	0	0	0	0	0	0	0	0	0	0	0	0	0	0	0	0	0
0,32,31	0	0	0	0	0	0	0	0	0	0	0	0	0	0	0	0	0	0	0	0	0	0	0	0.5	0	0	0	0	0	1	0	0	0	0	0	0	0	0	0	0	0	0	0	0	0	0	0	0	0
0,32,33	0	0	0	0	0	0	0	0	0	0	0	0	0	0	0	0	0	0	0	0	0	0	0	0	0	0	0	0	0	0	0	0	0	0	1	0	0	0	0	0	0	0	1	0	0	0	0	0	0
0,32,34	0	0	0	0	0	0	0	0	0	0	0	0	0	0	0	0	0	0	0	0	0	0	0	0.5	0	0	0	0	0	0	0	0	0	0	0	0	0	0	0	0	0	0	0	0	0	0	0	0	0
0,32,36	0	0	0	0	0	0	1	0	0	0	0	0	0	0	0	0	0	0	0	0	0	0	0	0	0	0	0	0	0	0	0	0	0	0	0	0	0	0	0	0	0	0	0	0	0	0	0	0	0
0,32,8	0	0	0	0	0	0	0	0	0	0	0	0	0	0	0	0	0	0	0	0	0	0	0	0	0	0	0	0	1	0	0	0	0	0	0	0	0	0	0	0	0	0	0	0	0	0	0	0	0
0,33,-10	0	0	0	0	0	0	0	0	0	0	0	0	0	0	0	0	1	0	0	0	0	0	0	0	0	0	0	0	0	0	0	0	0	0	0	0	0	0	0	0	0	0	0	0	0	0	0	0	0
0,33,21	0	0	0	0	0	0	0	0	0	0	0	0	0	0	0	0	0	0	0	0	0	0	0	0	0	0	0	0	0	0	0	0	0	0	0	0	0	0	0	0	0	0	0	0.5	0	0	0	0	0
0,33,29	0	0	0	0	0	0	0	0	0	0	0	0	0	0	0	0	0	0	0	0	0	0	0	0	0	0	0	0	0	0	0	0	0	0	0	0	0	0	0	0	0	0	0	0	0	0	0	0	0
0,33,31	0	0	0	0	0	1	0	0	0	0	0	0	0	0	0	0	0	0	0	0	0	0	0	0	1	0	0	0	0	0	0	0	0	0	1	0	0	0	0	0	0	0	0	0.5	0	0	0	0	0
0,33,32	0	0	0	0	0	0	0	0	0	0	0	0	0	0	0	0	0	0	0	0	1	0	0	0	0	0	1	0	0	0	0	0	0	0	0	0	0	0	0	0	0	0	0	0	0	0	0	0	0
0,33,33	0	0	0	0	0	0	0	0	0	0	0	0	0	0	0	0	0	0	0	0	0	0	0	0	0	0	0	0	0	0	0	0	0	0	0	1	1	0	0	0	0	0	0	0	0	0	0	0	0
0,33,34	0	0	0	0	0	0	0	0	0	0	0	0	0	0	0	0	0	0	0	0	0	0	0	0	0	0	0	0	0	0	0	0	0	0	0	0	0	0	0	0	0	0	0	0	0	0	0	0	0
0,34,-2	0	0	0	0	0	0	0	0	0	0	0	0	0	0	0	0	0	0	0	0.222222	0	0	0	0	0	0	0	0	0	0	0	0	0	0	0	0	0	0	0	0	0	0	0	0	0	0	0	0	0
0,34,-7	0	0	0	0	0	0	0	0	0	0	0	0	0	0	0	0	0	0	0	0.444444	0	0	0	0	0	0	0	0	0	0	0	0	0	0	0	0	0	0	0	0	0	0	0	0	0	0	0	0	0
0,34,-9	0	0	0	0	0	0	0	0	0	0	0	0	0	0	0	0	0	0	0	0.333333	0	0	0	0	0	0	0	0	0	0	0	0	0	0	0	0	0	0	0	0	0	0	0	0	0	0	0	0	0
0,34,24	0	0	0	0	0	0	0	0	0	0	0	0	0	0	0	0	0	0	0	0	0	0	0	0	0	0	0	0	0	0	0	0	0	0	0	0	0	0	0	0	0	0	0	0	0	0	0	0	0
0,34,32	0	0	0	0	0	0	0	0	0	0	0	0	0	0	0	0	0	0	0	0	0	0	0	0	0	0	0	0	0	0	0	0	0	0	0	0	0	0	0	0	0	1	0	0	0	0	0	0	0
0,34,33	0	0	0	0	0	0	0	0	1	0	0	0	0	0	0	0	0	0	0	0	0	0	0	0	0	0	0	0	0	0	0	0	0	0	0	0	0	0	0	0	0	0	0	0	0	0	0	0	0
0,34,34	0	0	0	1	0	0	0	0	0	0	0	0	0	0	0	0	0	0	0	0	1	0	1	0	0	0	0	0	0	0	0	0	0	0	0	0	0	0	0	0	0	0	0	0	0	0	0	0	0
0,34,36	0	0	0	0	0	0	0	0	0	0	0	0	0	0	0	0	0	0	0	0	0	0	0	0	0	0	0	0	0	0	0	0	0	0	0	0	1	0	0	0	0	0	0	0	0	0	0	0	0
0,35,36	0	0	0	0	0	0	0	0	0	0	0	0	0	0	0	0	0	0	0	0	0	0	0	0	0	0	0	0	0	0	0	0	0	0	0	0	0	0	0	0	0	0	0	0	0	0	0	0	0
0,36,-3	0	0	0	0	0	0	0	0	0	0	0	0	0	0	0	0	0	0	0	0.416667	0	0	0	0	0	0	0	0	0	0	0	0	0	0	0	0	0	0	0	0	0	0	0	0	0	0	0	0	0
0,36,0	0	0	0	0	0	0	0	0	0	0	0	0	0	0	0	0	0	0	0	0.166667	0	0	0	0	0	0	0	0	0	0	0	0	0	0	0	0	0	0	0	0	0	0	0	0	0	0	0	0	0
0,36,2	0	0	0	0	0	0	0	0	0	0	0	0	0	0	0	0	0	0	0	0.0833333	0	0	0	0	0	0	0	0	0	0	0	0	0	0	0	0	0	0	0	0	0	0	0	0	0	0	0	0	0
0,36,24	0	0	0	0	0	0	0	0	0	0	0	0	0	1	0.5	0	0	0	0	0	0	0	0	0	0	0	0	0	0	0	0	0	0	0	0	0	0	0	0	0	0	0	0	0	0	0	0	0	1
0,36,28	0	0	0	0	0	0	0	0	0	0	0	0	0	0	0.5	0	0	0	0	0	0	0	0	0	0	0	0	0	0	0	0	0	0	0	0	0	0	0	0	0	0	0	0	0	0	0	0	0	0
0,36,29	0	0	0	0	0	0	0	0	0	0	0	0	0	0	0	0	0	0	0	0	0	0	0	0	0	0	0	0	0	0	0	0	0	0	0.375	0	0	0	0	0	0	0	0	0	0	0	0	0	0
0,36,31	0	0	0	0	0	0	0	0	0	0	0	0	0	0	0	0	0	0	0	0	0	0	0	0	0	0	0	0	0	0	0	0	0	0	0	0	0	0	0	0	0	0	0	0	0	0	0	0	0
0,36,33	0	0	0	0	0	0	0.428571	0	0	0	0	0	0	0	0	0	0	0	0	0	0	0	0	0	0	0	0	0	0	0	0	0	0	0	0	0	0	0	0	0	0	0	0	0	0	0	0	0	0
0,36,34	0	0	0	0	0	0	0	0	0	0	0	0	0	0	0	0	0	0	0	0	0	0	0	0	0	0	0	0	0	0	0	0	0	0	0	0	0	0	0	0	0	0	0	0	0	0	0	0	0
0,36,35	0	0	0	0	0	0	0	0	0	0	0	0	0	0	0	0	0	0	0	0	0	0	0	0	0	0	0	0	0	0	0	0	0	0	0.625	0	0	0	0	0	0	0	0	0	0	0	0	0	0
0,36,36	0	0	0	0	0	0	0	0	0	0	0	0	0	0	0	0	0	0	0	0.25	0	0	1	0	0	1	0	0	0	0	0	0	0	0	0	0	0	0	0	0	0	0	0	0	0	0	0	0	0
0,36,37	0	0	0	0	0	0	0	0	0	0	0	0	0	0	0	0	0	1	0	0	0	0	0	0	0	0	0	0	0	0	0	0	0	0	0	0	0	0	0	0	0	0	0	0	0	0	0	0	0
0,36,38	0	0	0	0	0	0	0	0	0	0	0	0	0	0	0	0	0	0	0	0	0	0	0	0	0	0	0	0	0	0	0	0	0	0	0	0	0	0	1	0	0	0	0	0	0	0	0	0	0
0,36,4	0	0	0	0	0	0	0	0	0	0	0	0	0	0	0	0	0	0	0	0.0208333	0	0	0	0	0	0	0	0	0	0	0	0	0	0	0	0	0	0	0	0	0	0	0	0	0	0	0	0	0
0,36,40	0	0	0	0	0	0	0	0	0	0	0	0	0	0	0	0	0	0	0	0	0	0	0	0	0	0	0	0	0	0	0	0	0	0	0	0	0	0	0	0	0	0	0	1	0	0	0	0	0
0,36,41	0	0	0	0	0	0	0.428571	0	0	0	0	0	0	0	0	0	0	0	0	0	0	0	0	0	0	0	0	0	0	0	0	0	0	0	0	0	0	0	0	0	0	0	0	0	0	0	0	0	0
0,36,48	0	0	0	0	0	0	0.142857	0	0	0	0	0	0	0	0	0	0	0	0	0	0	0	0	0	0	0	0	0	0	0	0	0	0	0	0	0	0	0	0	0	0	0	0	0	0	0	0	0	0
0,36,5	0	0	0	0	0	0	0	0	0	0	0	0	0	0	0	0	0	0	0	0.0416667	0	0	0	0	0	0	0	0	0	0	0	0	0	0	0	0	0	0	0	0	0	0	0	0	0	0	0	0	0
0,36,7	0	0	0	0	0	0	0	0	0	0	0	0	0	0	0	0	0	0	0	0.0208333	0	0	0	0	0	0	0	0	0	0	0	0	0	0	0	0	0	0	0	0	0	0	0	0	0	0	0	0	0
0,37,10	0	0	0	0	0	0	0	0	0	0	0	0	0	0	0	0	0	0	0	0	0	0	0	0	0	0	0	0	0	0	0	0	0	0	0	0	0	0	0	0	0	0	0	0	0	0	0	0	0
0,37,36	0	0	0	0	0	0	0	0	0	0	0	0	0	0	0	0	0	0	0	0	0	0	0	0	0	0	0	0	0	0	0	0	0	0	0	0	0	0	0	0	0	0	0	0	0	0	0	0	0
0,37,37	0	0	0	0	0	0	0	0	0	0	0	0	0	0	0	0	0	0	0	0	0	0	1	0	0	0	0	0	0	0	0	0	0	0	0	0	0	0	0	0	0	0	0	0	0	0	0	0	0
0,38,40	0	0	0	0	0	0	0	0	0	0	0	0	0	0	0	0	0	0	0	0	0	0	0	0	0	0	0	0	0	0	0	0	0	0	0	0	0	0	0	0	0	0	0	0	0	0	0	0	0
0,39,3	0	0	0	0	0	0	0	0	0	0	0	0	0	0	0	0	0	0	0	0.666667	0	0	0	0	0	0	0	0	0	0	0	0	0	0	0	0	0	0	0	0	0	0	0	0	0	0	0	0	0
0,39,37	0	0	0	0	0	0	0	0	0	0	0	0	0	0	0	0	0	0	0	0	0	0	0	0	0	0	0	0	0	0	0	0	0	0	0	0	0	0	0	0	0	1	0	0	0	0	0	0	0
0,39,39	0	0	0	0	0	0	0	0	0	0	0	0	0	0	0	0	0	0	0	0	0	0	0	0	0	0	0	0	0	0	0	0	0	0	0	0	0	0	0	0	0	0	0	0	0	0	0	0	0
0,39,42	0	0	0	0	0	0	0	0	0	0	0	0	0	0	0	0	0	0	0	0	0	0	0	0	0	0	0	0	0	0	0	0	0	0	0	0	0	0	0	0	0	0	0	0	0	0	0	0	1
0,39,43	0	0	0	0	0	0	0	0	0	0	0	0	0	0	0	0	0	0	0	0	0	0	0	0	0	0	0	0	0	0	0	0	0	0	0	0	0	0	0	0	0	0	0	0	0	0	0	0	0
0,39,5	0	0	0	0	0	0	0	0	0	0	0	0	0	0	0	0	0	0	0	0.333333	0	0	0	0	0	0	0	0	0	0	0	0	0	0	0	0	0	0	0	0	0	0	0	0	0	0	0	0	0
0,4,-1	0	0	0.0097561	0.00362319	0	0	0.0331492	0	0	0	0.111111	0.0495868	0.0273973	0.0631579	0	0	0	0.116183	0.0769231	0.03125	0.0248447	0.025974	0	0.0227273	0	0	0	0	0.00574713	0.0222222	0.0365854	0.137931	0.0178571	0.0656934	0.00925926	0	0.0909091	0.0153846	0.0291262	0.0204082	0	0	0	0	0	0.0578512	0.00877193	0.01	0.0472441
0,4,-10	0	0	0.00487805	0	0	0	0	0	0	0	0	0	0.0136986	0	0	0	0	0	0	0	0.00310559	0	0	0	0	0	0	0	0.00574713	0	0	0	0	0.0145985	0	0	0	0	0	0	0.0102041	0.0175439	0	0	0	0	0.0438596	0.025	0
0,4,-11	0	0	0	0	0	0	0	0	0	0	0	0	0	0	0	0	0	0	0	0	0	0	0	0	0	0	0	0	0	0	0	0	0	0	0	0	0	0	0	0	0	0	0	0	0	0	0	0	0.00787402
0,4,-12	0	0	0	0	0	0	0	0	0	0	0	0.0247934	0.0136986	0.00526316	0.0294118	0	0	0	0	0	0	0	0	0.0227273	0	0	0	0	0	0	0	0	0	0.0291971	0	0	0	0.00769231	0.0194175	0	0	0.0175439	0	0	0	0	0	0.04	0
0,4,-13	0	0	0	0	0	0	0	0	0	0	0	0	0	0	0	0	0	0	0	0	0	0	0.0080429	0	0	0	0	0	0	0	0	0	0	0	0	0	0	0	0	0	0	0	0	0	0	0	0	0	0.015748
0,4,-15	0	0	0	0	0	0	0	0	0	0	0	0	0	0	0	0	0	0	0	0	0	0	0	0	0	0	0	0	0	0	0	0	0	0	0	0	0	0	0	0	0	0	0	0.0106383	0.0154639	0	0	0	0.00787402
0,4,-16	0	0	0	0	0	0	0	0.0114943	0	0	0	0	0	0	0	0	0	0	0	0	0	0	0	0	0	0	0	0	0	0	0	0	0	0	0	0	0	0	0	0	0	0	0	0	0	0	0	0	0
0,4,-17	0	0	0	0	0	0	0	0	0	0	0	0	0	0	0	0	0	0	0	0	0	0	0	0	0	0	0	0	0.00574713	0	0	0	0	0.00729927	0	0	0	0	0	0	0	0.0263158	0	0.0106383	0	0	0	0	0
0,4,-18	0	0	0	0	0	0	0	0	0	0	0	0	0	0	0	0	0	0	0	0	0	0.00649351	0	0	0	0	0	0	0	0	0	0	0	0	0	0	0	0	0	0	0	0	0	0	0	0	0	0	0
0,4,-19	0	0	0	0	0	0	0	0	0	0	0	0	0	0	0.00980392	0	0	0	0	0	0	0	0	0	0	0	0	0	0	0	0	0	0	0	0	0	0	0	0	0	0	0	0	0	0	0	0.00877193	0.005	0
0,4,-2	0	0	0.0146341	0	0.0196078	0	0.038674	0	0	0.04	0	0	0	0.0105263	0	0	0.00649351	0.00414938	0	0	0.00310559	0	0	0	0	0.0243902	0	0	0.00574713	0.0111111	0	0.00862069	0.00714286	0.0364964	0.0185185	0	0.038961	0	0	0	0	0.0438596	0	0	0	0	0	0	0
0,4,-20	0	0	0	0	0	0	0.00552486	0	0	0	0	0	0	0	0	0	0	0	0.025641	0	0	0	0	0	0	0	0	0	0	0	0	0	0	0	0	0	0	0	0	0	0	0	0	0	0	0	0.00877193	0	0
0,4,-21	0	0	0	0	0	0	0	0	0	0	0	0	0	0	0	0	0	0	0	0	0	0	0	0.0454545	0	0	0	0	0	0	0	0	0	0	0	0	0	0	0	0	0	0	0	0	0	0	0	0	0
0,4,-22	0	0	0	0	0	0	0	0	0	0	0	0	0	0	0.0392157	0	0	0	0	0	0	0	0	0	0	0	0	0	0	0	0	0	0	0	0	0	0	0	0	0	0	0	0	0.0212766	0	0	0	0	0
0,4,-24	0	0	0	0	0	0	0	0	0	0	0	0	0	0	0	0	0	0	0	0	0.00621118	0	0	0	0	0	0	0	0	0	0	0	0	0	0	0	0	0	0	0	0	0	0	0.0531915	0	0	0	0	0
0,4,-28	0	0	0	0	0	0	0	0	0	0	0	0	0	0	0	0	0	0	0	0	0	0	0	0.0113636	0	0	0	0	0	0	0	0	0	0	0	0	0	0	0	0	0	0	0	0	0	0	0	0	0
0,4,-3	0	0.0265487	0.00487805	0.00724638	0	0	0.0220994	0.0114943	0	0.04	0	0.0743802	0	0.163158	0	0.0337553	0.0519481	0.0539419	0	0	0.00931677	0.012987	0	0.0909091	0.0350877	0	0	0.0102041	0.00574713	0.0333333	0.0487805	0	0.15	0.0510949	0	0	0.142857	0.0230769	0.0582524	0.0408163	0	0	0	0.0638298	0.00515464	0.190083	0	0	0.0472441
0,4,-30	0	0	0	0	0	0	0	0	0	0	0	0	0	0	0	0	0	0	0	0	0	0	0	0	0	0	0	0	0	0	0	0	0	0	0	0	0	0	0	0	0	0	0	0	0	0	0	0	0
0,4,-32	0	0	0	0	0	0	0	0	0	0	0	0	0	0	0	0	0	0	0	0	0	0	0	0	0	0	0	0	0	0	0	0	0	0	0	0	0	0	0	0	0	0	0	0	0	0	0.00877193	0	0
0,4,-4	0.025641	0	0.0731707	0.00724638	0	0	0	0	0.0144928	0	0	0	0	0.00526316	0	0.0168776	0.00649351	0	0	0	0	0	0	0	0	0	0	0	0.00574713	0.0222222	0	0	0.0214286	0.00729927	0.138889	0	0	0.0153846	0	0.0102041	0	0	0	0	0.0206186	0.0743802	0	0	0
0,4,-42	0	0	0	0	0	0	0	0	0	0	0	0	0	0	0	0	0	0	0	0	0	0	0	0	0	0	0	0	0	0	0	0	0	0	0	0	0	0	0	0	0	0	0	0	0	0	0	0	0
0,4,-48	0	0	0	0	0	0	0	0	0	0	0	0	0	0	0	0	0.00649351	0	0	0	0	0	0	0	0	0	0	0	0	0	0	0	0	0	0	0	0	0	0	0	0	0	0	0	0	0	0	0	0
0,4,-5	0	0	0.107317	0.0543478	0	0.0285714	0	0.0114943	0	0	0.0625	0	0	0.0947368	0	0.0126582	0	0.128631	0	0	0.015528	0.00649351	0	0	0.0409357	0.0243902	0	0.102041	0.0229885	0	0	0	0.0285714	0.080292	0.0462963	0	0.025974	0.169231	0.0485437	0	0.0204082	0	0.0461538	0	0	0	0.00877193	0	0.0393701
0,4,-6	0	0	0	0	0	0	0.0110497	0.0229885	0	0	0	0	0	0.0263158	0	0.00421941	0	0	0.025641	0	0	0.00649351	0	0	0.00584795	0	0	0.0102041	0.0172414	0	0	0.0172414	0	0.0218978	0	0	0	0	0	0	0	0	0	0.0106383	0	0	0	0	0.015748
0,4,-7	0	0	0.0097561	0	0	0	0.00552486	0	0	0	0	0	0	0	0	0.0126582	0.00649351	0	0	0	0	0	0	0	0	0.0487805	0	0.0102041	0	0	0.0121951	0.0258621	0.0142857	0.00729927	0.00925926	0.0813397	0	0	0.038835	0.102041	0.0204082	0.00877193	0	0.0319149	0	0	0.114035	0.085	0.0472441
0,4,-8	0	0	0.0146341	0.00724638	0	0	0.0276243	0.045977	0	0	0.0625	0	0	0.0105263	0.00980392	0.00421941	0.025974	0.0580913	0	0	0.00310559	0	0.0214477	0	0.0116959	0.0731707	0	0.0612245	0.0172414	0.0111111	0	0.0344828	0.0214286	0.0291971	0	0.0478469	0.038961	0.0230769	0.00970874	0.102041	0.142857	0	0	0.0212766	0.0154639	0.00826446	0.0438596	0	0
0,4,-9	0	0	0	0	0	0	0	0	0	0	0.00694444	0	0	0	0	0	0	0	0	0	0	0	0	0	0	0	0	0	0.00574713	0	0	0	0	0	0	0	0	0	0	0.0204082	0.0102041	0	0	0	0	0	0	0	0
0,4,0	0.025641	0.0530973	0.117073	0.144928	0.156863	0	0.265193	0.321839	0.130435	0.16	0.145833	0.0991736	0.315068	0.0263158	0.0784314	0.350211	0.0649351	0.0912863	0.0512821	0.09375	0.338509	0.0519481	0.300268	0.204545	0.584795	0.121951	0.0754717	0.0408163	0.155172	0.211111	0.280488	0.181034	0.0321429	0.0510949	0.148148	0.244019	0.012987	0.130769	0.203883	0.112245	0.0306122	0.149123	0.138462	0.148936	0.525773	0.570248	0.140351	0.335	0.401575
0,4,1	0.0512821	0.00884956	0	0.00362319	0.0784314	0	0.00552486	0	0.0289855	0	0.0486111	0.289256	0	0	0.00980392	0.0168776	0	0.00829876	0.0512821	0	0	0.038961	0.00536193	0	0	0.0243902	0.0377358	0.0102041	0.0229885	0.0333333	0.0243902	0.0258621	0.0107143	0.00729927	0	0.0382775	0.0519481	0.00384615	0	0	0	0.00877193	0	0.0851064	0.00515464	0	0	0.025	0.015748
0,4,10	0	0	0	0.00362319	0	0	0	0.0114943	0.0869565	0	0	0.0247934	0	0.00526316	0.00980392	0.00843882	0.0324675	0	0	0	0.00621118	0.012987	0.0107239	0	0	0	0	0.0102041	0	0	0	0	0.0285714	0	0	0	0	0	0.00970874	0	0	0	0	0	0.0154639	0	0	0	0
0,4,11	0	0	0	0	0	0	0	0	0	0	0	0	0	0	0	0	0	0	0	0	0	0	0	0	0	0	0	0	0.00574713	0	0	0	0	0	0	0	0	0	0.0194175	0	0	0	0	0	0	0	0	0.01	0
0,4,12	0	0	0	0.224638	0.0392157	0	0.0165746	0	0.0434783	0	0.00694444	0.00826446	0	0.00526316	0	0.0421941	0.116883	0	0	0	0.015528	0	0.00536193	0.0227273	0	0	0	0.0306122	0.0172414	0.0333333	0.109756	0	0	0	0.138889	0.157895	0.025974	0.00769231	0.00970874	0	0.0102041	0.0263158	0	0.0212766	0	0	0	0.02	0
0,4,13	0.025641	0	0	0	0	0	0	0	0	0	0	0.0165289	0.0273973	0	0	0	0	0	0	0	0	0	0	0	0	0	0.0188679	0	0	0	0	0	0	0	0	0	0	0	0	0	0	0	0	0	0	0	0	0	0
0,4,14	0	0	0	0	0	0	0.0165746	0	0	0	0	0	0	0	0.00980392	0	0	0	0	0	0	0	0	0	0	0	0	0	0	0	0	0	0	0	0	0	0	0	0	0	0	0	0	0	0	0	0	0	0
0,4,16	0	0.0530973	0	0	0.0392157	0	0.00552486	0.0114943	0	0	0.00694444	0	0.0547945	0	0.00980392	0	0	0	0	0	0.00931677	0	0.00268097	0	0	0.0243902	0	0	0.0172414	0	0	0	0	0	0	0	0	0	0	0	0	0	0.0153846	0.0106383	0	0	0.00877193	0	0
0,4,17	0	0	0	0	0	0	0	0	0	0	0	0	0.0410959	0	0	0	0	0.00414938	0	0	0	0	0	0	0	0	0	0	0	0	0	0	0	0	0	0	0	0	0	0	0	0	0	0	0	0	0	0	0
0,4,19	0	0	0	0	0	0	0.0165746	0	0	0	0	0	0	0	0	0	0	0	0	0	0.00310559	0	0	0	0	0	0	0	0	0	0	0	0	0	0	0	0	0	0	0	0	0	0	0	0	0	0	0	0
0,4,2	0.0769231	0.150442	0.0878049	0.130435	0.117647	0.271429	0.0662983	0.0574713	0.130435	0.32	0.0972222	0.140496	0.0547945	0.0105263	0.147059	0.202532	0.025974	0.136929	0.25641	0.09375	0.167702	0.038961	0.0482574	0.261364	0.0526316	0.097561	0.320755	0.0816327	0.149425	0.255556	0.207317	0.189655	0.025	0.0364964	0.0462963	0.0239234	0.038961	0.0269231	0	0	0.0204082	0.0263158	0.130769	0.0638298	0.0154639	0.0247934	0.0263158	0.025	0.015748
0,4,20	0	0	0	0	0	0	0	0	0	0	0	0	0	0	0	0	0	0	0	0	0	0	0	0	0	0	0	0	0.00574713	0	0	0	0	0	0	0	0	0	0	0	0	0	0	0	0	0	0	0	0
0,4,21	0	0	0	0	0	0	0.00552486	0	0	0	0	0	0	0	0.0196078	0	0	0	0	0	0	0	0	0	0	0	0	0	0	0.0111111	0	0	0	0	0	0	0	0	0	0	0	0	0	0	0	0	0	0	0
0,4,24	0	0	0	0	0	0	0	0	0	0	0	0	0	0	0	0	0.025974	0	0	0	0	0	0	0	0	0	0	0	0	0	0	0	0	0	0	0	0	0	0.00970874	0	0	0	0	0	0	0	0	0	0
0,4,28	0	0	0	0	0	0	0	0	0.0144928	0	0	0	0	0	0	0	0	0	0	0	0	0	0	0	0	0	0	0	0	0	0	0	0	0	0	0	0	0	0	0	0	0	0	0	0	0	0	0	0
0,4,29	0	0	0	0	0	0	0	0	0.0144928	0	0	0	0	0	0	0	0	0	0	0	0	0	0	0	0	0	0	0	0	0	0	0	0	0	0	0	0	0	0	0	0	0	0	0	0	0	0	0	0
0,4,3	0	0.00884956	0.0195122	0.00362319	0.0196078	0	0.0220994	0.045977	0	0.04	0.0208333	0.00826446	0	0	0	0.0295359	0.00649351	0	0	0	0.0186335	0.0454545	0.00268097	0	0	0.0731707	0.0754717	0.0102041	0.0229885	0.0222222	0.0609756	0.00862069	0	0	0.0277778	0	0.0649351	0	0.0194175	0.0102041	0	0	0.0692308	0	0	0	0.0614035	0.01	0
0,4,36	0	0	0	0	0	0	0	0	0	0	0	0	0	0	0	0	0.012987	0	0	0	0	0	0	0	0	0	0	0	0.00574713	0	0	0	0	0	0	0	0	0	0	0	0	0	0	0	0	0	0	0	0
0,4,4	0.0897436	0	0	0.0362319	0.0588235	0.0571429	0.0276243	0.091954	0	0	0.0416667	0.0578512	0	0.110526	0.0196078	0.0168776	0.0454545	0.136929	0.102564	0.09375	0.0186335	0	0.0160858	0.102273	0.00584795	0.0243902	0.0566038	0.0510204	0.155172	0.155556	0.0121951	0.0603448	0.00714286	0	0.148148	0.00956938	0.142857	0.0115385	0	0.0612245	0	0	0	0	0	0.0330579	0.166667	0.04	0.0393701
0,4,5	0.128205	0.159292	0.0243902	0.0942029	0.0392157	0.471429	0.138122	0.241379	0.333333	0.2	0.0347222	0.0826446	0.0410959	0.00526316	0.0588235	0.0379747	0.11039	0.0912863	0.230769	0	0.0745342	0.149351	0.136729	0.0681818	0.0877193	0.097561	0.283019	0.122449	0.201149	0.0888889	0.0487805	0.0431034	0.0285714	0.255474	0.0740741	0.062201	0.025974	0.146154	0.252427	0.0714286	0.0204082	0	0.0461538	0.0638298	0.0773196	0	0	0.01	0.0314961
0,4,6	0	0	0.0097561	0.0108696	0	0.0857143	0.0165746	0	0	0.04	0	0	0	0	0.00980392	0	0.012987	0	0	0	0.0124224	0	0	0.0113636	0	0	0	0.0408163	0.0172414	0.0111111	0	0.00862069	0	0	0.0185185	0	0.012987	0	0	0.0102041	0	0	0.0769231	0.0212766	0	0	0	0	0
0,4,7	0.358974	0.477876	0.302439	0.177536	0.235294	0.0857143	0.165746	0.091954	0.144928	0.16	0.305556	0.107438	0.315068	0.242105	0.431373	0.21097	0.123377	0.13278	0.179487	0.6875	0.220497	0.454545	0.273458	0.136364	0.140351	0.243902	0.0754717	0.285714	0.109195	0.0666667	0.146341	0.215517	0.471429	0.233577	0.111111	0.215311	0.25974	0.403846	0.0776699	0.255102	0.408163	0.561404	0.430769	0.276596	0.0670103	0.0165289	0.263158	0.325	0.0708661
0,4,8	0	0	0.0731707	0.00724638	0	0	0.00552486	0	0	0	0	0.0165289	0	0	0.0196078	0	0.00649351	0	0	0	0	0.0974026	0	0	0	0	0	0	0	0	0	0.00862069	0	0	0	0	0	0	0	0	0	0	0	0	0	0	0	0.005	0.00787402
0,4,9	0.217949	0.0619469	0.126829	0.0833333	0.196078	0	0.0828729	0.0229885	0.057971	0	0.0486111	0	0.0958904	0.215789	0.0882353	0	0.311688	0.0373444	0	0	0.0496894	0.0519481	0.168901	0	0.0350877	0.121951	0.0566038	0.122449	0.0172414	0.0111111	0.0121951	0.0344828	0.135714	0.0656934	0.0648148	0.119617	0.025974	0.0153846	0.194175	0.183673	0.306122	0.114035	0.0461538	0.0851064	0.237113	0.0247934	0.0877193	0.03	0.188976
0,40,0	0	0	0	0	0	0	1	0	0	0	0	0	0	0	0	0	0	0	0	0	0	0	0	0	0	0	0	0	0	0	0	0	0	0	0	0	0	0	0	0	0	0	0	0	0	0	0	0	0
0,40,41	0	0	0	0	0	0	0	0	0	0	0	0	0	0	0	0	0	0	0	0	0	0	0	0	0	0	0	0	1	0	0	0	0	0	1	0	0	0	0	0	0	0	0	0	0	0	0	0	0
0,41,2	0	0	0	0	0	0	1	0	0	0	0	0	0	0	0	0	0	0	0	0	0	0	0	0	0	0	0	0	0	0	0	0	0	0	0	0	0	0	0	0	0	0	0	0	0	0	0	0	0
0,41,39	0	0	0	0	0	0	0	0	0	0	0	0	0	0	0	0	0	0	0	0	0	0	0	0	0	0	0	0	0	0	0	0	0	0	0	0	0	0	0	0	0	0	0	0	0	0	0	0	0
0,41,40	0	0	0	0	0	0	0	0	0	0	0	0	0	0	0	0	0	0	0	0	0	0	0	0	0	0	0	0	0	0	0	0	0	0	0	0	0	0	0	0	0	0	0	0	0	0	0	0	0
0,41,44	0	0	0	0	0	0	0	0	0	0	0	0	0	0	0	0	0	0	0	0	0	0	0	0	0	0	0	0	0	0	0	0	0	0	0	0	0	0	0	0	0	0	0	0	0	0	0	0	0
0,41,45	0	0	0	0	0	0	0	0	0	0	0	0	0	0	0	0	0	0	0	0	0	0	0	0	0	0	0	0	0	0	0	0	0	0	0	0	0	0	0	0	0	0	0	0	0	0	0	0	0
0,41,48	0	0	0	0	0	0	0	0	0	0	0	0	0	0	0	0	0	0	0	0	0	0	0	0	0	0	0	0	0	0	0	0	0	0	0	0	0	0	0	0	0	0	0	0	0	0	0	0	0
0,42,30	0	0	0	0	0	0	1	0	0	0	0	0	0	0	0	0	0	0	0	0	0	0	0	0	0	0	0	0	0	0	0	0	0	0	0	0	0	0	0	0	0	0	0	0	0	0	0	0	0
0,42,42	0	0	0	0	0	1	0	0	0	0	0	0	0	0	0	0	0	0	0	0	0	0	0	0	0	0	0	0	0	0	0	0	0	0	0	0	0	0	0	0	0	0	0	0	0	0	0	0	0
0,42,43	0	0	0	0	0	0	0	0	0	0	0	0	0	0	0	0	0	0	0	0	0	0	0	0	0	0	0	0	0	0	0	0	0	0	0	0	0	0	0	0	0	0	0	0	0	0	0	0	0
0,43,36	0	0	0	0	0	0	0	0	0	0	0	0	0	0	0	0	0	1	0	0	0	0	0	0	0	0	0	0	0	0	0	0	0	0	0	0	0	0	0	0	0	0	0	0	0	0	0	0	0
0,43,40	0	0	0	0	0	0	0	0	0	0	0	0	0	0	1	0	0	0	0	0	0	0	0	0	0	0	0	0	0	0	0	0	0	0	0	0	0	0	0	0	0	0	0	0	0	0	0	0	0
0,43,43	0	0	0	0	0	0	0	0	0	0	0	0	0	0	0	0	0	0	0	0	1	0	0	0	0	0	0	0	0	0	0	0	0	0	0	0	0	0	0	0	0	0	0	0	0	0	0	0	0
0,43,45	0	0	0	0	0	0	0	0	0	0	0	0	0	0	0	0	0	0	0	0	0	0	0	0	0	0	0	0	0	0	0	0	0	0	1	0	0	0	0	0	0	0	0	0	0	0	0	0	0
0,43,48	0	0	0	0	0	0	0	0	0	0	0	0	0	0	0	0	0	0	0	0	0	0	0	0	0	0	0	0	0	0	0	0	0	0	0	0	0	0	0	0	0	0	0	0	0	0	0	0	0
0,43,52	0	0	0	0	0	0	0	0	0	0	0	0	0	0	0	0	0	0	0	0	0	0	0	0	0	0	0	0	0	0	0	0	0	0	0	0	0	0	0	0	0	0	0	0	0	0	0	0	0
0,44,43	0	0	0	0	0	0	0	0	0	0	0	0	0	0	0	0	0	0	0	0	0	0	0	0	0	0	0	0	0	0	0	0	0	0	0	0	0	0	0	0	0	0	0	0	0	0	0	0	0
0,45,-2	0	0	0	0	0	0	0	0	0	0	0	0	0	0	0	0	0	0	0	0.666667	0	0	0	0	0	0	0	0	0	0	0	0	0	0	0	0	0	0	0	0	0	0	0	0	0	0	0	0	0
0,45,-7	0	0	0	0	0	0	0	0	0	0	0	0	0	0	0	0	0	0	0	0.333333	0	0	0	0	0	0	0	0	0	0	0	0	0	0	0	0	0	0	0	0	0	0	0	0	0	0	0	0	0
0,45,43	0	0	0	0	0	0	0	0	0	0	0	0	0	0	0	0	0	0	0	0	0	0	0	0	0	0	0	0	0	0	0	0	0	0	0	0	0	0	0	0	0	0	0	0	0	0	0	0	0
0,45,44	0	0	0	0	0	0	0	0	0	0	0	0	0	0	0	0	0	0	0	0	0	0	0	0	0	0	0	0	0	0	0	0	0	0	0	0	0	0	0	0	0	0	0	0	0	0	0	0	0
0,46,46	0	0	0	0	0	0	0	0	0	0	0	0	0	0	0	0	0	0	0	0	1	0	0	0	0	0	0	0	0	0	0	0	0	0	0	0	0	0	0	0	0	0	0	0	0	0	0	0	0
0,47,-3	0	0	0	0	0	0	0	0	0	0	0	0	0	0	0	0	0	0	0	0.32	0	0	0	0	0	0	0	0	0	0	0	0	0	0	0	0	0	0	0	0	0	0	0	0	0	0	0	0	0
0,47,0	0	0	0	0	0	0	0	0	0	0	0	0	0	0	0	0	0	0	0	0.32	0	0	0	0	0	0	0	0	0	0	0	0	0	0	0	0	0	0	0	0	0	0	0	0	0	0	0	0	0
0,47,14	0	0	0	0	0	0	0	0	0	0	0	0	0	0	0	0	0	0	0	0.24	0	0	0	0	0	0	0	0	0	0	0	0	0	0	0	0	0	0	0	0	0	0	0	0	0	0	0	0	0
0,47,47	0	0	0	0	0	0	0	0	0	0	0	0	0	0	0	0	0	0	0	0.04	0	0	0	0	0	0	0	0	0	0	0	0	0	0	0	0	0	0	0	0	0	0	0	0	0	0	0	0	0
0,47,5	0	0	0	0	0	0	0	0	0	0	0	0	0	0	0	0	0	0	0	0.08	0	0	0	0	0	0	0	0	0	0	0	0	0	0	0	0	0	0	0	0	0	0	0	0	0	0	0	0	0
0,48,12	0	0	0	0	0	0	0	0	0	0	0	0	0	0	0	0	0	0	0	1	0	0	0	0	0	0	0	0	0	0	0	0	0	0	0	0	0	0	0	0	0	0	0	0	0	0	0	0	0
0,48,36	0	0	0	0	0	0	0	0	0	0	0	0	0	0	0	0	0	0	0	0	0	0	0	0	0	0	0	0	0	0	0	0	0	0	0	0	0	0	0	0	0	0	0	0	0	0	0	0	0.8
0,48,45	0	0	0	0	0	0	1	0	0	0	0	0	0	0	0	0	0	0	0	0	0	0	0	0	0	0	0	0	0	0	0	0	0	0	0	0	0	0	0	0	0	0	0	0	0	0	0	0	0
0,48,46	0	0	0	0	0	0	0	0	0	0	0	0	0	0	0	0	0	0	0	0	0	0	0	0	0	0	0	0	0	0	0	0	0	0	0	0	0	0	0.5	0	0	0	0	0	0	0	0	0	0
0,48,47	0	0	1	0	0	0	0	0	0	0	0	0	0	0	0	0	0	0	0	0	0	0	0	0	0	0	0	0	0	0	0	0	0	0	0	0	0	0	0	0	0	0	0	0	0	0	0	0	0
0,48,49	0	0	0	0	0	0	0	0	0	0	0	0	0	0	0	0	0	0	0	0	0	0	0	0	0	0	0	0	0	0	0	0	0	0	0	0	0	0	0.5	0	0	0	0	0	0	0	0	0	0
0,48,52	0	0	0	0	0	0	0	0	0	0	0	0	0	0	0	0	0	0	0	0	0	0	0	0	0	0	0	0	0	0	0	0	0	0	0	0	0	0	0	0	0	0	0	0	0	0	0	0	0.2
0,49,48	0	0	0	0	0	0	0	0	0	0	0	0	0	0	0	0	0	0	0	0	0	0	0	0	0	0	0	0	0	0	0	0	0	0	0	0	0	0	0	0	0	0	0	0	0	0	0	0	0
0,5,-1	0.0168067	0.00840336	0.0194175	0.0174672	0	0	0.0629921	0.00735294	0	0	0.0512821	0.0310881	0.0105263	0	0	0	0	0.00537634	0.0172414	0	0.0034965	0.107143	0.0216718	0.00793651	0.0411765	0	0	0.0202703	0.0304878	0.012987	0.0266667	0.00925926	0.0131579	0.00480769	0	0.0135593	0	0	0.00520833	0.0185185	0	0.0162162	0	0	0	0	0	0	0.039823
0,5,-10	0	0	0	0	0.0229885	0	0.023622	0	0	0	0	0.00518135	0	0	0	0.00714286	0.0206897	0	0	0	0	0	0	0	0	0	0	0.00675676	0.00609756	0	0.00666667	0	0	0	0	0	0	0	0	0	0	0	0.00552486	0.00465116	0.00970874	0	0	0.0307018	0.00442478
0,5,-11	0	0	0	0	0	0	0	0	0	0	0	0	0	0	0	0	0	0	0	0	0.00699301	0	0	0	0	0	0	0	0	0	0	0	0	0	0	0.0101695	0	0	0	0	0	0	0	0.00930233	0	0	0	0.00877193	0
0,5,-12	0	0	0.00970874	0	0	0	0	0.00735294	0	0	0	0.0414508	0	0	0.0168067	0	0	0	0	0	0	0	0	0	0	0	0	0.00675676	0.00609756	0.012987	0	0.00925926	0.0197368	0.00480769	0	0	0	0	0.0104167	0.0123457	0	0.0324324	0.0331492	0.0465116	0.0194175	0	0	0.0350877	0.0309735
0,5,-13	0	0	0	0	0	0.0186916	0	0	0	0	0	0	0	0	0	0	0	0	0	0	0	0	0	0	0	0	0	0	0	0	0	0	0	0	0	0	0	0	0	0	0	0	0	0	0	0	0	0.00438596	0
0,5,-14	0	0	0	0.00436681	0	0	0	0	0	0	0	0	0	0	0	0	0	0	0	0	0	0	0	0	0	0.0102041	0	0.0202703	0	0.012987	0	0	0.00328947	0.00961538	0	0	0	0.0119048	0	0.0246914	0	0	0	0	0	0.00546448	0.0229885	0.00877193	0.00442478
0,5,-15	0	0	0	0	0	0	0	0	0	0	0	0	0	0	0	0	0	0	0	0	0	0	0	0	0	0	0	0	0	0	0.0133333	0	0	0	0	0	0	0	0	0	0	0.00540541	0	0	0.038835	0	0	0	0
0,5,-16	0	0	0	0	0	0	0	0	0	0	0	0	0	0	0	0	0	0	0	0	0	0	0	0	0.00588235	0	0	0	0.00609756	0	0	0	0	0	0	0	0	0	0	0	0	0	0	0	0	0	0	0	0
0,5,-17	0	0	0	0.00436681	0	0	0	0	0	0	0	0	0	0	0	0	0	0	0	0	0.0034965	0	0	0	0	0	0	0	0	0.012987	0	0	0	0.00480769	0	0	0	0	0	0.00617284	0	0	0	0	0	0	0	0	0
0,5,-18	0	0	0	0	0	0	0	0	0	0	0	0	0	0	0	0	0	0	0	0	0	0	0	0	0	0	0	0	0	0	0	0.00925926	0	0	0	0	0	0	0	0.00617284	0	0	0	0	0	0	0	0	0
0,5,-19	0	0	0	0.0131004	0.0344828	0	0	0	0	0	0	0	0	0	0	0	0	0	0	0	0.0104895	0	0	0	0	0	0	0	0	0.012987	0	0	0	0.0288462	0	0.00677966	0	0.0119048	0	0	0	0.00540541	0	0	0	0	0.0114943	0	0
0,5,-2	0.0504202	0.0420168	0.00970874	0.0131004	0	0.0373832	0.023622	0.0588235	0.0217391	0.0212766	0.0576923	0.0310881	0.0210526	0.0705882	0	0	0	0.0107527	0	0.0333333	0	0.190476	0.0185759	0.015873	0.0117647	0.0102041	0.0185185	0.141892	0.0670732	0.025974	0.02	0.0740741	0.141447	0.0961538	0.110497	0.0440678	0.14218	0.0833333	0.09375	0.111111	0.032967	0.0540541	0.0331492	0.0465116	0.0291262	0.0327869	0.00574713	0.00877193	0.0442478
0,5,-20	0	0	0	0	0	0	0	0	0	0	0	0	0	0	0	0	0	0	0	0	0	0	0	0	0	0.0102041	0	0.00675676	0	0	0	0	0	0	0	0	0	0	0	0	0	0	0	0	0	0	0.00574713	0	0
0,5,-21	0	0	0	0	0	0	0	0	0	0	0	0	0	0	0	0	0	0	0	0	0	0	0	0.015873	0	0	0	0	0	0	0	0	0	0	0	0	0	0	0	0.00617284	0	0	0	0	0	0	0	0	0
0,5,-22	0	0	0	0	0	0	0	0	0	0	0	0	0	0	0	0	0	0	0	0	0.0034965	0	0	0	0	0	0	0	0	0	0	0	0	0	0	0	0	0	0	0	0	0	0	0	0	0	0	0	0
0,5,-23	0	0	0	0	0	0	0	0	0	0	0	0	0	0	0	0	0	0	0	0	0	0	0	0	0	0	0	0	0	0	0	0.00925926	0	0	0	0	0	0	0	0	0	0	0	0	0	0	0	0	0
0,5,-24	0	0	0	0	0	0	0	0	0	0	0	0	0	0	0	0	0	0	0	0	0.0104895	0	0	0	0	0	0	0	0	0	0	0	0.00328947	0	0	0	0	0	0	0	0	0	0.00552486	0	0	0	0	0	0
0,5,-26	0	0	0	0	0	0	0	0	0	0	0.0128205	0	0	0	0	0	0	0	0	0	0	0	0	0	0	0	0	0	0	0	0	0	0	0	0	0	0	0	0	0.00617284	0	0	0	0	0	0	0	0	0.00442478
0,5,-27	0	0	0	0	0	0	0	0	0	0	0.0128205	0	0	0	0	0	0	0	0	0	0	0	0.00309598	0	0	0	0	0	0	0	0	0	0	0	0	0	0	0	0	0	0	0	0	0	0	0	0	0	0
0,5,-28	0	0	0	0	0	0	0	0	0	0	0	0	0	0	0	0	0	0	0	0	0	0	0.00619195	0	0	0	0	0	0	0	0	0	0	0	0	0	0	0	0	0	0	0	0	0	0	0	0	0	0
0,5,-3	0	0	0.150485	0.0611354	0	0	0.015748	0	0	0	0.00641026	0.207254	0.0421053	0.113725	0	0	0	0.0860215	0	0	0.0174825	0	0.00309598	0	0.0588235	0	0	0	0.0121951	0.038961	0.0266667	0.0185185	0.118421	0.0480769	0.0220994	0.0135593	0.104265	0.0595238	0.0260417	0	0.0494505	0.0108108	0.0110497	0.130233	0	0.0928962	0.0287356	0.0131579	0.256637
0,5,-31	0	0	0	0	0	0	0	0	0	0	0	0	0	0	0	0	0	0	0	0	0	0	0	0	0	0	0	0	0	0	0	0	0	0	0	0	0	0	0	0	0	0	0	0	0	0	0	0	0
0,5,-32	0	0	0	0	0	0	0	0	0	0	0	0	0	0	0	0	0	0	0	0	0	0	0	0	0	0	0	0	0	0	0	0	0	0	0	0	0	0	0	0	0	0	0	0	0	0	0	0	0
0,5,-33	0	0	0	0	0	0	0	0	0	0	0	0	0	0	0	0	0.00689655	0	0	0	0	0	0	0	0	0	0	0	0	0	0	0	0	0	0	0	0	0	0	0	0	0	0	0	0	0	0	0	0
0,5,-4	0.0336134	0	0.0485437	0.00436681	0	0.00934579	0	0	0	0	0.00641026	0	0	0.0980392	0.00840336	0.00714286	0.0413793	0.0215054	0	0.0666667	0	0.0416667	0	0	0.0176471	0	0.0185185	0.0135135	0	0.012987	0.00666667	0	0.0328947	0.00480769	0	0.0101695	0	0	0.0104167	0	0	0	0	0.0139535	0.0679612	0.0874317	0	0	0
0,5,-5	0.0168067	0.00840336	0.0145631	0.0131004	0.045977	0	0	0	0.0108696	0	0	0	0	0	0	0	0.0137931	0	0	0	0.0104895	0.130952	0.00309598	0	0	0	0	0	0	0.025974	0	0	0.0263158	0.0144231	0.0110497	0.0237288	0	0	0.0572917	0.0555556	0.269231	0	0	0.0186047	0.0825243	0.0218579	0	0.0263158	0.00884956
0,5,-6	0	0	0	0	0	0	0	0	0	0	0	0	0	0	0	0.00714286	0.00689655	0	0	0	0	0.130952	0	0	0	0	0	0	0	0	0.0133333	0	0	0	0	0	0	0	0	0	0.0384615	0	0	0	0	0	0	0.00438596	0
0,5,-7	0	0.00840336	0.0194175	0.0524017	0.0229885	0.00934579	0.023622	0.0441176	0	0.0425532	0	0.0207254	0	0	0.0504202	0.0428571	0.124138	0.0107527	0	0	0.00699301	0.0238095	0.114551	0.015873	0	0.0204082	0.037037	0.00675676	0.00609756	0.012987	0.0133333	0.0462963	0.0690789	0.0192308	0.0552486	0.189831	0.00473934	0.339286	0.0572917	0.0555556	0.0604396	0.291892	0.154696	0.130233	0.0533981	0.322404	0.229885	0.0482456	0.0929204
0,5,-8	0	0	0	0	0	0	0	0	0	0	0	0	0	0	0	0.00714286	0	0	0	0	0	0.0119048	0	0	0	0	0	0	0	0	0.00666667	0.0185185	0.0131579	0	0	0.0305085	0	0	0.0208333	0.0185185	0.00549451	0	0.00552486	0	0	0	0.0747126	0.0175439	0
0,5,-9	0	0	0	0.00873362	0	0	0	0	0	0	0	0	0	0	0	0	0	0	0	0	0	0	0	0	0	0	0	0	0.00609756	0	0	0	0	0	0	0.00338983	0	0	0	0.0864198	0	0	0	0	0	0.00546448	0	0.00438596	0
0,5,0	0.176471	0.0168067	0.0533981	0.0786026	0.091954	0.317757	0.19685	0.213235	0.0869565	0	0.160256	0.0725389	0.136842	0.054902	0.0336134	0.235714	0.172414	0.0698925	0.103448	0.0333333	0.199301	0.0357143	0.23839	0.0873016	0.564706	0.142857	0.277778	0.0135135	0.0914634	0.0779221	0.0933333	0.185185	0.134868	0.225962	0.21547	0.128814	0.07109	0.0238095	0.203125	0.0679012	0.0164835	0.308108	0.0939227	0.153488	0.0873786	0.0163934	0.0747126	0.285088	0.234513
0,5,1	0.0336134	0.0168067	0.00970874	0.0305677	0.0574713	0.0373832	0	0.00735294	0.076087	0	0.0512821	0.103627	0.0736842	0.0196078	0.0168067	0.0428571	0.0482759	0.0215054	0.0344828	0	0.0244755	0.0357143	0.0123839	0.00793651	0	0	0.037037	0.00675676	0.0182927	0.0649351	0.0533333	0.037037	0.00328947	0.0625	0.00552486	0.0271186	0.056872	0.0119048	0.015625	0.037037	0.0769231	0	0.00552486	0.0651163	0.0194175	0	0	0	0.00884956
0,5,10	0	0.0168067	0.00970874	0.00436681	0	0	0.00787402	0	0.0326087	0	0.025641	0.0103627	0.0105263	0	0	0.00714286	0	0.0107527	0	0	0.0594406	0	0.00309598	0.015873	0	0.0102041	0	0	0.00609756	0	0.02	0	0	0	0.0110497	0.0135593	0.0236967	0	0.015625	0.0185185	0.00549451	0	0.00552486	0	0	0.010929	0.00574713	0.00877193	0
[truncated: 201 more rows]
[truncated: 15 more columns]

## Sheet: Beethoven_2nd
	Melody_No1	Melody_No2	Melody_No3	Melody_No4	Melody_No5	Melody_No6	Melody_No7	Melody_No8	Melody_No9	Melody_No10	Melody_No11	Melody_No12	Melody_No13	Melody_No14	Melody_No15	Melody_No16	Melody_No17	Melody_No18	Melody_No19	Melody_No20	Melody_No21	Melody_No22	Melody_No23	Melody_No24	Melody_No25	Melody_No26	Melody_No27	Melody_No28	Melody_No29	Melody_No30	Melody_No31	Melody_No32	Base_No1	Base_No2	Base_No3	Base_No4	Base_No5	Base_No6	Base_No7	Base_No8	Base_No9	Base_No10	Base_No11	Base_No12	Base_No13	Base_No14	Base_No15	Base_No16	Base_No17
0,-1,-1,-1	0.185185	0.210526	0.139535	0.228571	0.235294	0.405405	0.142857	0.1875	0.285714	0.125	0.1	0.333333	0.0714286	0.321429	0.3	0.727273	0.136364	0	0	0.68	0.666667	1	0.705882	0.285714	0.8	0.178571	0.05	0.268293	0.0666667	0.130435	0.1	0.428571	0.705882	0.5	0.0434783	0.3	0.3125	0.466667	0.444444	0.4	1	0.571429	0.458333	0.4	0.8	0	0.25	0.333333	0.214286
0,-1,-1,-10	0	0	0	0	0	0	0	0	0	0	0	0	0	0	0	0	0	0	0	0	0	0	0	0	0.2	0	0	0	0	0	0	0	0	0	0	0.1	0	0	0	0	0	0	0	0	0	0	0	0	0
0,-1,-1,-12	0	0	0	0	0	0	0	0	0	0	0	0	0	0	0	0	0	0	0	0	0	0	0	0	0	0	0	0	0	0	0	0	0	0	0	0	0	0	0.111111	0	0	0	0	0	0	0	0	0	0
0,-1,-1,-13	0	0	0	0	0	0	0	0	0	0	0	0	0	0	0	0	0	0	0	0	0	0	0.0588235	0	0	0.0357143	0	0	0.04	0	0	0	0	0.0833333	0	0	0	0.0333333	0	0.1	0	0	0	0	0	0	0	0	0
0,-1,-1,-14	0	0	0	0	0	0	0	0	0	0	0	0	0	0	0	0	0	0	0	0	0	0	0	0	0	0	0	0	0	0	0	0	0	0.0833333	0	0	0	0	0	0	0	0	0	0	0	0	0	0	0
0,-1,-1,-15	0	0	0	0	0	0	0	0	0	0	0	0	0	0	0	0	0	0	0	0	0	0	0	0	0	0	0	0	0.0133333	0	0	0	0	0	0	0	0	0	0	0	0	0	0	0	0	0	0	0	0
0,-1,-1,-16	0	0.0263158	0	0	0	0	0	0	0	0	0	0	0	0	0	0	0	0	0	0	0	0	0	0	0	0	0	0	0	0	0	0	0	0	0	0	0	0	0	0	0	0	0	0	0	0	0	0	0
0,-1,-1,-17	0	0	0	0	0	0	0	0	0	0	0	0	0	0	0	0	0	0	0	0	0	0	0	0	0	0	0	0	0	0	0	0.0285714	0	0	0	0	0	0	0	0	0	0	0	0	0	0	0	0	0
0,-1,-1,-18	0	0	0	0	0	0	0	0	0	0	0	0	0	0	0	0	0	0	0	0	0	0	0	0	0	0	0	0	0	0	0	0	0	0	0	0	0	0	0	0	0	0	0	0	0	0	0	0	0.214286
0,-1,-1,-2	0	0.0789474	0.27907	0.0857143	0	0	0.190476	0.09375	0.285714	0	0.1	0.181818	0.0714286	0	0	0	0.0454545	0	0	0	0	0	0	0.142857	0	0.0714286	0.225	0.0243902	0.08	0.0434783	0	0	0.0588235	0	0	0.05	0	0	0	0	0	0	0	0.2	0	0	0	0	0
0,-1,-1,-20	0	0	0	0	0	0	0	0	0	0	0	0	0	0	0	0	0	0	0	0	0	0	0	0	0	0	0.025	0	0	0	0	0	0	0	0	0	0	0	0	0	0	0	0	0	0	0	0	0	0
0,-1,-1,-25	0	0	0	0	0	0	0	0	0	0	0	0	0	0	0	0	0	0	0	0	0	0	0	0	0	0	0	0	0	0	0	0	0	0	0	0	0	0	0.111111	0	0	0	0	0	0	0	0	0	0
0,-1,-1,-29	0	0	0	0	0	0	0	0	0	0	0	0	0	0	0	0	0	0	0	0	0	0	0	0	0	0	0	0	0.0133333	0	0	0	0	0	0	0	0	0	0	0	0	0	0	0	0	0	0	0	0
0,-1,-1,-3	0.259259	0.0263158	0.255814	0.314286	0.294118	0.0810811	0.47619	0.5625	0.142857	0.583333	0.3	0.151515	0.428571	0.0357143	0.3	0.0909091	0.295455	0.125	0.727273	0.24	0	0	0	0.428571	0	0.25	0.275	0.439024	0.186667	0.130435	0	0.171429	0.0588235	0	0.391304	0.1	0	0	0	0	0	0	0	0.2	0	0	0.75	0	0
0,-1,-1,-32	0	0	0	0	0	0	0	0	0	0	0	0	0	0	0	0	0	0	0	0	0	0	0	0	0	0	0	0	0	0	0	0	0	0	0	0	0	0	0	0	0	0	0	0	0	0	0	0	0
0,-1,-1,-33	0	0	0	0	0	0	0	0	0	0	0	0	0	0	0	0	0	0	0	0	0	0	0	0	0	0	0	0	0.0133333	0	0	0	0	0	0	0	0	0	0	0	0	0	0	0	0	0	0	0	0
0,-1,-1,-4	0.0740741	0	0	0	0	0	0	0	0	0	0	0	0	0	0	0	0	0	0	0	0	0	0.0588235	0.142857	0	0.0357143	0	0	0.04	0.0869565	0	0	0	0	0	0	0	0	0	0	0	0	0	0	0	0	0	0	0
0,-1,-1,-5	0	0	0	0	0	0	0	0	0	0	0	0.0606061	0.0714286	0.0357143	0	0	0	0	0.0909091	0	0	0	0.0588235	0	0	0	0.1	0.0243902	0.106667	0.0434783	0.1	0	0	0	0	0.05	0	0	0	0	0	0	0	0	0	0	0	0.666667	0
0,-1,-1,-6	0	0	0	0	0	0	0	0	0	0	0	0	0	0	0	0	0	0	0	0	0	0	0	0	0	0.0714286	0.1	0	0	0	0	0	0	0	0	0	0	0	0	0	0	0	0	0	0.2	0	0	0	0
0,-1,-1,-7	0	0	0	0	0.117647	0	0	0	0	0	0	0	0	0	0	0	0	0	0	0	0	0	0	0	0	0	0	0	0	0	0	0	0	0	0	0	0	0	0	0	0	0	0	0	0	0	0	0	0
0,-1,-1,-8	0	0.0263158	0	0	0	0	0	0	0	0	0	0	0	0.0357143	0	0	0	0	0	0	0	0	0	0	0	0	0.025	0	0	0.0434783	0	0	0	0	0.0434783	0	0	0	0	0.2	0	0	0	0	0	0	0	0	0
0,-1,-1,-9	0	0	0	0	0	0	0	0	0	0	0	0	0	0	0	0	0	0	0	0	0	0	0	0	0	0	0	0	0.0133333	0	0	0	0	0	0	0	0	0	0	0	0	0	0	0	0	0	0	0	0
0,-1,-1,0	0.185185	0.184211	0.302326	0.0857143	0.176471	0.378378	0	0.09375	0	0.0416667	0.3	0.212121	0.285714	0.107143	0.2	0.181818	0.272727	0.25	0.0909091	0.04	0	0	0.0588235	0	0	0.0357143	0.1	0.121951	0.12	0.391304	0.2	0.285714	0.0588235	0.25	0.521739	0.4	0.6875	0.3	0.222222	0	0	0.285714	0.166667	0.2	0	0.166667	0	0	0
0,-1,-1,1	0	0	0	0	0	0.027027	0	0.03125	0	0	0	0	0	0.107143	0	0	0	0	0	0	0	0	0	0	0	0.0714286	0	0.0243902	0	0.0434783	0.1	0	0	0	0	0	0	0.2	0	0	0	0	0	0	0	0	0	0	0
0,-1,-1,11	0	0	0	0.0571429	0.0588235	0	0	0	0	0	0	0	0	0	0	0	0	0.125	0	0	0	0	0	0	0	0.214286	0	0	0.04	0	0	0	0	0	0	0	0	0	0	0	0	0	0	0	0	0	0	0	0
0,-1,-1,12	0	0	0	0	0	0	0	0	0	0	0	0	0	0	0	0	0	0	0	0	0	0	0	0	0	0	0	0	0	0	0	0	0	0	0	0	0	0	0.111111	0	0	0	0	0	0	0	0	0	0
0,-1,-1,14	0	0	0	0	0	0	0	0	0	0	0.05	0	0	0	0	0	0	0	0	0	0	0	0	0	0	0	0	0	0	0	0	0	0	0	0	0	0	0	0	0	0	0	0.0416667	0	0	0	0	0	0
0,-1,-1,16	0	0	0	0	0	0	0	0	0	0	0	0	0	0	0	0	0	0	0	0	0	0	0	0	0	0	0	0	0	0	0	0	0	0	0	0	0	0	0	0	0	0	0	0	0	0	0	0	0
0,-1,-1,17	0	0	0	0	0	0	0	0	0	0	0.05	0	0	0	0	0	0	0	0	0	0	0	0	0	0	0	0	0	0	0	0	0	0	0	0	0	0	0	0	0	0	0	0	0	0	0	0	0	0
0,-1,-1,18	0	0	0	0	0	0	0	0	0	0	0	0	0	0	0	0	0.0227273	0	0	0	0	0	0	0	0	0	0	0	0	0	0	0	0	0	0	0	0	0	0	0	0	0	0	0	0	0	0	0	0
0,-1,-1,19	0	0	0	0	0	0	0	0	0	0	0	0	0.0714286	0	0	0	0	0	0	0	0	0	0	0	0	0	0	0	0	0	0	0	0	0	0	0	0	0	0	0	0	0	0	0	0	0	0	0	0
0,-1,-1,2	0.185185	0.289474	0.0232558	0.2	0.117647	0.108108	0.142857	0.03125	0.142857	0	0	0	0	0	0.15	0	0.0227273	0.125	0	0.04	0	0	0	0	0	0	0.025	0	0.08	0	0.3	0.0285714	0	0	0	0	0	0	0	0	0	0	0	0	0	0	0	0	0
0,-1,-1,23	0	0	0	0	0	0	0	0	0	0	0	0	0	0	0	0	0	0	0	0	0	0	0	0	0	0	0	0	0	0	0	0	0	0	0	0	0	0	0	0	0	0	0	0	0	0	0	0	0
0,-1,-1,3	0	0	0	0	0	0	0	0	0	0	0	0	0	0	0	0	0.0909091	0	0	0	0	0	0	0	0	0	0.05	0	0.0133333	0	0	0	0	0	0	0	0	0	0	0	0	0	0	0	0	0	0	0	0.285714
0,-1,-1,4	0.0740741	0.131579	0	0	0	0	0	0	0	0.0833333	0	0.030303	0	0.178571	0.05	0	0	0.375	0	0	0	0	0	0	0	0	0	0	0.08	0.0869565	0.2	0.0285714	0.117647	0.0833333	0	0	0	0	0	0.3	0	0	0	0	0	0.166667	0	0	0
0,-1,-1,5	0	0.0263158	0	0	0	0	0	0	0	0	0	0	0	0	0	0	0.0227273	0	0.0909091	0	0.333333	0	0	0	0	0.0357143	0.025	0	0.0133333	0	0	0	0	0	0	0	0	0	0	0	0	0	0.333333	0	0	0	0	0	0.285714
0,-1,-1,6	0	0	0	0	0	0	0	0	0	0	0	0	0	0	0	0	0	0	0	0	0	0	0	0	0	0	0	0.0731707	0	0	0	0	0	0	0	0	0	0	0	0	0	0	0	0	0	0	0	0	0
0,-1,-1,7	0.037037	0	0	0.0285714	0	0	0	0	0.142857	0.166667	0.1	0	0	0.178571	0	0	0.0454545	0	0	0	0	0	0	0	0	0	0	0.0243902	0.08	0	0	0.0285714	0	0	0	0	0	0	0	0	0	0	0	0	0	0.666667	0	0	0
0,-1,-1,8	0	0	0	0	0	0	0.047619	0	0	0	0	0	0	0	0	0	0.0454545	0	0	0	0	0	0.0588235	0	0	0	0	0	0	0	0	0	0	0	0	0	0	0	0	0	0	0	0	0	0	0	0	0	0
0,-1,-1,9	0	0	0	0	0	0	0	0	0	0	0	0.030303	0	0	0	0	0	0	0	0	0	0	0	0	0	0	0	0	0	0	0	0	0	0	0	0	0	0	0	0	0	0.142857	0	0	0	0	0	0	0
0,-1,-10,-1	0	0	0	0	0	0	0	0	0	0	0	1	0	0	0	0	0	0	0	0	0	0	1	0	0	0	0	0	0	0	0	0	0	0	0	0	0	0	0	0	0	0	0	0	0	0	0	0	0
0,-1,-10,-10	0	0	0	0	0	0	0	0	0.666667	0	0	0	0	0	0	0	0	1	0	0	0	0	0	0	0	0	0	0	0	0.333333	0	0	0	0	0	0	0	0	0	0	0	0	0	0	0.5	0	0	0	0
0,-1,-10,-11	0	0	0	0	0	0	1	0	0	0	0	0	0	0	1	0	0	0	0	0	0	0	0	0	0	0.5	0	0	0	0	0	0	0	0	0	0	0	0	1	0	0	0	0	0	0	0	0	0	0
0,-1,-10,-12	0	0	0	0	0	0	0	0	0.333333	0	0	0	1	0	0	0	0	0	0	0	0	0.5	0	0	0	0	0	0	0.25	0	0	0	0	0	0	0	0	0	0	0	0	0	0	0	0	0	0	0	0
0,-1,-10,-13	0	0	0	0	0	0	0	0	0	0	0	0	0	0	0	0	0	0	0	0	0	0	0	0	0	0	0	0	0	0	0	0	0	0	0	0	0	0	0	0	0	0	0	0	0	0	0	0	0
0,-1,-10,-17	0	0	0	0	0	0	0	0	0	0	0	0	0	0	0	0	0	0	0	0	0	0	0	0	0	0	0	0	0	0	0	0	0	0	0	0	0	0	0	0	0	0	0	0	0	0	0	0.5	0
0,-1,-10,-22	0	0	0	0	0	0	0	0	0	0	0	0	0	0	0	0	0	0	0	0	0	0	0	0	0	0	0	0	0	0	0	0	0	0	0	0	0	0	0	0	0	0	1	1	0	0	0	0	0
0,-1,-10,-25	0	0	0	0	0	0	0	0	0	0	0	0	0	0	0	0	0	0	0	0	0	0	0	0	0	0	0	0	0.25	0	0	0	0	0	0	0	0	0	0	0	0	0	0	0	0	0	0	0	0
0,-1,-10,-4	0	0	0	0	0	0	0	0	0	0	0	0	0	0	0	1	0	0	0	0	0	0	0	0	0	0	0	0	0	0	0	0	0	0	0	0	0	0	0	0	0	0	0	0	0	0	0	0	0
0,-1,-10,-5	0	0	0	0	0	0	0	0	0	0	0	0	0	0	0	0	0	0	0	0	0	0	0	0	0	0	0	0	0	0.333333	0	0	0	0	0	1	0	0	0	0	0	0	0	0	0	0	0	0.5	0
0,-1,-10,-6	0	0	0	1	0	0	0	0	0	0	0	0	0	0	0	0	0	0	0	0	0	0	0	0	0	0	0	0	0	0	0	0	0	0	0	0	0	1	0	0	0	0	0	0	0	0	0	0	0
0,-1,-10,-8	0	1	0	0	0	0	0	0	0	0	1	0	0	0	0	0	0	0	0	0	0	0.5	0	0	0	0.5	0	0	0	0.333333	1	0	0	0	0	0	0	0	0	0	0	0	0	0	0	0	0	0	0
0,-1,-10,-9	0	0	0	0	0	0	0	0	0	0	0	0	0	0	0	0	1	0	0	0	0	0	0	0	0	0	0	0	0	0	0	0	0	0	0	0	0	0	0	0	0	0	0	0	0	0	0	0	0
0,-1,-10,0	0	0	0	0	0	0	0	0	0	0	0	0	0	0	0	0	0	0	1	0	0	0	0	0	0	0	0	0	0	0	0	0	0	0	0	0	0	0	0	0	0	0	0	0	0	0	0	0	0
0,-1,-10,2	0	0	0	0	0	0	0	0	0	0	0	0	0	0	0	0	0	0	0	0	0	0	0	0	0	0	0	0	0.25	0	0	0	0	0	0	0	0	0	0	0	0	0	0	0	0.5	0	0	0	0
0,-1,-10,8	0	0	0	0	0	0	0	0	0	0	0	0	0	0	0	0	0	0	0	0	0	0	0	0	0	0	0	0	0.25	0	0	0	0	0	0	0	0	0	0	0	0	0	0	0	0	0	0	0	0
0,-1,-11,-1	0	0	0	0	0	0	0	0	0	0	0	0	0	0	0	0	0	0	0	0	0	0	0	0	0	0	0	0	0	0	0	0	0	0	0	0	0	0	0	0	0	0	0	0	0	0	0	0	0
0,-1,-11,-10	0	0	0	0	0	0	0	0	0	0	0	0	1	0	0	0	0	0	0	0	0	0	0	0	0	0	0	0	0	0	0	0	0	0	0	0	0	0	0	0	0	0	0	0	0	0	0	0	0
0,-1,-11,-4	0	0	0	0	0	0	0	1	0	0	0	0	0	0	0	0	0	0	0	0	0	0	0	0	0	0	0	0	0	0	0	0	0	0	0	0	0	0	0	0	0	0	0	0	0	0	0	0	0
0,-1,-11,-6	0	0	0	0	0	0	0	0	0	0	0	0	0	0	0	0	0	0	0	0	0	0	0	0	0	0	0	0	0	0	1	0	0	0	0	0	0	0	0	0	0	0	0	0	0	0	0	0	0
0,-1,-11,-8	0	0	0	0	0	0	0	0	0	0	0	0	0	0	0	0	0	0	0	0	1	0	0	0	0	0	0	0	0	0	0	0	0	0	0	0	0	0	0	0	0	0	0	0	0	0	0	0	0
0,-1,-11,0	0	0	0	0	0	0	0	0	0	0	0	1	0	0	0	0	0	0	0	0	0	0	0	0	0	0	0	0	0	0	0	0	0	0	0	0	0	0	0	0	0	0	0	0	0	0	0	0	0
0,-1,-12,-10	0	0	0	0	0	0	0	0	0	0	0	0	0	0	0	0	0	0	0	0	0	0	0	0	0	1	0	0.5	0	0	0	0	0	0	0	0	0	0	0	0	0	0	0	0	0	1	0	0	0
0,-1,-12,-11	0	0	0	0	0	0	0	0	0	0	0	0	0	0	0	0	0	0	0	0	0	0	0	0	0	0	0	0	0	1	0	0	0	0	0	0	0	0	0	0	0	0	0	0	0	0	0	0	0
0,-1,-12,-12	0	0	0	0	0	0	0	0	0	0	0	0	0	0	0	0	0	0	0	0	0	0	0	0	0	0	1	0	0	0	0	0	0	0	0	0	1	0	0	0	0	0	0	0	0	0	1	1	0
0,-1,-12,-13	0	0	0	0	0	0	0	0	0	0	0	0	1	0	0	0	0	1	0	0	0	0	0	0	0	0	0	0	0.5	0	0	1	0	0	1	0	0	0	0	0	0	0	0	0	0	0	0	0	0
0,-1,-12,-17	0	0.5	0	0	0	0	0	0	0	0	0	0	0	0	0	0	0	0	0	0	0	0	0	0	0	0	0	0	0	0	0	0	0	0	0	0	0	0	1	0	0	0	0	0	0	0	0	0	0
0,-1,-12,-23	0	0	0	0	0	0	0	0	0	0	0	0	0	0	0	0	0	0	0	0	0	0	0	0	0	0	0	0	0	0	0	0	0	0	0	0.333333	0	0	0	0	0	0	0	0	0	0	0	0	0
0,-1,-12,-3	0	0	0	0	0	0	0	0.5	0	0	0	0	0	0	0	0	0	0	0	0	0	0	0	0	0	0	0	0	0	0	0	0	0	0	0	0	0	0	0	0	0	0	0	0	0	0	0	0	0
0,-1,-12,-5	0	0	0	0	0	0	0	0	0	0	0	0	0	0	0	0	0	0	0	0	0	0	0	0	0	0	0	0	0	0	0	0	0	0	0	0	0	0	0	0	0	0	0	0	0	0	0	0	0
0,-1,-12,-7	0	0	0	0	0	0	0	0.5	0	0	0	0	0	0	0	0	0	0	0	0	0	0	0	0	0	0	0	0.5	0	0	0	0	0	0	0	0	0	0	0	0	0	0	0	0	0	0	0	0	0
0,-1,-12,-8	0	0.25	0	0	0	0	0	0	0	0	0	0	0	0	0	0	0	0	0	0	0.5	0	0	0	0	0	0	0	0	0	0	0	0	0	0	0	0	0	0	0	0	0	0	0	0	0	0	0	0
0,-1,-12,-9	0	0.25	0	0	0	0	0	0	0	0	0	0	0	0	0	0	0	0	0	0	0.5	0	0	0	0	0	0	0	0	0	0	0	0	0	0	0	0	0	0	0	0	0	0	0	0	0	0	0	0
0,-1,-12,0	0	0	0	0	0	0	0	0	0	0	0	0	0	0	0	0	0	0	0	0	0	0	0	0	0	0	0	0	0.5	0	0	0	0	0	0	0.666667	0	0	0	0	0	0	0	0	0	0	0	0	0
0,-1,-13,-1	0	0	0	0	0	0	0	0	0	1	0	0	0	0	0.166667	0	0	0	0	0	0	0	0.681818	0	0	0	0	0.333333	0.636364	0	0	0	0	0	0	0.25	0	0	0	0	0	0	0	0	0	0	0	0.25	0
0,-1,-13,-10	0	0	0	0	0	1	0	0	0	0	0.25	0	0	1	0.333333	0	0	0.25	0	0	0	0	0.0454545	0	1	0	0	0	0	0	0	0	0	0	0	0.5	0	0	0	0	0	0	0	0	0	0	0	0	0
0,-1,-13,-11	0	0	0	0	0	0	0	0.333333	0	0	0	0	0	0	0	0.8	0	0	0	0	0	0	0	0	0	0	0	0.666667	0	0	0	0	0	0	0	0	0	0	0	0	0	0	0	0	0	0	0	0.5	0
0,-1,-13,-12	0	0	0	0	1	0	0	0	0	0	0.25	1	0	0	0	0	0.2	0	0	0	0.5	0	0	0	0	0	0	0	0.0909091	0	0	0.333333	0	0	0.2	0.25	0	0	0	0	0	0	0	0	0	0	0	0	0
0,-1,-13,-13	0	0	0	0	0	0	0	0	1	0	0	0	0	0	0	0	0	0	0	0	0.5	0	0	0	0	0	1	0	0	0	0	0.333333	0	0	0	0	0	0	0	0	0	0	0	0	0	0	0	0.25	0
0,-1,-13,-14	0	0	0	0	0	0	0	0	0	0	0	0	0	0	0	0	0	0	0	0	0	0	0.136364	0	0	0	0	0	0	0	0	0.333333	0	0	0	0	1	0	0	0	0	0	0	0	0	0	0	0	0
0,-1,-13,-15	0	0	0	0	0	0	0	0	0	0	0	0	0	0	0	0	0	0	0	0	0	0	0	0	0	0	0	0	0	0	0	0	0	0	0.4	0	0	0	0	0	0	0	0	0	0	0	0	0	0
0,-1,-13,-17	0	0	0	0	0	0	0	0	0	0	0	0	0	0	0	0	0	0.25	0	0	0	0	0.0454545	0	0	0	0	0	0	0	0	0	0	0	0	0	0	0	0	0	0	0	0	0	0	0	0	0	0
0,-1,-13,-20	0	0	0	0	0	0	0	0	0	0	0	0	0	0	0	0	0	0.5	0	0	0	0	0	0	0	0	0	0	0	0	0	0	0	0	0	0	0	0	0	0	0	0	0	0	0	0	0	0	0
0,-1,-13,-25	0	0	0	0	0	0	0	0	0	0	0	0	0	0	0.5	0	0	0	0	0	0	0	0.0909091	0	0	0	0	0	0.0909091	0	0	0	0	0	0	0	0	0	0	0	0	0	0	0	0	0	0	0	0
0,-1,-13,-3	1	0	0.5	0	0	0	0	0	0	0	0	0	0	0	0	0	0	0	0	0	0	0	0	0	0	0	0	0	0.0909091	0	0	0	0	0	0.4	0	0	0	1	0	0	0	0	0	0	0	0	0	0
0,-1,-13,-37	0	0	0	0	0	0	0	0	0	0	0	0	0	0	0	0	0	0	0	0	0	0	0	0	0	0	0	0	0	0	0	0	0	0	0	0	0	0	0	0	0	0	0	0	0	0	0	0	0
0,-1,-13,-4	0	0	0.5	0	0	0	0	0	0	0	0	0	0	0	0	0	0.1	0	0	0	0	0	0	0	0	0	0	0	0	0	0	0	0	0	0	0	0	0	0	0	0	0	0	0	0	0	0	0	0
0,-1,-13,-5	0	0	0	0	0	0	0	0	0	0	0	0	0	0	0	0	0.55	0	0	0	0	0	0	0	0	0	0	0	0	0	0	0	0	0	0	0	0	0	0	0	0	0	0	0	0	0	0	0	0
0,-1,-13,-6	0	0	0	0	0	0	0	0	0	0	0	0	0	0	0	0	0.15	0	0	0	0	0	0	0	0	0	0	0	0	0	0	0	0	0	0	0	0	0	0	0	0	0	0	0	0	0	0	0	0
0,-1,-13,-7	0	0	0	0	0	0	0	0	0	0	0	0	0	0	0	0.2	0	0	0	0	0	0	0	0	0	0	0	0	0.0909091	0	0	0	0	0	0	0	0	0	0	0	0	0	0	0	0	0	0	0	0
0,-1,-13,-8	0	0	0	0	0	0	0	0.666667	0	0	0	0	0	0	0	0	0	0	0	0	0	0	0	0	0	0	0	0	0	0	0	0	0	0	0	0	0	0	0	0	0	0	0	0	0	1	0	0	0
0,-1,-13,-9	0	0	0	0	0	0	0	0	0	0	0.5	0	0	0	0	0	0	0	0	0	0	0	0	0	0	0	0	0	0	0	0	0	0	0	0	0	0	0	0	0	0	0	0	0	0	0	0	0	0
0,-1,-13,0	0	0	0	0	0	0	0	0	0	0	0	0	0	0	0	0	0	0	0	0	0	0	0	0	0	0	0	0	0	0	0	0	0	0	0	0	0	0	0	0	0	0	0	0	0	0	0	0	0
0,-1,-13,4	0	0	0	0	0	0	0	0	0	0	0	0	0	0	0	0	0	0	0	0	0	0	0	0	0	0	0	0	0	0	0	0	0	0	0	0	0	0	0	0	0	0	0	1	0	0	0	0	0
0,-1,-14,-13	0	0	0	0	0	0	1	0	0	0	0	0	0	0	0	0	0	0	0	0	0	0	0	0	0	0	0	0	0	0	0	0	0	0	0	0	0	0	1	0	0	0	0	0	0	0	0	0	0
0,-1,-14,-15	0	0	0	0	0	0	0	0	0	0	0	0	0	0	0	0	0	0	0	0	0	0	0	0	0	1	0	0	0	0	0	0	0	0	0	0.5	0	1	0	0	0	0	0	0	0	0	0	0	0
0,-1,-14,-16	0	0	0	0	0	0	0	0	0	0	0	0	0	0	0	0	0	0	0	0	0	0	0	0	0	0	0	0	0	0	0	0	0	0	0	0	0	0	0	0	0	0	0	0	0	0	0	0	0
0,-1,-14,-2	0	0	0	0	0	0	0	0	0	0	0	0	0	0	0	0	0	0	0	0	0	0	0	0	0	0	0	0	0	0	0	0	0	0	0	0	0	0	0	0	0	0	0	0	0	0	0	0	0
0,-1,-14,-5	0	0	0	0	0	0	0	0	0	0	0	0	0	0	0	0	0	0	0	0	0	0	0	0	0	0	0	0	0	0	0	0	0	0	0	0	0	0	0	0	0	0	0	0	0	0	0	0	0
0,-1,-14,-7	0	0	0	0	0	0	0	0	0	0	0	0	0	0	0	0	0	0	0	0	0	0	0	0	0	0	0	0	0	0	0	0	0	0	0	0	0	0	0	0	0	0	0	0	0	0	0	0	0
0,-1,-14,10	0	0	0	0	0	0	0	0	0	0	0	0	0	0	0	0	0	0	0	0	0	0	0	0	0	0	0	0	0	0	0	0	0	0	0	0.5	0	0	0	0	0	0	0	0	0	0	0	0	0
0,-1,-15,-1	0	0	0	0	0	0	0	0	0	0	0	0	0	0	0	0	0	0	0	0	0	0	0	0	0	0	0	0	1	0	0	0	0	0	0	0	0	0	0	0	0	0	0	0	0	0	0	0	0
0,-1,-15,-10	0	0	0	0	0	0	0	0	0	0	0	0	0	0	0	0	0	0	0	0	0	0	0	0	0	0	0	0	0	0	0	0	0	0	0.333333	0	0	0	0	0	0	0	0	0	0	0	0	0	0
0,-1,-15,-12	0	0	0	0	0	0	0	0	0	0	0	0	0	0	0	0	0	0	0	0	0	0	0	0	0.333333	0	0	0	0	0	0	0	0	1	0	0	0	0	0	0	0	0	0	0	0	0	0	0	0
0,-1,-15,-13	0	0	0	0	0	0	0	0	0	0	0	0	0	0	0	0	0	0	0	0	0	0	0	0	0.666667	0	0	0	0	0	0	0	0	0	0	0	0	0	0	0	0	0	0	0	0	0	0	0	0
0,-1,-15,-14	0	0	0	0	0	0	0	0	0	0	0	0	0	0	0	0	0	0	0	0	0	0	0	0	0	0	0	0	0	0	0	0	0	0	0.333333	0	0	0	0	0	0	0	0	0	0	0	0	0	0
0,-1,-15,-15	0	0	0	0	0	0	0	0	0	0	0	0	0	0	0	0	0	0	0	0	0	0	0	0	0	0	0	0	0	0	0	0	0	0	0	0	0	0	0	0	0	0	0	1	0	0	0	0	0
0,-1,-15,-17	0	0	0	0	1	0	0	0	0	0	0	0	0	0	0	0	0	0	0	0	0	0	0	0	0	0	0	0	0	0	0	0	0	0	0	0	0	0	0	0	0	0	0	0	0	0	0	0	0
0,-1,-15,-3	0	0	1	0	0	0	0	0	0	0	0	0	0	0	0	0	0	0	0	0	0	0	0	0	0	0	0	0	0	0	0	0	0	0	0.333333	0	0	1	0	0	0	0	0	0	0	1	0	0	0
0,-1,-15,-4	0	0	0	0	0	0	0	0	0	0	0	0	0	0	0	0	0	0	0	0	0	0	0	0	0	0	0	0	0	0	0	0	0	0	0	0	0	0	0	0	0	0	0	0	0	0	0	1	0
0,-1,-16,-14	1	0	0	0	0	0	0	0	0	0	0	0	0	0	0	0	0	0	0	0	0	0	0	0	0	0	0	0	0	0	0	0	0	0	0	0	0	0	0	0	0	0	0	0	0	0	0	0	0
0,-1,-16,-15	0	0	0	0	0	0	0	1	0	0	0	1	0	0	0	0	0	0	0	0	0	0	0	0	0	0	0	0	0	0	0	0	0	0	0	0	0	0	0	0	0	0	0	0	0	0	0	0	0
0,-1,-16,-17	0	1	0	0	0	0	0	0	0	0	0	0	0	0	0	0	0	0	0	0	0	0	0	1	0	0	0	0	0	0	0	0	0	0	0	0	0	0	0	0	0	0	0	0	0	0	0	0	0
0,-1,-16,-19	0	0	0	0	0	0	0	0	0	0	0	0	0	0	0	0	0	0	0	0	0	0	0	0	0	0	0	0	0	0	0	0	0	0	0	0	0	0	0	0	0	0	0	0	0	0	0	0	0
0,-1,-16,-4	0	0	0	0	0	0	0	0	0	0	0	0	0	0	0	0	0	0	0	0	0	0	1	0	0	0	0	0	0	0	0	0	0	0	0	0	0	0	0	0	0	0	0	0	0	0	0	0	0
0,-1,-16,-5	0	0	0	0	0	0	0	0	0	0	0	0	0	0	0	0	0	0	0	0	0	0	0	0	0	0	0	0	0	0	0	0	0	0	0	0	0	0	0	0	1	0	0	0	0	0	0	0	0
0,-1,-16,-8	0	0	0	0	0	0	0	0	0	0	0	0	0	0	0	0	0	0	0	0	0	0	0	0	0	0	0	0	1	0	1	0	0	0	0	0	0	0	0	0	0	0	0	0	0	0	0	0	0
0,-1,-17,-1	0	0	0	0	0	0	0	0	0	0	0	0	0	0	0	0	0	0	0	0	0	0	0	0	0	0	0	0	0	0	0	0	0	0	0	0	0	0	0	0	0	0	0	0	0	0	0	0	0
0,-1,-17,-13	0	0	0	0	0	0	0	0	0	0	0	0	0	0.25	0	0	0.5	0	0	0	0	0	0	0	0	0	0	0	0	0	0	0	0	0	0	0	0	0	0	0	0	0	0	0	0	0	0	0	0
0,-1,-17,-14	0	0	0	0	0	0	0	0	0	0	0	0	0	0	0	0	0	0	0	0	0	0	0	0	0	0	0	1	0	0	0	0	0	0	0	0	0	0	0	0	0	0	0	0	0	0	0	0	0
0,-1,-17,-15	0	0	0	0	0	0	0	0	0	1	0	0	1	0	1	0	0	0	0	0	0	0	0	0	0	0	0	0	0	1	0	0	0	0	0	0	0	0	0	0	0	0	0	0	0	0	0	0	0
0,-1,-17,-16	1	0	0	0	0	0	0	0	0	0	0	0	0	0	0	0	0	0	0	0	0	0	0	0	0	0	0	0	0	0	0	0	0	0	0	0	0	0	0	0	0	0	0	0	0	0	0	0	0
0,-1,-17,-17	0	0	0	0	0	0	0	0	0	0	0	0	0	0	0	0	0	0	0	0	0	0	0	0	0	0	0	0	0	0	0	0	0	0	0	0	0	0	0	0	0	0	1	0	0	0	0	0	0
0,-1,-17,-18	0	0	1	0	1	0	1	0	1	0	0	0	0	0	0	0	0.5	0	0	0	0	0	0	0	0	0	0	0	0	0	0	0	0	0	0	0	0	0	1	0	0	0	0	0	0	0	0	0	0
0,-1,-17,-19	0	0	0	0	0	0	0	0	0	0	0	0	0	0	0	0	0	0	0	0	0	0	0	0	0	0	0	0	0	0	0	0	0	0	0	0	0	0	0	0	0	0	0	0	0	0	0	0	0
0,-1,-17,-22	0	0	0	0	0	0	0	0	0	0	0	0	0	0	0	0	0	1	0	0	0	0	0	0	0	0	0	0	0	0	0	0	0	0	0	0	0	0	0	0	0	0	0	0	0	0	0	0	0
0,-1,-17,-29	0	0	0	0	0	0	0	0	0	0	0	0	0	0	0	0	0	0	0	0	0	0	0	0	0	0	0	0	0	0	0	0	0	0	0	0	0	0	0	0	0	0	0	0	0	0	0	0	0
0,-1,-17,-5	0	0	0	0	0	0	0	0	0	0	0	0	0	0.75	0	0	0	0	0	0	0	0	0	0	0	0	0	0	0	0	0	0	0	0	0	0	0	0	0	0	0	0	0	0	0	0	0	0	0
0,-1,-17,-7	0	0	0	0	0	0	0	0	0	0	0	0	0	0	0	0	0	0	0	0	0	0	0	0	0	0	0	0	0	0	1	0	0	0	0	0	0	0	0	0	0	0	0	0	0	0	0	0	0
0,-1,-17,-9	0	0	0	0	0	0	0	0	0	0	0	0	0	0	0	0	0	0	0	0	0	0	0	0	0	0	0	0	0	0	0	0	0	0	0	0	0	0	0	0	0	0	0	0	0	0	0	0	0
0,-1,-17,11	0	0	0	0	0	0	0	0	0	0	0	0	0	0	0	0	0	0	0	0	0	0	0	0	0	0	0	0	0	0	0	0	0	0	0	0	0	0	0	0	0	0	0	0	0	0	0	0	0
0,-1,-18,-13	0	0	0	0	0	0	0	0	0	0	0	0	0	0	0	0	0	0	0	0	0	0	0	0	0	0	0	0	0	0	0	0	0	0	0	0	0	0	0	0	0	0	0	0	0	0	0	0	0
0,-1,-18,-15	0	0	0	0	0	0	0	0	0	0	0	0	0	0	0	0	0	0	0	0	0	0	0	0	0	0	0	1	0	0	0	0	0	0	0	0	0	0	0	0	0	0	0	0	0	0	0	0	0
0,-1,-18,-17	0	0	0.5	0	1	0	0	0	0	0	0	0	1	0	0	0	0	0	0	0	0	0	0	0	0	0	0	0	0	0	0	0	0	0	0	0	0	0	0	0	0	0	0	0	0	0	0	0	0
0,-1,-18,-22	0	0	0	0	0	0	0	0	0	0	0	0	0	0	0	0	0	0	0	0	0	0	0	0	0	0	0	0	0	0	0	0	0	0	0	1	0	0	0	0	0	0	0	0	0	0	0	0	0
0,-1,-18,-9	0	0	0.5	0	0	0	0	0	0	0	0	0	0	0	0	0	0	0	0	0	0	0	0	0	0	0	0	0	0	0	0	0	0	0	0	0	0	0	0	0	0	0	0	0	0	0	0	0	0
0,-1,-19,-18	0	1	0	0	0	0	0	0	0	0	0	0	0	0	0	0	0	0	0	0	0	0	0	0	0	0	0	0	0	0	0	0	0	0	0	0	0	0	0	0	0	0	0	0	0	0	0	0	0
0,-1,-19,-20	0	0	0	1	0	0	0	1	0	0	0	0	0	0	0	0	0	0	0	0	0	0	0	0	0	0	0	0	0	0	0	0	0	0	0	0	0	0	0	0	0	0	0	0	0	0	0	0	0
0,-1,-19,-21	0	0	0	0	0	0	0	0	0	0	0	0	0	0	0	0	0	0	0	0	0	0	0	0	0	0	0	0	1	0	0	0	0	0	0	0	0	0	0	0	0	0	0	0	0	0	0	0	0
0,-1,-2,-1	0.636364	0.153846	0.25	0.583333	0.454545	0.8	0.113636	0.138889	0.166667	0	0.75	0	0.230769	0.5	0.666667	0.469388	0.155172	0.142857	1	0	0.888889	1	0.319149	1	0	0	0.192308	0.122449	0.0886076	0.166667	0	0.333333	0.818182	0.166667	0.428571	0.566038	0.0769231	0	0.0909091	0	0	0	0.444444	0	0	0.125	0.666667	0.230769	0.263158
0,-1,-2,-10	0	0	0	0.0208333	0	0	0	0	0	0	0	0	0	0	0	0	0	0	0	0	0	0	0	0	0	0	0	0	0	0	0	0	0	0	0	0.0188679	0	0	0	0	0	0	0	0	0	0	0	0	0
0,-1,-2,-11	0	0	0	0	0	0	0	0	0	0	0	0	0	0	0	0	0	0	0	0	0	0	0	0	0	0.153846	0	0	0	0	0	0	0	0	0	0	0	0	0	0	0	0	0	0.0769231	0	0	0	0	0
0,-1,-2,-12	0	0	0	0	0	0	0	0	0	0	0	0	0	0	0	0	0	0	0	0	0	0	0	0	0	0	0	0	0	0	0.0333333	0	0	0	0	0	0	0	0	0	0	0	0	0	0	0	0	0	0
0,-1,-2,-13	0	0	0	0	0	0	0	0	0	0	0	0	0	0	0	0	0	0	0	0	0	0	0	0	0	0	0	0	0	0	0	0	0	0	0	0	0.230769	0	0.0909091	0	0	0	0	0	0	0	0	0	0
0,-1,-2,-14	0	0	0	0	0	0	0	0	0	0	0	0	0	0	0	0	0.0517241	0	0	0	0	0	0	0	0	0	0	0	0.0126582	0	0	0.166667	0	0	0	0.0188679	0	0	0	0	0	0	0	0	0	0	0	0	0
0,-1,-2,-15	0	0	0	0	0	0	0	0	0	0	0	0	0	0	0	0	0	0	0	0	0	0	0	0	0	0	0	0	0	0	0	0	0	0	0	0	0	0.142857	0	0	0	0	0	0	0	0	0	0	0
0,-1,-2,-16	0	0	0	0	0	0	0	0	0	0	0	0	0	0	0	0	0	0	0	0	0	0	0	0	0	0	0	0	0	0	0	0	0	0	0.142857	0	0	0	0	0	0	0	0	0	0	0	0	0	0
0,-1,-2,-17	0.0909091	0	0	0	0	0	0	0	0	0	0	0	0	0	0	0	0	0	0	0	0	0	0	0	0	0	0	0	0	0	0	0	0	0	0	0	0	0	0	0	0	0	0	0	0	0	0	0	0
0,-1,-2,-2	0	0.615385	0.0625	0.0833333	0	0.2	0.0227273	0.0277778	0.166667	0.5	0.166667	0.1	0.153846	0.5	0.1	0.142857	0.0344828	0	0	0	0	0	0.0425532	0	0	0.230769	0.115385	0.265306	0.0759494	0.333333	0	0	0	0.166667	0	0.0377358	0	0.142857	0.0909091	0	0	0.125	0.222222	0	0.25	0.125	0	0.0769231	0
0,-1,-2,-20	0	0.0769231	0	0	0	0	0	0	0	0	0	0	0	0	0	0	0	0	0	0	0	0	0	0	0	0	0	0	0	0	0	0	0	0	0	0	0	0	0	0	0	0	0	0	0	0	0	0	0
0,-1,-2,-21	0	0	0	0	0	0	0	0	0	0	0	0	0	0	0	0	0	0	0	0	0	0	0	0	0	0	0	0	0	0	0	0	0	0	0	0	0	0	0	0	0	0	0	0.0769231	0	0	0	0	0
0,-1,-2,-23	0	0	0	0	0	0	0	0	0	0	0	0	0	0	0	0	0	0	0	0	0	0	0	0	0	0.0769231	0	0	0	0	0	0	0	0	0	0	0	0	0	0	0	0	0	0	0	0	0	0	0
0,-1,-2,-3	0.136364	0.153846	0.5	0.229167	0.545455	0	0.659091	0.75	0.333333	0.5	0	0.4	0.307692	0	0.1	0.346939	0.706897	0.571429	0	0	0.0555556	0	0.297872	0	0	0.384615	0.692308	0.102041	0.329114	0.166667	0.7	0.166667	0.0909091	0.333333	0.285714	0.188679	0.307692	0.428571	0.0909091	0.25	0	0.125	0.222222	0.461538	0.25	0.5	0	0.307692	0.552632
0,-1,-2,-4	0.136364	0	0.0625	0	0	0	0.0909091	0.0277778	0.333333	0	0.0833333	0.2	0	0	0	0.0204082	0.0172414	0.190476	0	0	0	0	0.191489	0	0	0	0	0.0612245	0.0506329	0.166667	0.166667	0	0	0.333333	0.142857	0	0.384615	0.142857	0.363636	0.75	0	0	0	0	0.5	0.25	0	0.0769231	0.0526316
0,-1,-2,-5	0	0	0	0.0208333	0	0	0.0681818	0	0	0	0	0	0.153846	0	0	0	0	0	0	1	0	0	0	0	0	0	0	0	0.341772	0	0	0	0	0	0	0.0754717	0	0	0	0	0	0	0.111111	0	0	0	0	0	0
0,-1,-2,-6	0	0	0.0625	0	0	0	0	0	0	0	0	0	0	0	0	0	0	0	0	0	0	0	0	0	0	0	0	0	0	0	0	0	0	0	0	0	0	0	0	0	0	0.125	0	0	0	0	0	0.0769231	0
0,-1,-2,-7	0	0	0	0	0	0	0	0	0	0	0	0	0	0	0	0	0	0	0	0	0.0555556	0	0	0	0	0	0	0	0	0	0	0	0	0	0	0	0	0	0	0	0	0	0	0	0	0	0	0	0
0,-1,-2,-8	0	0	0	0	0	0	0	0	0	0	0	0	0	0	0	0	0	0	0	0	0	0	0	0	0	0	0	0	0	0	0	0	0	0	0	0	0	0	0	0	0	0	0	0	0	0	0	0	0
0,-1,-2,-9	0	0	0	0	0	0	0	0	0	0	0	0	0	0	0	0	0	0	0	0	0	0	0	0	0	0	0	0	0	0	0	0	0	0	0	0	0	0	0	0	0	0	0	0.153846	0	0	0	0	0
0,-1,-2,0	0	0	0	0	0	0	0	0.0277778	0	0	0	0	0.153846	0	0.0333333	0	0	0	0	0	0	0	0.106383	0	0	0.0769231	0	0	0.0253165	0	0	0	0	0	0	0.0188679	0	0	0.272727	0	0	0	0	0	0	0	0	0	0
0,-1,-2,1	0	0	0	0.0208333	0	0	0	0	0	0	0	0.1	0	0	0	0	0	0	0	0	0	0	0.0425532	0	0	0.0769231	0	0	0	0.166667	0	0.333333	0.0909091	0	0	0	0	0	0	0	0	0	0	0.230769	0	0	0	0	0
0,-1,-2,10	0	0	0	0.0208333	0	0	0	0	0	0	0	0.1	0	0	0	0	0	0	0	0	0	0	0	0	0	0	0	0.0612245	0	0	0	0	0	0	0	0.0566038	0	0	0	0	0	0	0	0	0	0	0	0	0.0263158
0,-1,-2,11	0	0	0	0	0	0	0	0	0	0	0	0	0	0	0	0	0	0.047619	0	0	0	0	0	0	0	0	0	0	0	0	0	0	0	0	0	0	0	0	0	0	0	0	0	0	0	0	0	0	0
0,-1,-2,13	0	0	0	0	0	0	0	0	0	0	0	0	0	0	0.0333333	0	0	0	0	0	0	0	0	0	0	0	0	0	0	0	0	0	0	0	0	0	0	0	0	0	0	0	0	0	0	0	0	0	0
0,-1,-2,14	0	0	0	0	0	0	0	0	0	0	0	0	0	0	0	0	0	0	0	0	0	0	0	0	0	0	0	0	0.0253165	0	0	0	0	0	0	0	0	0	0	0	0	0	0	0	0	0	0	0	0
0,-1,-2,17	0	0	0	0	0	0	0	0	0	0	0	0	0	0	0.0333333	0	0	0	0	0	0	0	0	0	0	0	0	0	0	0	0	0	0	0	0	0	0	0	0	0	0	0	0	0	0	0	0.333333	0	0
0,-1,-2,18	0	0	0	0	0	0	0	0	0	0	0	0	0	0	0.0333333	0	0	0	0	0	0	0	0	0	0	0	0	0	0	0	0.0666667	0	0	0	0	0	0	0	0	0	0	0	0	0	0	0	0	0	0
0,-1,-2,19	0	0	0	0.0208333	0	0	0	0	0	0	0	0	0	0	0	0	0	0	0	0	0	0	0	0	0	0	0	0	0	0	0	0	0	0	0	0	0	0	0	0	0	0	0	0	0	0	0	0	0
0,-1,-2,2	0	0	0	0	0	0	0	0	0	0	0	0	0	0	0	0	0	0	0	0	0	0	0	0	0	0	0	0	0	0	0	0	0	0	0	0	0	0.142857	0	0	0	0	0	0	0	0	0	0	0
0,-1,-2,25	0	0	0	0	0	0	0	0	0	0	0	0	0	0	0	0	0	0.047619	0	0	0	0	0	0	0	0	0	0	0	0	0	0	0	0	0	0	0	0	0	0	0	0	0	0	0	0	0	0	0
0,-1,-2,27	0	0	0	0	0	0	0	0	0	0	0	0	0	0	0	0	0	0	0	0	0	0	0	0	0	0	0	0	0	0	0	0	0	0	0	0.0188679	0	0	0	0	0	0	0	0	0	0	0	0	0
0,-1,-2,28	0	0	0	0	0	0	0.0227273	0	0	0	0	0	0	0	0	0	0	0	0	0	0	0	0	0	0	0	0	0	0	0	0	0	0	0	0	0	0	0	0	0	0	0	0	0	0	0	0	0	0
0,-1,-2,3	0	0	0	0	0	0	0	0	0	0	0	0.1	0	0	0	0	0	0	0	0	0	0	0	0	0	0	0	0.204082	0.0379747	0	0	0	0	0	0	0	0	0	0	0	0	0.625	0	0	0	0	0	0.230769	0
0,-1,-2,4	0	0	0	0	0	0	0	0	0	0	0	0	0	0	0	0	0.0172414	0	0	0	0	0	0	0	0	0	0	0	0	0	0	0	0	0	0	0	0	0	0	0	0	0	0	0	0	0	0	0	0.0789474
0,-1,-2,5	0	0	0	0	0	0	0.0227273	0	0	0	0	0	0	0	0	0	0.0172414	0	0	0	0	0	0	0	0	0	0	0.0612245	0	0	0	0	0	0	0	0	0	0	0	0	0	0	0	0	0	0	0	0	0.0263158
0,-1,-2,6	0	0	0	0	0	0	0	0	0	0	0	0	0	0	0	0.0204082	0	0	0	0	0	0	0	0	0	0	0	0	0	0	0	0	0	0	0	0	0	0	0	0	0	0	0	0	0	0	0	0	0
0,-1,-2,7	0	0	0	0	0	0	0	0.0277778	0	0	0	0	0	0	0	0	0	0	0	0	0	0	0	0	0	0	0	0.122449	0	0	0.0333333	0	0	0	0	0	0	0	0	0	0	0	0	0	0	0	0	0	0
0,-1,-2,9	0	0	0.0625	0	0	0	0	0	0	0	0	0	0	0	0	0	0	0	0	0	0	0	0	0	0	0	0	0	0.0126582	0	0	0	0	0	0	0	0	0	0	0	1	0	0	0	0	0	0	0	0
0,-1,-20,-15	0	0	0	0	0	0	0	0	1	0	0	0	0	0	0	0	0	0	0	0	0	0	0	0	0	0	0	0	0	0	0	0	0	0	0	0	0	0	0	0	0	0	0	0	0	0	0	0	0
0,-1,-20,-17	0	0	0	0	0	0	0	0	0	0	0	0	0	0	0	0	1	0	0	0	0	0	0	0	0	0	0	0	0	0	0	0	0	0	0	0	0	0	0	0	0	0	0	0	0	0	0	0	0
0,-1,-20,-18	0	0	0	0	0	0	0	0	0	0	0	0	0	0	0	0	0	0	0	0	0	0	0	0	0	0	0	0	0	0	0	0	0	0	0	0	0	0	0	0	0	0	0	1	0	0	0	0	0
0,-1,-20,-19	0	0	0	0	0	0	0	0	0	0	0	1	0	0	0	0	0	0	0	0	0	0	0	0	0	0	0	0	0	0	0	0	0	0	0	0	0	0	0	0	0	0	0	0	0	0	0	0	0
0,-1,-20,-22	0	0	0	0	0	0	0	0	0	0	0	0	0	0	0	0	0	0	0	0	0	0	0	0	0	0	0	0	1	0	0	0	0	0	0	0	0	0	0	0	0	0	0	0	0	0	0	0	0
0,-1,-20,2	0	0	0	0	0	0	0	0	0	0	0	0	0	0	0	0	0	0	0	0	0	0	0	0	0	0	0	0	0	0	0	0	0	0	0	0	0	0	0	0	0	0	0	0	0	0	0	0	0
0,-1,-21,-11	0	0	0	0	0	0	0	1	0	0	0	0	0	0	0	0	0	0	0	0	0	0	0	0	0	0	0	0	0	0	0	0	0	0	0	0	0	0	0	0	0	0	0	0	0	0	0	0	0
0,-1,-21,-17	0	0	0	0	0	0	0	0	0	0	0	0	0	0	0	0	0	0	0	0	0	0	0	0	0	0	0	0	0	0	0	0	0	0	0	0	0	0	0	0	0	0	0	0	0	0	0	0	0.5
0,-1,-21,-19	0	0	0	0	0	0	0	0	0	0	0	0	0	0	0	0	0	0	0	0	0	0	0	0	0	0	0	0	0	0	0	0	0	0	0	0	0	0	0	0	0	0	0	0	0	0	0	0	0
0,-1,-21,-23	1	0	0	0	0	0	0	0	0	0	0	0	0	0	0	0	0	0	0	0	0	0	0	0	0	0	0	0	0	0	0	0	0	0	0	0	0	0	0	0	0	0	0	0	0	0	0	0	0
0,-1,-21,-9	0	0	0	0	0	0	0	0	0	0	0	0	0	0	0	0	0	0	0	0	0	0	0	0	0	0	0	0	0	0	0	0	0	0	0	0	0	0	0	0	0	0	0	0	0	0	0	0	0.5
0,-1,-22,-10	0	0	0	0	0	0	0	0	0	0	0	0	0	0	0	0	0	0	0.5	0	0	0	0	0	0	0	0	0	0	0	0	0	0	0	0	0	0	0	0	0	0	0	0	0	0	0	0	0	0
0,-1,-22,-15	0	0	0	0	0	0	0	0	0	0	0	0	0	0	0	0	0	0	0	0	0	0	0	0	0	0	0	0	0	0	0	0	0	0	0	0	0	0	0	0	0	0	0	0	0	0	0	0	0
0,-1,-22,-22	0	0	0	0	0	0	0	0	0	0	0	0	0	0	0	0	0	0	0.5	0	0	0	0	0	0	0	0	0	0	0	0	0	0	0	0	0	0	0	0	0	0	0	0	0	0	0	0	0	0
0,-1,-22,-23	0	0	0	0	0	0	0	0	0	0	0	0	0	0	0	0	0	0	0	0	0	0	0	0	0	1	0	0	0	0	0	0	0	0	0	0	0	0	0	0	0	0	0	0	0	0	0	0	0
0,-1,-22,-24	0	0	0	0	0	0	0	0	1	0	0	0	0	0	0	0	0	0	0	0	0	0	0	0	0	0	0	0	0	0	0	0	0	0	0	0	0	0	0	0	0	0	0	0	0	0	0	0	0
0,-1,-22,-25	0	0	0	0	0	0	0	0	0	0	0	0	0	0	0	0	0	0	0	0	0	0	0	0	0	0	0	0	0	0	0	0	0	0	0	0	0	0	0	0	0	0	0	0	0	0	0	0	0
0,-1,-22,-8	0	0	0	0	0	0	0	0	0	0	0	0	0	0	0	0	0	0	0	0	0	0	0	0	0	0	0	0	0	0	0	0	1	0	0	0	0	0	0	0	0	0	0	0	0	0	0	0	0
0,-1,-22,2	0	0	0	0	0	0	0	0	0	0	0	0	0	0	0	0	0	0	0	0	0	0	0	0	0	0	0	0	0	0	0	0	0	0	0	0	0	0	0	0	0	0	0	0	0	0	0	0	0
0,-1,-23,-22	0	0	0	0	0	0	0	0	0	1	0	0	0	0	0	0	0	0	0	0	0	0	0	0	0	0	0	0	0	0	0	0	0	0	0	0	0	0	0	0	0	0	0	0	0	0	0	0	0
0,-1,-24,-19	0	0	0	0	0	0	0	0	0	0	0	0	0	0	0	0	0	0	0	0	0	0	0	0	0	0	0	0	0	0	0	0	0	0	0	0	0	0	0	0	0	0	0	0	0	0	0	0	0
0,-1,-24,-20	0	1	0	0	0	0	0	0	0	0	0	0	0	0	0	0	0	0	0	0	0.5	0	0	0	0	0	0	0	0	0	0	0	0	1	0	0	0	0	0	0	0	0	0	0	0	0	0	0	0
0,-1,-24,-21	0	0	0	0	0	0	0	0	0	0	0	0	0	0	0	0	0	0	0	0	0.5	0	0	0	0	0	0	0	0	0	0	0	0	0	0	0	0	0	0	0	0	0	0	0	0	0	0	0	0
0,-1,-24,-24	0	0	0	0	0	0	0	0	0	0	0	0	0	0	0	0	0	0	0	0	0	0	0	0	0	0	0	0	0	0	0	0	0	0	0	0	0	0	0	0	0	0	0	0	0	0	0	0.333333	0
0,-1,-24,-27	0	0	0	0	0	0	0	0	0	0	0	0	0	0	0	0	0	0	0	0	0	0	0	0	0	0	0	0	0	0	0	0	0	0	0	0	0	0	0	0	0	0	0	0	0	0	0	0.666667	0
0,-1,-24,0	0	0	0	0	0	0	0	0	0	0	0	0	0	0	0	0	0	0	0	0	0	0	0	0	0	0	0	0	0	0	0	0	0	0	1	0	0	0	0	0	0	0	0	0	0	0	0	0	0
0,-1,-25,-17	0	0	0	0	0	0	0	0	0	0	0	0	0	0	0	0	0	1	0	0	0	0	0	0	0	0	0	0	0	0	0	0	0	0	0	0	0	0	0	0	0	0	0	0	0	0	0	0	0
0,-1,-25,-20	0	0	0	0	0	0	0	0	0	0	0	0	0	1	0	0	0	0	0	0	0	0	0	0	0	0	0	0	0	0	0	0	0	0	0	0	0	0	0	0	0	0	0	0	0	0	0	0	0
0,-1,-25,-22	0	0	0	0	0	1	0	0	0	0	0	0	0	0	0	0	0	0	0	0	0	0	0	0	1	0	0	0	0	0	0	0	0	0	0	0	0	0	0	0	0	0	0	0	0	0	0	0	0
0,-1,-25,-25	0	0	0	0	0	0	0	0	0	0	0	0	0	0	0	0	0	0	0	0	1	0	0	0	0	0	0	0	0	0	0	0	0	0	0	1	0	0	0	0	0	0	0	0	0	0	0	0	0
0,-1,-25,-26	0	0	0	0	0	0	0	0	0	0	0	1	0	0	0	0	0	0	0	0	0	0	0	0	0	0	0	0	0	0	0	0	0	0	0	0	0	0	0	0	0	0	0	0	0	0	0	0	0
0,-1,-25,-27	0	0	0	0	0	0	0	0	0	0	0	0	0	0	0	0	0	0	0	0	0	0	0	0	0	0	0	0	0	0	0	0	0	0	0	0	0	0	0	0	0	0	0	0	0	0	0	0	0
0,-1,-25,-32	0	0	0	0	0	0	0	0	0	0	0	0	0	0	0	0	0	0	0	0	0	0	0	0	0	0	0	0	0	0	0	0	0	0	0	0	0	0	0	1	0	0	0	0	0	0	0	0	0
0,-1,-28,-28	0	0	0	0	0	0	0	0	0	0	0	0	0	0	0	0	0	0	0	0	0	0	1	0	0	0	0	0	0	0	0	0	0	0	0	0	0	0	0	0	0	0	0	0	0	0	0	0	0
0,-1,-29,-22	0	0	0	0	0	0	0	1	0	0	0	0	0	0	0	0	0	0	0	0	0	0	0	0	0	0	0	0	0	0	0	0	0	0	0	0	0	0	0	0	0	0	0	0	0	0	0	0	0
0,-1,-29,-25	0	0	0	0	0.166667	0	1	0	0	0	0	0	0	0	0	0	0	0	0	0	0	0	0	0	0	0	0	1	0	0	0	0	0	0	0	0	0	0	0	0	0	0	0	0	0	0	0	0	0
0,-1,-29,-27	0	0	0	0	0.666667	0	0	0	0	0	0	0	0	0	0	0	0	0	0	0	0	0	0	0	0	0	0	0	0	0	0	0	0	0	0	0	0	0	0	0	0	0	0	0	0	0	0	0	0
0,-1,-29,-29	0	0	0	0	0.166667	0	0	0	0	0	0	0	0	0	0	0	0	0	0	0	0	0	0	0	0	0	0	0	1	0	0	0	0	0	0	0	0	0	0	0	0	0	0	0	0	0	0	0	0
0,-1,-29,-30	0	0	0	0	0	0	0	0	1	0	0	0	0	0	0	0	0	0	0	0	0	0	0	0	0	0	0	0	0	0	0	0	0	0	0	0	0	0	0	0	0	0	0	0	0	0	0	0	0
0,-1,-3,-1	0.219512	0.0247525	0.117647	0.0884354	0.0826446	0.0487805	0.0795455	0.162162	0.049505	0.0952381	0.0451613	0	0	0.0322581	0.0379147	0.130081	0	0.038961	0.109091	0.0681818	0.0735931	0.321429	0.282407	0.0422535	0.0810811	0.0444444	0.0208333	0.223881	0.0917031	0.12	0.19697	0.176056	0.27027	0	0.0608696	0.0434783	0.0188679	0.0493827	0.116071	0.027027	0	0.216216	0.132812	0	0.183673	0.25	0.0877193	0.0379747	0
0,-1,-3,-10	0.00487805	0.0049505	0	0	0	0	0	0	0.019802	0	0	0	0.0153846	0	0	0	0	0.025974	0.0181818	0.0454545	0	0	0.0138889	0.0140845	0	0	0	0.0149254	0.00436681	0	0	0	0	0	0	0.0869565	0.0188679	0	0	0	0	0	0.015625	0	0	0.5	0	0	0
0,-1,-3,-11	0	0	0.00534759	0	0	0	0	0	0	0	0	0	0	0	0	0	0	0	0	0	0	0	0	0	0	0	0	0	0	0	0	0	0	0	0	0	0	0	0	0	0	0	0	0	0	0	0	0	0
0,-1,-3,-12	0	0.0049505	0	0	0	0	0.0170455	0	0	0	0	0	0	0	0	0	0	0	0	0	0	0	0	0	0	0	0	0	0	0	0.0151515	0	0	0	0.0434783	0	0	0	0	0	0	0	0	0	0	0	0	0	0.0322581
0,-1,-3,-13	0	0	0.00534759	0	0	0	0	0	0	0	0	0	0	0	0	0	0	0.025974	0	0	0	0	0	0	0	0	0	0	0	0	0	0	0	0	0	0	0	0	0	0	0	0	0	0	0	0	0	0	0
0,-1,-3,-14	0	0	0	0	0	0	0	0	0	0	0	0	0	0	0	0	0	0	0	0	0	0	0	0	0	0	0	0	0	0	0	0	0	0	0	0	0	0	0.0178571	0	0	0	0	0	0	0	0	0	0
0,-1,-3,-15	0	0	0	0	0	0	0	0	0.019802	0	0	0	0	0	0	0	0	0	0	0	0	0	0	0	0	0	0	0	0.00436681	0	0	0	0	0	0.00869565	0	0	0	0	0	0	0.027027	0	0	0	0	0	0	0
0,-1,-3,-16	0	0	0	0	0	0	0.00568182	0	0	0	0	0	0	0	0	0	0	0	0	0	0	0	0.00462963	0	0	0	0	0	0	0	0	0.0140845	0	0	0	0	0	0	0	0	0	0	0	0	0	0	0	0	0
0,-1,-3,-17	0	0.0247525	0	0	0	0	0	0	0	0	0	0	0	0	0	0	0	0	0	0	0	0	0.00462963	0	0	0	0	0	0.00436681	0	0	0	0	0.0263158	0	0.0217391	0	0	0	0.0540541	0	0	0	0	0	0	0	0	0.0645161
0,-1,-3,-18	0	0	0	0	0	0	0.00568182	0	0	0	0	0	0	0	0	0	0	0	0	0.0454545	0	0	0	0	0	0	0	0	0	0	0.0151515	0	0	0	0	0	0	0	0	0	0	0	0	0	0	0	0	0	0
0,-1,-3,-19	0	0	0.00534759	0	0	0	0	0	0	0	0	0	0	0	0	0	0	0	0	0	0	0	0.0138889	0	0	0	0	0	0	0	0	0	0	0	0	0	0	0	0	0	0	0.027027	0	0	0	0	0	0	0
0,-1,-3,-2	0	0.0049505	0	0.00680272	0.00826446	0	0.0113636	0.00675676	0	0	0.0129032	0	0	0	0	0.0325203	0.0140845	0	0.0363636	0	0	0	0	0	0	0.0333333	0	0	0.0262009	0	0	0.00704225	0	0	0	0.0869565	0.0377358	0	0	0.027027	0	0	0	0	0	0	0.0175439	0	0
0,-1,-3,-20	0	0	0.0160428	0	0	0	0	0	0	0	0	0	0	0	0	0	0	0	0	0	0	0	0	0	0	0	0	0	0	0	0.0151515	0	0	0	0	0	0	0	0	0	0	0	0	0	0	0	0.0175439	0	0
0,-1,-3,-21	0	0	0	0	0	0	0	0	0	0	0	0	0	0	0	0	0	0	0	0	0.004329	0	0	0	0	0	0	0	0	0	0	0	0	0	0	0	0	0	0	0	0	0	0	0	0	0	0	0	0
0,-1,-3,-22	0	0	0	0	0	0	0	0	0	0	0	0	0	0	0	0	0	0	0	0	0.004329	0	0	0	0	0	0	0	0	0	0	0	0	0	0	0	0	0	0	0	0	0	0	0	0	0	0	0	0
0,-1,-3,-24	0	0	0	0	0	0	0	0	0	0	0	0	0	0	0	0	0	0	0	0	0	0	0	0	0	0	0.0208333	0	0	0	0	0	0	0	0	0	0	0	0	0	0	0	0	0	0	0	0	0	0
0,-1,-3,-25	0	0	0	0	0	0	0	0	0	0	0	0	0	0	0	0	0	0	0	0	0	0	0	0	0	0	0	0	0	0	0	0	0	0	0	0	0	0	0	0.027027	0	0	0	0	0	0	0	0	0
0,-1,-3,-26	0	0	0	0	0	0	0	0	0	0	0	0	0	0	0	0	0	0	0	0	0	0	0	0	0	0	0	0	0	0	0	0	0	0	0	0	0	0	0.00892857	0	0	0	0	0	0	0	0	0	0
0,-1,-3,-27	0	0	0.0160428	0	0	0	0	0	0	0	0	0	0	0	0	0	0	0	0	0	0	0	0	0	0	0	0	0	0	0	0	0	0	0	0.0173913	0	0	0	0	0	0	0	0	0	0	0	0	0	0
0,-1,-3,-29	0	0	0	0	0	0	0	0	0	0	0	0	0	0	0	0	0	0	0	0	0	0	0	0	0	0	0	0	0	0	0	0	0	0	0	0	0	0	0	0	0	0	0	0	0	0	0	0	0
0,-1,-3,-3	0.0341463	0.0049505	0	0.0272109	0.0909091	0.0813008	0.0852273	0.027027	0	0.114286	0.0193548	0.0461538	0	0.0645161	0.07109	0.0162602	0.0422535	0	0.0545455	0	0.004329	0	0.0185185	0.112676	0	0.0222222	0.177083	0.0447761	0.0742358	0.12	0.0909091	0.0422535	0.0540541	0.0263158	0	0	0	0.0740741	0.00892857	0.216216	0	0.0540541	0.03125	0	0.0204082	0	0	0	0.16129
0,-1,-3,-34	0	0	0	0	0	0	0	0	0	0	0	0	0	0	0	0	0	0	0	0	0	0	0	0	0	0	0	0	0	0	0	0	0	0	0	0	0	0	0.00892857	0	0	0	0	0	0	0	0	0	0
0,-1,-3,-4	0.195122	0.0594059	0.101604	0.0612245	0.22314	0.0487805	0.164773	0.236486	0.188119	0.133333	0.148387	0.123077	0.0615385	0.193548	0.132701	0.0650407	0.211268	0.25974	0.2	0	0.30303	0.0714286	0.148148	0.056338	0.189189	0.0333333	0.145833	0.0895522	0.10917	0.08	0.19697	0.119718	0.189189	0	0.121739	0.130435	0.113208	0.17284	0.0267857	0.027027	0.4375	0	0.148438	0.0769231	0.0204082	0.25	0.22807	0.164557	0.0322581
0,-1,-3,-41	0	0.0049505	0	0	0	0	0	0	0	0	0	0	0	0	0	0	0	0	0	0	0	0	0	0	0	0	0	0	0	0	0	0	0	0	0	0	0	0	0	0	0	0	0	0	0	0	0	0	0
0,-1,-3,-5	0.385366	0.722772	0.631016	0.591837	0.355372	0.552846	0.403409	0.439189	0.643564	0.514286	0.593548	0.784615	0.676923	0.241935	0.672986	0.731707	0.394366	0.506494	0.509091	0.727273	0.424242	0.571429	0.435185	0.56338	0.594595	0.7	0.40625	0.552239	0.532751	0.6	0.363636	0.323944	0.324324	0.842105	0.556522	0.608696	0.698113	0.45679	0.660714	0.324324	0.5625	0.594595	0.515625	0.897436	0.530612	0	0.54386	0.683544	0.0967742
0,-1,-3,-6	0.0682927	0.0049505	0	0.0272109	0.0330579	0	0.00568182	0	0	0	0.083871	0	0.0153846	0.016129	0	0	0	0	0	0	0.004329	0	0	0.056338	0	0	0	0	0.00436681	0	0	0.0140845	0.0810811	0	0	0	0.0377358	0	0.0267857	0	0	0	0.0546875	0	0.0204082	0	0	0	0
0,-1,-3,-7	0	0.00990099	0	0	0	0	0	0.0135135	0	0	0	0	0	0.016129	0	0	0	0	0.0363636	0	0.025974	0	0	0	0	0.0111111	0	0	0	0	0	0.00704225	0	0	0	0	0	0	0	0	0	0.0540541	0	0	0.0408163	0	0	0	0
0,-1,-3,-8	0.0390244	0	0	0.00680272	0.0247934	0	0.0227273	0.00675676	0	0	0.00645161	0	0	0.016129	0	0	0.253521	0	0	0	0.025974	0	0	0	0	0.0222222	0.0104167	0	0	0	0	0.00704225	0	0	0.0434783	0	0	0.0493827	0	0	0	0	0	0	0	0	0.105263	0	0.580645
0,-1,-3,-9	0	0	0	0	0	0	0.0113636	0	0	0	0	0	0	0	0	0	0	0	0	0	0	0	0	0	0	0	0	0	0.00436681	0	0	0	0	0	0.00869565	0	0	0	0	0	0	0	0	0	0	0	0	0	0
0,-1,-3,0	0.0341463	0.019802	0.0160428	0.0272109	0.0247934	0.0650407	0.0511364	0.0337838	0.019802	0.142857	0.0451613	0	0.153846	0.0322581	0.0236967	0.00813008	0	0.0519481	0.0181818	0	0.047619	0	0.0231481	0.056338	0.135135	0.0111111	0.0416667	0	0.0611354	0	0.030303	0.147887	0	0.0131579	0.0521739	0	0.0754717	0.0493827	0.00892857	0	0	0	0.0390625	0	0.183673	0	0	0.0886076	0.0322581
0,-1,-3,1	0	0	0.0213904	0	0	0	0	0	0	0	0	0	0	0	0	0	0	0	0	0	0	0	0	0	0	0.0111111	0	0	0.00436681	0	0	0	0	0	0	0	0	0	0	0	0	0	0.03125	0	0	0	0	0	0
0,-1,-3,10	0	0	0	0	0	0	0	0	0	0	0	0	0	0	0	0	0	0	0	0	0.00865801	0	0	0	0	0	0	0	0	0	0	0	0	0	0	0	0	0	0	0	0	0	0	0	0	0	0	0	0
0,-1,-3,11	0	0	0	0	0	0	0	0.00675676	0.00990099	0	0	0	0	0	0.00473934	0	0	0	0	0	0.004329	0	0	0	0	0	0	0	0.00436681	0	0	0	0	0	0.0173913	0	0	0	0	0	0	0	0	0	0	0	0	0	0
0,-1,-3,12	0.00487805	0	0.00534759	0.0136054	0	0	0	0	0	0	0	0	0	0	0	0	0.028169	0	0	0	0	0	0.00925926	0	0	0.0333333	0	0	0.00436681	0	0	0	0	0.0526316	0	0	0	0	0	0	0	0	0	0	0	0	0	0	0
0,-1,-3,13	0	0	0	0	0	0	0	0	0	0	0	0	0	0	0	0	0.0140845	0	0	0.0454545	0	0	0	0	0	0	0	0	0	0	0	0	0	0	0	0	0	0	0	0	0	0	0	0	0	0	0	0	0
0,-1,-3,14	0	0	0	0	0	0	0.0340909	0	0	0	0	0	0	0	0	0	0	0	0	0	0.004329	0	0	0	0	0	0	0	0	0	0	0	0	0	0	0	0	0	0.0267857	0	0	0	0	0	0	0	0	0	0
0,-1,-3,15	0	0	0	0	0	0	0	0	0	0	0	0	0	0	0	0	0	0	0	0	0	0	0	0	0	0	0	0	0	0	0	0	0	0	0	0	0	0	0	0	0	0.027027	0	0	0	0	0	0	0
0,-1,-3,16	0	0	0.0160428	0	0.00826446	0	0	0	0	0	0	0	0	0	0	0	0	0	0	0	0.012987	0	0	0	0	0.0222222	0	0	0	0	0	0	0	0	0	0	0	0.0246914	0	0	0	0	0	0	0	0	0	0	0
0,-1,-3,17	0	0	0	0	0	0	0	0	0	0	0	0	0	0	0	0	0	0	0	0	0.012987	0	0	0	0	0	0	0	0.00436681	0	0	0.0211268	0	0	0	0	0	0	0	0	0	0	0	0	0	0	0	0	0
0,-1,-3,2	0	0.00990099	0.026738	0.0680272	0.0247934	0.0325203	0.0397727	0.0135135	0.039604	0	0	0.0153846	0.0307692	0.306452	0.0189573	0	0	0.0779221	0	0.0227273	0	0.0357143	0	0.084507	0	0	0.0729167	0.0298507	0.0480349	0.08	0.0606061	0.0140845	0	0.0394737	0.026087	0.0217391	0	0.0493827	0.0446429	0.027027	0	0	0.015625	0.025641	0	0	0	0	0
0,-1,-3,21	0	0	0	0	0	0	0	0	0	0	0	0	0	0	0	0	0	0	0	0	0	0	0	0	0	0	0.03125	0	0	0	0	0	0	0	0	0	0	0	0	0	0	0	0	0	0	0	0	0	0
0,-1,-3,24	0	0.019802	0	0	0	0	0	0	0	0	0	0	0	0	0	0	0	0	0	0	0	0	0	0	0	0	0.0104167	0	0	0	0	0	0	0	0	0	0	0	0	0	0	0	0	0	0	0	0	0	0
0,-1,-3,25	0	0	0	0.00680272	0	0	0	0	0	0	0	0	0	0	0	0	0	0	0	0	0	0	0	0	0	0	0	0	0	0	0	0	0	0	0	0	0	0	0	0	0	0	0	0	0	0	0	0	0
0,-1,-3,28	0	0	0	0	0	0	0	0	0	0	0	0	0	0	0	0	0	0	0	0	0.004329	0	0	0	0	0	0	0	0	0	0	0	0	0	0	0	0	0	0	0	0	0	0	0	0	0	0	0	0
0,-1,-3,3	0	0	0	0	0	0	0.0170455	0.00675676	0	0	0	0	0.0307692	0	0	0	0	0	0	0	0	0	0	0	0	0	0	0	0	0	0	0	0	0	0.026087	0	0	0	0	0.0540541	0	0	0	0	0	0	0	0	0
0,-1,-3,4	0	0.0049505	0.00534759	0.0136054	0.0991736	0.121951	0.0397727	0.0135135	0.00990099	0	0.0451613	0.0307692	0	0.0322581	0.00473934	0.00813008	0	0.012987	0.0181818	0	0.012987	0	0.0185185	0	0	0.0333333	0.0520833	0	0	0	0	0.0211268	0	0	0.00869565	0	0	0.0740741	0	0.108108	0	0	0	0	0	0	0	0	0
0,-1,-3,5	0.00487805	0.039604	0	0.0204082	0	0	0	0	0	0	0	0	0	0	0	0	0.0422535	0	0	0	0	0	0.0138889	0	0	0	0	0.0149254	0	0	0	0.0492958	0.0810811	0	0	0	0	0	0	0	0	0	0	0	0	0	0	0.0126582	0
0,-1,-3,6	0	0.0049505	0	0.0204082	0.0247934	0.0325203	0.00568182	0.0135135	0	0	0	0	0	0	0	0.00813008	0	0	0	0	0	0	0	0	0	0	0	0	0	0	0	0.028169	0	0	0	0	0	0	0	0	0	0	0	0	0	0	0	0	0
0,-1,-3,62	0	0	0	0	0	0	0	0	0	0	0	0	0	0	0	0	0	0	0	0.0227273	0	0	0	0	0	0	0	0	0	0	0	0	0	0	0	0	0	0	0	0	0	0	0	0	0	0	0	0	0
0,-1,-3,7	0	0	0	0.0204082	0	0	0	0.00675676	0	0	0	0	0.0153846	0.0483871	0	0	0	0	0	0	0.004329	0	0.00925926	0.0140845	0	0.0222222	0	0.0149254	0.00436681	0	0	0	0	0	0	0	0	0	0.00892857	0	0	0	0	0	0	0	0	0	0
0,-1,-3,73	0	0	0	0	0	0	0	0	0	0	0	0	0	0	0	0	0	0	0	0.0227273	0	0	0	0	0	0	0	0	0	0	0	0	0	0	0	0	0	0	0	0	0	0	0	0	0	0	0	0	0
0,-1,-3,8	0	0.00990099	0	0	0	0	0	0.00675676	0	0	0	0	0	0	0	0	0	0	0	0	0.004329	0	0	0	0	0	0	0	0	0	0	0.00704225	0	0	0	0	0	0	0.0357143	0	0	0	0	0	0	0	0	0.0126582	0
0,-1,-3,9	0.0097561	0.019802	0.0106952	0	0	0.0162602	0	0.00675676	0	0	0	0	0	0	0.0331754	0	0	0	0	0	0.012987	0	0.00462963	0	0	0	0.0104167	0.0149254	0.0131004	0	0.0151515	0	0	0	0.00869565	0	0	0	0	0.108108	0	0	0.015625	0	0	0	0	0	0
0,-1,-30,-37	0	0	0	0	0	0	0	0	0	0	0	0	0	0	0	0	0	0	0	0	0	0	0	0	0	0	0	0	0	0	0	0	0	0	0	0	0	0	0	0	0	0	0	0	0	0	0	0	0
0,-1,-31,-31	0	0	0	0	0	0	0	0	0	0	0	0	0	0	0	0	0	0	0	0	0	0	0	0	0	0	0	0	0	0	0	0	0	0	0	0	0	0	0	0	0	0	0	0	0	0	0	0	0
0,-1,-31,-32	0	0	0	0	0	0	0	0	0	0	0	0	0	0	0	0	0	0	0	0	0	0	0	0	0	0	0	0	0	0	0	0	0	0	0	0	0	0	1	0	0	0	0	0	0	0	0	0	0
0,-1,-33,-31	0	0	0	0	0	0	0	0	0	0	0	0	0	0	0	0	0	0	0	0	0	0	0	0	0	0	0	0	0	0	0	0	0	0	0	0	0	0	0	0	0	0	0	0	0	0	0	0	0
0,-1,-34,-29	1	0	0	0	0	0	0	0	0	0	0	0	0	0	0	0	0	0	0	0	0	0	0	0	0	0	0	0	0	0	0	0	0	0	0	0	0	0	0	0	0	0	0	0	0	0	0	0	0
0,-1,-36,-32	0	0	0	0	0	0	0	0	0	0	0	0	0	0	0	0	0	0	0	0	0	0	0	0	0	0	0	0	0	0	0	0	0	0	1	0	0	0	0	0	0	0	0	0	0	0	0	0	0
0,-1,-36,-36	0	0	0	0	0	0	0	0	0	0	0	0	0	0	0	0	0	0	0	0	0	0	1	0	0	0	0	0	0	0	0	0	0	0	0	0	0	0	0	0	0	0	0	0	0	0	0	1	0
0,-1,-37,-36	0	0	0	0	0	0	0	0	0	0	0	0	0	0	0	0	0	0	0	0	0	0	0	0	0	0	0	0	0	0	0	0	0	0	0	0	0	0	0	0	0	0	0	0	0	0	0	0	0
0,-1,-38,-31	0	0	0	0	0	0	0	1	0	0	0	0	0	0	0	0	0	0	0	0	0	0	0	0	0	0	0	0	0	0	0	0	0	0	0	0	0	0	0	0	0	0	0	0	0	0	0	0	0
0,-1,-4,-1	0	0	0	0	0	0	0	0	0	0	0	0	0	0	0.25	0	0	0	0	0	0	0	0	0	0	0.5	0	0	0.0526316	0	0	0	0	0	0	0	0	0	0	0	0	0	0	0	0	0	0	0	0
0,-1,-4,-10	0	0	0	0	0	0	0	0	0	0	0	0	0	0	0	0	0	0	0	0	0	0	0	0	0	0	0	0	0	0	0	0.142857	0	0	0	0	0	0	0	0	0	0	0	0	0	0	0	0	0
0,-1,-4,-2	0	0	0	0	0	0	0	0	0	0	0	0	0	0	0	0	0	0	0	0	0	0	0.111111	0	0	0	0	0	0.0263158	0	0	0	0	0	0	0	0	0	0	0	0	0	0	0	0	0	0	0	0
0,-1,-4,-3	0	0	0	0.375	0	0	0	0.1	0.5	0	0	0.714286	0	0	0	0.928571	0	0	0	0	0	0	0.222222	0	0	0	0	0.5	0.0526316	0.545455	0	0	1	0	1	0	0.5	0	0	0	0	0.333333	0.333333	0	0	0	0.6	0	1
0,-1,-4,-4	0	0	0	0	0	0	0	0	0	0	0	0	0	0	0	0	0	0	0	0	0	0	0	0	0	0	0	0	0	0	0	0.142857	0	0	0	0	0	0	0	0	0	0	0	0	0	0	0	0	0
0,-1,-4,-5	1	1	0	0.5	1	1	0.625	0.9	0	1	0.5	0.285714	0	0	0.75	0.0714286	0.1	0	0	0	0.571429	0	0.37037	0	1	0	0	0	0.157895	0.181818	0	0.285714	0	0	0	0.333333	0.5	0	0	0	0	0.666667	0.666667	0	0	0	0.4	1	0
0,-1,-4,-6	0	0	0	0.125	0	0	0.375	0	0	0	0	0	1	0	0	0	0	0	0	1	0	0	0	0	0	0	0	0	0	0	0	0	0	0	0	0	0	0	0	0	0	0	0	0	0	0	0	0	0
0,-1,-4,-7	0	0	0	0	0	0	0	0	0	0	0.5	0	0	0	0	0	0	0	0	0	0.428571	0	0	0	0	0.5	0	0	0.710526	0.272727	0	0.285714	0	0	0	0.666667	0	0	0	0	0	0	0	0	0	0	0	0	0
0,-1,-4,-8	0	0	0	0	0	0	0	0	0	0	0	0	0	0	0	0	0.9	0	0	0	0	0	0.148148	0	0	0	0	0	0	0	0	0	0	0	0	0	0	0	0	0	0	0	0	0	0	0	0	0	0
0,-1,-4,0	0	0	0	0	0	0	0	0	0	0	0	0	0	0	0	0	0	0	1	0	0	0	0	0	0	0	0	0	0	0	0	0	0	0	0	0	0	0	0	0	0	0	0	0	1	0	0	0	0
0,-1,-4,1	0	0	0	0	0	0	0	0	0	0	0	0	0	0	0	0	0	0	0	0	0	0	0	0	0	0	0	0.5	0	0	0	0	0	0	0	0	0	0	0	0	0	0	0	0	0	0	0	0	0
0,-1,-4,2	0	0	0	0	0	0	0	0	0	0	0	0	0	0	0	0	0	0	0	0	0	0	0	0	0	0	0	0	0	0	0	0	0	0	0	0	0	0	1	0	0	0	0	0	0	0	0	0	0
0,-1,-4,3	0	0	0	0	0	0	0	0	0.5	0	0	0	0	0	0	0	0	0	0	0	0	0	0	0	0	0	0	0	0	0	0	0	0	0	0	0	0	0	0	0	0	0	0	0	0	0	0	0	0
0,-1,-4,4	0	0	0	0	0	0	0	0	0	0	0	0	0	0	0	0	0	0	0	0	0	0	0.111111	0	0	0	0	0	0	0	0	0.142857	0	0	0	0	0	0	0	0	0	0	0	0	0	0	0	0	0
0,-1,-4,8	0	0	0	0	0	0	0	0	0	0	0	0	0	0	0	0	0	0	0	0	0	0	0.037037	0	0	0	0	0	0	0	0	0	0	0	0	0	0	0	0	0	0	0	0	0	0	0	0	0	0
0,-1,-40,-41	0	0	0	0	0	0	1	0	0	0	0	0	0	0	0	0	0	0	0	0	0	0	0	0	0	0	0	0	0	0	0	0	0	0	0	0	0	0	0	0	0	0	0	0	0	0	0	0	0
0,-1,-41,-34	0	0	0	0	0	0	0	1	0	0	0	0	0	0	0	0	0	0	0	0	0	0	0	0	0	0	0	0	0	0	0	0	0	0	0	0	0	0	0	0	0	0	0	0	0	0	0	0	0
0,-1,-48,-12	0	0	0	0	0	0	0	0	0	0	0	0	0	0	0	0	0	0	0	0	0	0	0	0	0	0	0	0	0	0	0	0	0	0	1	0	0	0	0	0	0	0	0	0	0	0	0	0	0
0,-1,-5,-1	0.571429	0.111111	0	0.125	0	0	0.115385	0	0	0	0	0.6	0	0	0.105263	0.0666667	0	0.25	0	0	0	0	0	0	0.333333	0	0.333333	0.428571	0.2	0.538462	0.117647	0.142857	0	0.0833333	0	0	0	0	0.0714286	0	0	0.5	0	0	0	0	0	0	0
0,-1,-5,-10	0	0	0	0	0	0	0.0384615	0	0	0	0.166667	0	0	0	0	0	0	0.5	0	0	0.428571	0	0	0	0	0.1	0	0	0	0	0	0.333333	0	0	0	0	0	0	0	0	0	0	0	0	0	0	0	0	0
0,-1,-5,-12	0	0.333333	0.0833333	0	0	0	0	0	0	0	0	0	0	0	0.105263	0	0	0	0	0	0	0	0	0	0	0	0	0	0	0	0	0	0	0	0	0	0	0.166667	0	0	0	0	0	0	0	0	0	0	0
0,-1,-5,-17	0	0	0.25	0	0	0	0	0	0	0	0	0	0	0	0	0	0	0	0	0	0	0	0	0	0	0	0	0	0	0	0	0	0	0	0	0	0	0	0	0	0	0	0	0	0	0	0	0	0
0,-1,-5,-18	0	0	0	0	0	0	0.0384615	0	0	0	0	0	0	0	0	0	0	0	0	0	0	0	0	0	0	0	0	0	0	0	0	0	0	0	0	0	0	0	0	0	0	0	0	0	0	0	0	0	0
0,-1,-5,-2	0	0	0	0	0	0	0.0384615	0	0	0	0	0	0	0	0	0	0	0	0	0	0	0	0	0	0	0	0.333333	0	0	0	0	0	0	0	0.333333	0	0	0	0	0	0	0	0	0	0	0	0	0	0
0,-1,-5,-29	0	0	0	0	0	0	0	0	0	0	0	0	0	0	0	0	0	0	0	0	0	0	0	0	0	0	0	0	0	0	0	0	0	0	0	0	0	0	0	0	0	0	0	0	0	0	0	0	0
0,-1,-5,-3	0.428571	0.222222	0	0	0	0.75	0	0.75	0	0.142857	0	0	0	0	0	0	0	0	0	0	0	0	0	0	0.5	0	0	0	0	0.230769	0.235294	0.142857	0	0.583333	0.0555556	0	0	0.666667	0	1	0	0.5	0.444444	0.5	0.4	1	0	0.5	0
0,-1,-5,-4	0	0.111111	0	0	0	0	0	0	0	0	0	0	0	0	0	0	0	0	0	0	0	0	0	0	0	0	0	0	0	0	0	0	0	0	0	0	0	0	0	0	0	0	0.166667	0	0	0	0	0	0
0,-1,-5,-5	0	0	0	0.25	0	0.25	0	0.125	0.166667	0.142857	0.666667	0	0	0	0.0526316	0.133333	0	0	0.25	0.857143	0.0714286	0	0	0	0	0	0	0.571429	0	0.0769231	0.0588235	0	0	0	0	0.0909091	0.142857	0	0	0	0	0	0	0	0	0	0	0	0
0,-1,-5,-6	0	0	0.25	0	0.375	0	0.0769231	0	0	0	0	0	0	0	0	0.666667	0	0	0.5	0	0.357143	0	0.8	0	0	0.9	0	0	0.1	0	0.0588235	0	0	0	0	0.181818	0.428571	0	0	0	0	0	0	0	0	0	0	0	0
0,-1,-5,-7	0	0	0	0	0	0	0	0	0	0	0	0	0	0	0	0	0	0	0	0	0.0714286	0	0	0.0769231	0	0	0	0	0	0	0	0	0	0	0.222222	0	0	0	0	0	0	0	0	0	0	0	0	0	0
0,-1,-5,-8	0	0	0	0	0	0	0	0	0	0	0	0	0	0	0.157895	0	0	0.25	0	0	0.0714286	1	0	0.153846	0	0	0	0	0.1	0	0	0.142857	0	0	0	0	0	0	0	0	0	0	0	0	0	0	0	0	0
0,-1,-5,-9	0	0	0	0	0	0	0	0	0	0	0	0	0	0	0	0	0	0	0	0	0	0	0.2	0	0	0	0	0	0	0	0	0	0	0	0	0	0	0	0	0	0	0	0	0	0	0	0	0	0
[truncated: 13,246 more rows]
[truncated: 15 more columns]

## Sheet: Beethoven_3rd
	Melody_No1	Melody_No2	Melody_No3	Melody_No4	Melody_No5	Melody_No6	Melody_No7	Melody_No8	Melody_No9	Melody_No10	Melody_No11	Melody_No12	Melody_No13	Melody_No14	Melody_No15	Melody_No16	Melody_No17	Melody_No18	Melody_No19	Melody_No20	Melody_No21	Melody_No22	Melody_No23	Melody_No24	Melody_No25	Melody_No26	Melody_No27	Melody_No28	Melody_No29	Melody_No30	Melody_No31	Melody_No32	Base_No1	Base_No2	Base_No3	Base_No4	Base_No5	Base_No6	Base_No7	Base_No8	Base_No9	Base_No10	Base_No11	Base_No12	Base_No13	Base_No14	Base_No15	Base_No16	Base_No17
[truncated: 36,635 more rows]
[truncated: 15 more columns]

[truncated: 8 more sheets: Beethoven_4th, Beethoven_5th, Bach_0th, Bach_1st, Bach_2nd, Bach_3rd, Bach_4th, Bach_5th]
