# Supplementary material for: Statistical learning and the uncertainty of melody and bass line in music
Source: PLoS One. 2019 Dec 19;14(12):e0226734. doi: 10.1371/journal.pone.0226734 (PMC6922457; doi:10.1371/journal.pone.0226734)
Supplement: S2 Table — (XLSX) [file pone.0226734.s002.xlsx]

## Sheet: Beethoven
number	melody_0th	melody_1st	melody_2nd	melody_3rd	melody_4th	melody_5th	bass_0th	bass_1st	bass_2nd	bass_3rd	bass_4th	bass_5th
1	3.82466	2.95668	1.83017	0.976371	0.549466	0.317309	4.32735	2.82916	1.42412	0.656763	0.355298	0.253126
2	3.87497	2.7385	1.63394	0.922483	0.576218	0.321223	4.59689	2.73426	1.47815	0.658787	0.427746	0.262557
3	4.29644	2.9464	1.7211	0.920159	0.505892	0.292679	4.30223	2.98985	1.64765	0.746943	0.40615	0.236213
4	4.30101	3.19064	1.70772	0.815395	0.434359	0.262349	4.33287	3.04682	1.55679	0.685054	0.376799	0.236933
5	4.06139	3.03197	1.64802	0.771603	0.404042	0.215331	4.27893	2.8346	1.50729	0.640802	0.376715	0.200126
6	4.13725	2.7301	1.50687	0.854405	0.45427	0.284403	4.22796	2.81927	1.4118	0.69739	0.352845	0.232874
7	4.16422	3.10109	1.79096	0.852127	0.383664	0.202308	4.32162	2.98471	1.70832	0.73943	0.382263	0.193816
8	4.13152	2.96069	1.65368	0.768277	0.414899	0.235333	4.05451	2.33573	1.20017	0.582907	0.310679	0.234334
9	3.95284	2.84573	1.42785	0.742398	0.404806	0.201494	3.98625	2.35384	1.03361	0.546799	0.369995	0.260147
10	3.87958	2.85674	1.6055	0.936941	0.540068	0.299895	4.4896	2.7608	1.2859	0.556115	0.320276	0.204494
11	4.1123	2.85632	1.67795	0.976371	0.485175	0.274466	3.85864	2.3836	1.42965	0.824738	0.459341	0.299568
12	4.24792	2.83944	1.38072	0.662211	0.341554	0.228069	4.55343	2.88693	1.35688	0.511687	0.286777	0.20905
13	4.32635	2.80304	1.48025	0.778499	0.390027	0.237169	4.2417	2.61592	1.27327	0.635445	0.38409	0.273963
14	4.34696	2.94695	1.33402	0.508009	0.30441	0.244819	4.53928	1.90872	1.01562	0.394895	0.299049	0.237919
15	4.0233	2.85677	1.70959	0.950514	0.529378	0.321424	4.17429	2.57923	1.30506	0.678916	0.342506	0.247764
16	3.99785	2.85216	1.70163	0.896381	0.527215	0.285689	4.46432	2.93934	1.53939	0.756141	0.421621	0.262162
17	4.44497	3.20897	1.54231	0.615147	0.280293	0.204819	4.6156	2.61223	1.3376	0.482782	0.27935	0.194427
18	4.17089	3.08798	1.53327	0.81789	0.459377	0.293888	4.461	2.93178	1.39954	0.587825	0.332641	0.214585
19	3.76749	2.7518	1.5848	0.809163	0.386325	0.158901	4.17603	2.67026	1.40404	0.554139	0.280869	0.149438
20	4.2174	2.63319	1.37093	0.629661	0.329194	0.165232	4.11757	2.28938	0.992699	0.46355	0.368271	0.256701
21	4.1542	3.03007	1.87852	0.950195	0.512555	0.297763	4.34398	2.73858	1.49307	0.745928	0.42626	0.308208
22	4.50281	2.75447	1.32816	0.687899	0.349799	0.196027	4.53451	2.47227	1.14615	0.602668	0.306345	0.239481
23	4.14647	2.92242	1.76138	0.898624	0.505118	0.313007	4.3046	2.50008	1.52934	0.82941	0.49671	0.349323
24	4.27712	3.07359	1.31242	0.522726	0.238356	0.170831	4.21003	2.66185	1.3773	0.628669	0.339493	0.217416
25	4.20562	2.59435	1.41128	0.664927	0.336593	0.201774	4.26185	2.3453	1.33183	0.558954	0.341307	0.219592
26	4.0792	2.90959	1.6687	0.790498	0.383901	0.236563	4.20734	2.65413	1.39993	0.63233	0.383457	0.232133
27	3.98839	3.02417	1.58528	0.62719	0.299459	0.18635	4.60539	2.85588	1.38618	0.508826	0.287191	0.19436
28	3.94018	3.17297	1.84153	0.872661	0.399954	0.157655	4.18594	3.04531	1.66414	0.733374	0.362874	0.194384
29	3.82466	3.34083	2.25555	1.21945	0.574706	0.308368	4.46395	3.34404	2.01998	1.01475	0.495312	0.299323
30	3.99633	3.22805	1.89451	0.841808	0.373848	0.170359	4.29487	3.20433	1.67353	0.717621	0.302709	0.162921
31	4.13632	3.06018	1.82659	0.829904	0.312237	0.129452	3.95496	2.84331	1.78304	0.888247	0.469183	0.274151
32	3.94318	3.07243	1.99602	1.05937	0.524618	0.224599	4.49248	2.95441	1.56844	0.855274	0.484671	0.281387

## Sheet: Bach
	Melody_Cma	Melody_Cmi	Melody_Dbma	Melody_Dbmi	Melody_Dma	Melody_Dmi	Melody_Ebma	Melody_Ebmi	Melody_Ema	Melody_Emi	Melody_Fma	Melody_Fmi	Melody_Gbma	Melody_Gbmi	Melody_Gma	Melody_Gmi	Melody_Abma	Melody_Abmi	Melody_Ama	Melody_Ami	Melody_Bbma	Melody_Bbmi	Melody_Bma	Melody_Bmi	Base_Cma	Base_Cmi	Base_Dbma	Base_Dbmi	Base_Dma	Base_Dmi	Base_Ebma	Base_Ebmi	Base_Ema	Base_Emi	Base_Fma	Base_Fmi	Base_Gbma	Base_Gbmi	Base_Gma	Base_Gmi	Base_Abma	Base_Abmi	Base_Ama	Base_Ami	Base_Bbma	Base_Bbmi	Base_Bma	Base_Bmi
0th	3.99899	3.82447	4.13177	3.25974	3.59992	3.98701	3.75141	3.51156	3.45191	3.49666	3.40949	3.86958	3.97229	3.53051	4.1071	3.5782	3.73323	3.70252	3.51902	3.54563	3.73785	3.2998	3.5601	3.57351	3.63516	3.92639	4.06391	3.42518	3.8431	3.96949	3.87985	3.68001	3.54442	3.51124	3.38113	3.97435	4.05858	3.59493	4.25191	3.68821	3.57879	4.14875	3.65222	3.60143	3.71775	3.44612	3.7487	3.83588
1st	2.6072	2.77613	2.71394	2.62063	2.61196	2.97391	2.87579	2.63222	2.50842	2.68912	2.59557	2.92511	3.01269	2.73814	2.7148	2.66286	2.87433	2.79065	2.71329	2.74934	2.81597	2.52434	2.6846	2.74849	2.42109	2.60261	2.71753	2.61477	2.56525	2.74758	2.82419	2.78067	2.51597	2.67373	2.47535	2.892	2.92808	2.70026	2.80115	2.64811	2.62984	2.74292	2.7097	2.72614	2.75593	2.51217	2.5858	2.88383
2nd	1.36102	1.7501	1.54575	1.91544	1.68261	1.65783	1.72144	1.72385	1.51681	1.80248	1.66728	1.75315	1.67976	1.7602	1.68651	1.65315	1.87935	1.71236	1.79335	1.69968	1.70279	1.78402	1.68425	1.81409	1.43943	1.58554	1.56416	1.87167	1.5861	1.59692	1.68757	1.70028	1.48756	1.75104	1.5988	1.51998	1.63547	1.70428	1.57783	1.5356	1.80753	1.5848	1.7289	1.61475	1.64285	1.7431	1.56502	1.64501
3rd	0.758604	0.893595	0.801205	1.19646	1.01279	0.844303	0.87272	1.10789	0.956752	1.15673	1.00732	0.824607	0.853012	1.02473	0.8361	1.00874	1.05044	0.947566	0.970699	1.06129	0.984833	1.19071	1.00983	1.04036	0.857553	0.779237	0.838724	1.19335	0.88647	0.829792	0.837744	1.01658	0.847308	1.06215	1.03062	0.696423	0.825565	1.05504	0.723395	0.836584	1.12473	0.824156	0.960184	0.999227	0.968979	1.13905	0.950752	0.865917
4th	0.411068	0.405485	0.427649	0.638789	0.568781	0.441748	0.444463	0.665572	0.552285	0.646491	0.599368	0.427187	0.339915	0.548314	0.513201	0.540612	0.49484	0.474753	0.449708	0.614675	0.550032	0.626173	0.542256	0.571988	0.477475	0.37999	0.41429	0.64868	0.478636	0.410414	0.404519	0.572156	0.482145	0.587381	0.565628	0.347399	0.362699	0.528906	0.421003	0.477208	0.630811	0.393584	0.510828	0.576158	0.510077	0.640918	0.529156	0.467339
5th	0.206563	0.224605	0.231881	0.300558	0.311134	0.230053	0.267943	0.341658	0.309536	0.334779	0.307518	0.214697	0.159412	0.265662	0.273166	0.270713	0.233093	0.235085	0.238352	0.318541	0.302621	0.302415	0.300217	0.284737	0.247962	0.225234	0.202015	0.271014	0.260589	0.216013	0.195958	0.261492	0.216164	0.332475	0.304567	0.179577	0.18504	0.262523	0.215841	0.221054	0.349692	0.189913	0.244614	0.304389	0.291016	0.327889	0.289117	0.226401
